# Supplementary material for: Database size positively correlates with the loss of species-level taxonomic resolution for the 16S rRNA and other prokaryotic marker genes
Source: PLoS Comput Biol. 2024 Aug 5;20(8):e1012343. doi: 10.1371/journal.pcbi.1012343 (PMC11326629; doi:10.1371/journal.pcbi.1012343)
Supplement: S1 File — (TXT) [file pcbi.1012343.s002.txt]

GCF_000008285.1_ASM828v1_genomic.fna
GCF_000021185.1_ASM2118v1_genomic.fna
GCF_000022925.1_ASM2292v1_genomic.fna
GCF_000026705.1_ASM2670v1_genomic.fna
GCF_000027145.1_ASM2714v1_genomic.fna
GCF_000060285.1_ASM6028v1_genomic.fna
GCF_000093125.2_ASM9312v2_genomic.fna
GCF_000148995.1_ASM14899v1_genomic.fna
GCF_000167135.1_ASM16713v1_genomic.fna
GCF_000167155.1_ASM16715v1_genomic.fna
GCF_000168395.1_ASM16839v1_genomic.fna
GCF_000168415.1_ASM16841v1_genomic.fna
GCF_000168515.1_ASM16851v1_genomic.fna
GCF_000168535.1_ASM16853v1_genomic.fna
GCF_000168555.1_ASM16855v1_genomic.fna
GCF_000168575.2_ASM16857v2_genomic.fna
GCF_000168595.2_ASM16859v2_genomic.fna
GCF_000168615.1_ASM16861v1_genomic.fna
GCF_000168635.2_ASM16863v2_genomic.fna
GCF_000168655.1_ASM16865v1_genomic.fna
GCF_000168695.2_ASM16869v2_genomic.fna
GCF_000168815.1_ASM16881v1_genomic.fna
GCF_000183905.1_ASM18390v1_genomic.fna
GCF_000183945.1_ASM18394v1_genomic.fna
GCF_000195395.5_ASM19539v6_genomic.fna
GCF_000195435.3_ASM19543v4_genomic.fna
GCF_000195795.1_ASM19579v1_genomic.fna
GCF_000196035.1_ASM19603v1_genomic.fna
GCF_000197755.2_ASM19775v2_genomic.fna
GCF_000209755.1_ASM20975v1_genomic.fna
GCF_000210795.2_ASM21079v2_genomic.fna
GCF_000210815.2_ASM21081v2_genomic.fna
GCF_000212455.1_ASM21245v1_genomic.fna
GCF_000218305.1_ASM21830v1_genomic.fna
GCF_000241405.1_ASM24140v1_genomic.fna
GCF_000250715.1_ASM25071v1_genomic.fna
GCF_000252625.1_ASM25262v2_genomic.fna
GCF_000252975.1_ASM25297v1_genomic.fna
GCF_000258905.1_ASM25890v1_genomic.fna
GCF_000306905.1_ASM30690v1_genomic.fna
GCF_000306985.1_ASM30698v1_genomic.fna
GCF_000307005.1_ASM30700v1_genomic.fna
GCF_000307025.1_ASM30702v1_genomic.fna
GCF_000307045.1_ASM30704v1_genomic.fna
GCF_000307065.1_ASM30706v1_genomic.fna
GCF_000307085.1_ASM30708v1_genomic.fna
GCF_000307615.1_ASM30761v1_genomic.fna
GCF_000318055.1_ASM31805v1_genomic.fna
GCF_000344175.1_ASM34417v1_genomic.fna
GCF_000397145.1_Listeria_monocytogenes_1.0_genomic.fna
GCF_000438585.1_ASM43858v1_genomic.fna
GCF_000438605.1_ASM43860v1_genomic.fna
GCF_000438625.1_ASM43862v1_genomic.fna
GCF_000438645.1_ASM43864v1_genomic.fna
GCF_000438665.2_ASM43866v2_genomic.fna
GCF_000438685.2_ASM43868v2_genomic.fna
GCF_000438705.2_ASM43870v2_genomic.fna
GCF_000438725.2_ASM43872v2_genomic.fna
GCF_000438745.2_ASM43874v2_genomic.fna
GCF_000465735.1_LmonocytogenesLS642_genomic.fna
GCF_000465755.1_Lmonocytogenes4bV_genomic.fna
GCF_000465775.1_Lmonocytogenes4bV_genomic.fna
GCF_000465795.1_Lmonocytogenes4bV_genomic.fna
GCF_000465815.1_Lmonocytogenes4bV_genomic.fna
GCF_000513595.1_ASM51359v1_genomic.fna
GCF_000513615.1_ASM51361v1_genomic.fna
GCF_000513635.1_ASM51363v1_genomic.fna
GCF_000513655.1_ASM51365v1_genomic.fna
GCF_000513675.1_ASM51367v1_genomic.fna
GCF_000513695.1_ASM51369v1_genomic.fna
GCF_000525795.1_Listeriaceae_bacterium_FSL_S10-1188_genomic.fna
GCF_000525835.1_Listeriaceaebacterium_FSL_F6-971_genomic.fna
GCF_000525855.1_Listeriaceae_bacterium_FSL_F6-969_genomic.fna
GCF_000525875.1_Listeriaceae_bacterium_FSL_S10-1187_genomic.fna
GCF_000525895.1_Lgrayisubspmurrayi_genomic.fna
GCF_000525955.1_Lweihenstaphanensis_genomic.fna
GCF_000525975.1_LrocourtiaeTYPE_genomic.fna
GCF_000525995.1_PRIP_MIRA_assembly_genomic.fna
GCF_000526015.1_LfleischmanniiFL_genomic.fna
GCF_000565155.1_ASM56515v1_genomic.fna
GCF_000567965.1_ASM56796v1_genomic.fna
GCF_000568475.1_ASM56847v1_genomic.fna
GCF_000568935.1_ASM56893v1_genomic.fna
GCF_000577745.1_6179_18022011_genomic.fna
GCF_000582845.1_SV_1_genomic.fna
GCF_000585755.1_Lm1823_genomic.fna
GCF_000585775.1_Lm1824_genomic.fna
GCF_000585795.1_Lm1840_genomic.fna
GCF_000585815.1_Lm1886_genomic.fna
GCF_000585835.1_Lm1889_genomic.fna
GCF_000585855.1_Lm1880_genomic.fna
GCF_000600015.1_ASM60001v1_genomic.fna
GCF_000613085.1_R479A_18022011_genomic.fna
GCF_000613165.1_QOC2_04122011_genomic.fna
GCF_000619785.1_ASM61978v1_genomic.fna
GCF_000619865.1_ASM61986v1_genomic.fna
GCF_000620885.1_ASM62088v1_genomic.fna
GCF_000620905.1_ASM62090v1_genomic.fna
GCF_000626575.1_L._monocytogenes_N53-1_Illumina__genomic.fna
GCF_000681515.2_ASM68151v2_genomic.fna
GCF_000689335.1_QOC1_04122011_genomic.fna
GCF_000689475.1_4423_04122011_genomic.fna
GCF_000708245.1_LI0521_genomic.fna
GCF_000712385.1_HPB5415_genomic.fna
GCF_000712425.1_ASM71242v1_genomic.fna
GCF_000725925.1_ASM72592v1_genomic.fna
GCF_000725945.1_ASM72594v1_genomic.fna
GCF_000725955.1_ASM72595v1_genomic.fna
GCF_000725985.1_ASM72598v1_genomic.fna
GCF_000726005.1_ASM72600v1_genomic.fna
GCF_000726025.1_ASM72602v1_genomic.fna
GCF_000726045.1_ASM72604v1_genomic.fna
GCF_000726065.1_ASM72606v1_genomic.fna
GCF_000726075.1_ASM72607v1_genomic.fna
GCF_000726105.1_ASM72610v1_genomic.fna
GCF_000726125.1_ASM72612v1_genomic.fna
GCF_000726145.1_ASM72614v1_genomic.fna
GCF_000726155.1_ASM72615v1_genomic.fna
GCF_000726175.1_ASM72617v1_genomic.fna
GCF_000726185.1_ASM72618v1_genomic.fna
GCF_000726225.1_ASM72622v1_genomic.fna
GCF_000726235.1_ASM72623v1_genomic.fna
GCF_000726265.1_ASM72626v1_genomic.fna
GCF_000726275.1_ASM72627v1_genomic.fna
GCF_000726305.1_ASM72630v1_genomic.fna
GCF_000726325.1_ASM72632v1_genomic.fna
GCF_000726335.1_ASM72633v1_genomic.fna
GCF_000726355.1_ASM72635v1_genomic.fna
GCF_000726385.1_ASM72638v1_genomic.fna
GCF_000726395.1_ASM72639v1_genomic.fna
GCF_000726425.1_ASM72642v1_genomic.fna
GCF_000726445.1_ASM72644v1_genomic.fna
GCF_000726465.1_ASM72646v1_genomic.fna
GCF_000726475.1_ASM72647v1_genomic.fna
GCF_000726505.1_ASM72650v1_genomic.fna
GCF_000726525.1_ASM72652v1_genomic.fna
GCF_000726545.1_ASM72654v1_genomic.fna
GCF_000726555.1_ASM72655v1_genomic.fna
GCF_000726585.1_ASM72658v1_genomic.fna
GCF_000726605.1_ASM72660v1_genomic.fna
GCF_000726625.1_ASM72662v1_genomic.fna
GCF_000726635.1_ASM72663v1_genomic.fna
GCF_000726655.1_ASM72665v1_genomic.fna
GCF_000726685.1_ASM72668v1_genomic.fna
GCF_000726695.1_ASM72669v1_genomic.fna
GCF_000726705.1_ASM72670v1_genomic.fna
GCF_000726725.1_ASM72672v1_genomic.fna
GCF_000726765.1_ASM72676v1_genomic.fna
GCF_000726775.1_ASM72677v1_genomic.fna
GCF_000726805.1_ASM72680v1_genomic.fna
GCF_000726815.1_ASM72681v1_genomic.fna
GCF_000726845.1_ASM72684v1_genomic.fna
GCF_000726865.1_ASM72686v1_genomic.fna
GCF_000726885.1_ASM72688v1_genomic.fna
GCF_000726905.1_ASM72690v1_genomic.fna
GCF_000726915.1_ASM72691v1_genomic.fna
GCF_000726925.1_ASM72692v1_genomic.fna
GCF_000726965.1_ASM72696v1_genomic.fna
GCF_000726985.1_ASM72698v1_genomic.fna
GCF_000726995.1_ASM72699v1_genomic.fna
GCF_000727015.1_ASM72701v1_genomic.fna
GCF_000727045.1_ASM72704v1_genomic.fna
GCF_000727065.1_ASM72706v1_genomic.fna
GCF_000727085.1_ASM72708v1_genomic.fna
GCF_000727095.1_ASM72709v1_genomic.fna
GCF_000727125.1_ASM72712v1_genomic.fna
GCF_000727145.1_ASM72714v1_genomic.fna
GCF_000727165.1_ASM72716v1_genomic.fna
GCF_000727175.1_ASM72717v1_genomic.fna
GCF_000727205.1_ASM72720v1_genomic.fna
GCF_000727225.1_ASM72722v1_genomic.fna
GCF_000727245.1_ASM72724v1_genomic.fna
GCF_000727255.1_ASM72725v1_genomic.fna
GCF_000727285.1_ASM72728v1_genomic.fna
GCF_000727305.1_ASM72730v1_genomic.fna
GCF_000727315.1_ASM72731v1_genomic.fna
GCF_000727345.1_ASM72734v1_genomic.fna
GCF_000727355.1_ASM72735v1_genomic.fna
GCF_000727385.1_ASM72738v1_genomic.fna
GCF_000727395.1_ASM72739v1_genomic.fna
GCF_000727405.1_ASM72740v1_genomic.fna
GCF_000727445.1_ASM72744v1_genomic.fna
GCF_000727465.1_ASM72746v1_genomic.fna
GCF_000727495.1_ASM72749v1_genomic.fna
GCF_000727515.1_ASM72751v1_genomic.fna
GCF_000727545.1_ASM72754v1_genomic.fna
GCF_000727565.1_ASM72756v1_genomic.fna
GCF_000727585.1_ASM72758v1_genomic.fna
GCF_000727605.1_ASM72760v1_genomic.fna
GCF_000727625.1_ASM72762v1_genomic.fna
GCF_000727635.1_ASM72763v1_genomic.fna
GCF_000727655.1_ASM72765v1_genomic.fna
GCF_000727665.1_ASM72766v1_genomic.fna
GCF_000727705.1_ASM72770v1_genomic.fna
GCF_000727725.1_ASM72772v1_genomic.fna
GCF_000727735.1_ASM72773v1_genomic.fna
GCF_000727755.1_ASM72775v1_genomic.fna
GCF_000727765.1_ASM72776v1_genomic.fna
GCF_000727805.1_ASM72780v1_genomic.fna
GCF_000727825.1_ASM72782v1_genomic.fna
GCF_000727845.1_ASM72784v1_genomic.fna
GCF_000727865.1_ASM72786v1_genomic.fna
GCF_000727885.1_ASM72788v1_genomic.fna
GCF_000727905.1_ASM72790v1_genomic.fna
GCF_000727915.1_ASM72791v1_genomic.fna
GCF_000727925.1_ASM72792v1_genomic.fna
GCF_000727945.1_ASM72794v1_genomic.fna
GCF_000727985.1_ASM72798v1_genomic.fna
GCF_000727995.1_ASM72799v1_genomic.fna
GCF_000728015.1_ASM72801v1_genomic.fna
GCF_000728045.1_ASM72804v1_genomic.fna
GCF_000728055.1_ASM72805v1_genomic.fna
GCF_000728065.1_ASM72806v1_genomic.fna
GCF_000728105.1_ASM72810v1_genomic.fna
GCF_000728125.1_ASM72812v1_genomic.fna
GCF_000728135.1_ASM72813v1_genomic.fna
GCF_000728145.1_ASM72814v1_genomic.fna
GCF_000728185.1_ASM72818v1_genomic.fna
GCF_000728205.1_ASM72820v1_genomic.fna
GCF_000728215.1_ASM72821v1_genomic.fna
GCF_000728245.1_ASM72824v1_genomic.fna
GCF_000728265.1_ASM72826v1_genomic.fna
GCF_000728275.1_ASM72827v1_genomic.fna
GCF_000728305.1_ASM72830v1_genomic.fna
GCF_000728325.1_ASM72832v1_genomic.fna
GCF_000728345.1_ASM72834v1_genomic.fna
GCF_000728365.1_ASM72836v1_genomic.fna
GCF_000728385.1_ASM72838v1_genomic.fna
GCF_000728405.1_ASM72840v1_genomic.fna
GCF_000728415.1_ASM72841v1_genomic.fna
GCF_000728425.1_ASM72842v1_genomic.fna
GCF_000728465.1_ASM72846v1_genomic.fna
GCF_000728485.1_ASM72848v1_genomic.fna
GCF_000728495.1_ASM72849v1_genomic.fna
GCF_000728505.1_ASM72850v1_genomic.fna
GCF_000728525.1_ASM72852v1_genomic.fna
GCF_000728565.1_ASM72856v1_genomic.fna
GCF_000728585.1_ASM72858v1_genomic.fna
GCF_000728595.1_ASM72859v1_genomic.fna
GCF_000728615.1_ASM72861v1_genomic.fna
GCF_000728645.1_ASM72864v1_genomic.fna
GCF_000728665.1_ASM72866v1_genomic.fna
GCF_000728675.1_ASM72867v1_genomic.fna
GCF_000728685.1_ASM72868v1_genomic.fna
GCF_000728725.1_ASM72872v1_genomic.fna
GCF_000728745.1_ASM72874v1_genomic.fna
GCF_000728765.1_ASM72876v1_genomic.fna
GCF_000728775.1_ASM72877v1_genomic.fna
GCF_000728805.1_ASM72880v1_genomic.fna
GCF_000728825.1_ASM72882v1_genomic.fna
GCF_000728845.1_ASM72884v1_genomic.fna
GCF_000728855.1_ASM72885v1_genomic.fna
GCF_000728885.1_ASM72888v1_genomic.fna
GCF_000728905.1_ASM72890v1_genomic.fna
GCF_000728925.1_ASM72892v1_genomic.fna
GCF_000728935.1_ASM72893v1_genomic.fna
GCF_000728945.1_ASM72894v1_genomic.fna
GCF_000728975.1_ASM72897v1_genomic.fna
GCF_000729005.1_ASM72900v1_genomic.fna
GCF_000729015.1_ASM72901v1_genomic.fna
GCF_000729045.2_ASM72904v2_genomic.fna
GCF_000729055.1_ASM72905v1_genomic.fna
GCF_000729075.1_ASM72907v1_genomic.fna
GCF_000729095.1_ASM72909v1_genomic.fna
GCF_000729125.1_ASM72912v1_genomic.fna
GCF_000729135.1_ASM72913v1_genomic.fna
GCF_000729145.1_ASM72914v1_genomic.fna
GCF_000729185.1_ASM72918v1_genomic.fna
GCF_000729195.1_ASM72919v1_genomic.fna
GCF_000729225.1_ASM72922v1_genomic.fna
GCF_000729235.1_ASM72923v1_genomic.fna
GCF_000729245.1_ASM72924v1_genomic.fna
GCF_000729285.1_ASM72928v1_genomic.fna
GCF_000729305.1_ASM72930v1_genomic.fna
GCF_000729325.1_ASM72932v1_genomic.fna
GCF_000729345.1_ASM72934v1_genomic.fna
GCF_000729355.1_ASM72935v1_genomic.fna
GCF_000729385.1_ASM72938v1_genomic.fna
GCF_000729405.1_ASM72940v1_genomic.fna
GCF_000729415.1_ASM72941v1_genomic.fna
GCF_000729445.1_ASM72944v1_genomic.fna
GCF_000729465.1_ASM72946v1_genomic.fna
GCF_000729475.1_ASM72947v1_genomic.fna
GCF_000729485.1_ASM72948v1_genomic.fna
GCF_000729505.1_ASM72950v1_genomic.fna
GCF_000729545.1_ASM72954v1_genomic.fna
GCF_000729555.1_ASM72955v1_genomic.fna
GCF_000729565.1_ASM72956v1_genomic.fna
GCF_000729595.1_ASM72959v1_genomic.fna
GCF_000729625.1_ASM72962v1_genomic.fna
GCF_000729645.1_ASM72964v1_genomic.fna
GCF_000729665.1_ASM72966v1_genomic.fna
GCF_000729685.1_ASM72968v1_genomic.fna
GCF_000729705.1_ASM72970v1_genomic.fna
GCF_000743465.1_LMD_genomic.fna
GCF_000746625.1_ASM74662v1_genomic.fna
GCF_000763475.1_ASM76347v1_genomic.fna
GCF_000763495.1_ASM76349v1_genomic.fna
GCF_000763515.1_ASM76351v1_genomic.fna
GCF_000764125.1_ASM76412v1_genomic.fna
GCF_000764145.1_ASM76414v1_genomic.fna
GCF_000766145.1_ASM76614v1_genomic.fna
GCF_000766865.1_ASM76686v1_genomic.fna
GCF_000773035.1_LS888_genomic.fna
GCF_000787895.1_LS884_genomic.fna
GCF_000787905.1_LS889_genomic.fna
GCF_000787915.1_LS885_genomic.fna
GCF_000787925.1_LS743_genomic.fna
GCF_000800335.1_ASM80033v1_genomic.fna
GCF_000801375.1_L_monocytogenes_SHL004_v1.0_genomic.fna
GCF_000801385.1_L_monocytogenes_SHL005_v1.0_genomic.fna
GCF_000801395.1_L_monocytogenes_SHL002_v1.0_genomic.fna
GCF_000801405.1_L_monocytogenes_SHL001_v1.0_genomic.fna
GCF_000801455.1_L_monocytogenes_SHL006_v1.0_genomic.fna
GCF_000801475.1_L_monocytogenes_SHL007_v1.0_genomic.fna
GCF_000801485.1_L_monocytogenes_SHL008_v1.0_genomic.fna
GCF_000801515.1_L_monocytogenes_SHL010_v1.0_genomic.fna
GCF_000801525.1_L_monocytogenes_SHL009_v1.0_genomic.fna
GCF_000801555.1_L_monocytogenes_SHL011_v1.0_genomic.fna
GCF_000801575.1_L_monocytogenes_SHL012_v1.0_genomic.fna
GCF_000801595.1_L_monocytogenes_SHL013_v1.0_genomic.fna
GCF_000804465.1_LM201_assembly_genomic.fna
GCF_000806395.1_ASM80639v1_genomic.fna
GCF_000806405.1_ASM80640v1_genomic.fna
GCF_000806455.1_ASM80645v1_genomic.fna
GCF_000808055.1_ASM80805v1_genomic.fna
GCF_000808125.1_ASM80812v1_genomic.fna
GCF_000808135.1_ASM80813v1_genomic.fna
GCF_000814545.1_ASM81454v1_genomic.fna
GCF_000814555.1_ASM81455v1_genomic.fna
GCF_000814565.1_ASM81456v1_genomic.fna
GCF_000814575.1_ASM81457v1_genomic.fna
GCF_000814625.1_ASM81462v1_genomic.fna
GCF_000950775.1_ASM95077v1_genomic.fna
GCF_000951975.1_ASM95197v1_genomic.fna
GCF_000955685.1_ASM95568v1_genomic.fna
GCF_000955695.1_ASM95569v1_genomic.fna
GCF_000960145.1_ASM96014v1_genomic.fna
GCF_000960155.1_ASM96015v1_genomic.fna
GCF_000960445.1_ASM96044v1_genomic.fna
GCF_000960455.1_ASM96045v1_genomic.fna
GCF_000960575.1_ASM96057v1_genomic.fna
GCF_000960585.1_ASM96058v1_genomic.fna
GCF_000960735.1_ASM96073v1_genomic.fna
GCF_000960815.1_ASM96081v1_genomic.fna
GCF_000970525.1_ASM97052v1_genomic.fna
GCF_000972985.1_ASM97298v1_genomic.fna
GCF_000972995.1_ASM97299v1_genomic.fna
GCF_000973005.1_ASM97300v1_genomic.fna
GCF_000974345.1_ASM97434v1_genomic.fna
GCF_000978685.1_ASM97868v1_genomic.fna
GCF_000987705.1_ASM98770v1_genomic.fna
GCF_001005925.2_ASM100592v2_genomic.fna
GCF_001005985.1_ASM100598v1_genomic.fna
GCF_001027065.1_ASM102706v1_genomic.fna
GCF_001027085.1_ASM102708v1_genomic.fna
GCF_001027125.1_ASM102712v1_genomic.fna
GCF_001027165.1_ASM102716v1_genomic.fna
GCF_001027205.1_ASM102720v1_genomic.fna
GCF_001027245.1_ASM102724v1_genomic.fna
GCF_001047715.2_ASM104771v2_genomic.fna
GCF_001049935.1_Listeria_ivanovii_genomic.fna
GCF_001050295.1_ASM105029v1_genomic.fna
GCF_001050305.1_ASM105030v1_genomic.fna
GCF_001188025.2_ASM118802v2_genomic.fna
GCF_001188045.2_ASM118804v2_genomic.fna
GCF_001188655.1_ASM118865v1_genomic.fna
GCF_001257495.1_CFSAN023468_01.0_genomic.fna
GCF_001257505.1_CFSAN023484_01.0_genomic.fna
GCF_001257515.1_CFSAN023497_01.0_genomic.fna
GCF_001257525.1_CFSAN023482_01.0_genomic.fna
GCF_001257575.1_CFSAN023465_01.0_genomic.fna
GCF_001257585.1_CFSAN023508_01.0_genomic.fna
GCF_001257595.1_CFSAN023507_01.0_genomic.fna
GCF_001257635.1_CFSAN023504_01.0_genomic.fna
GCF_001257675.2_ASM125767v2_genomic.fna
GCF_001262395.1_ASM126239v1_genomic.fna
GCF_001273505.1_ASM127350v2_genomic.fna
GCF_001273535.1_ASM127353v2_genomic.fna
GCF_001280245.1_ASM128024v1_genomic.fna
GCF_001302385.1_ASM130238v1_genomic.fna
GCF_001302395.1_ASM130239v1_genomic.fna
GCF_001317555.2_ASM131755v2_genomic.fna
GCF_001342195.2_ASM134219v2_genomic.fna
GCF_001399895.1_ASM139989v1_genomic.fna
GCF_001399905.1_ASM139990v1_genomic.fna
GCF_001432365.1_ASM143236v1_genomic.fna
GCF_001447225.1_ASM144722v1_genomic.fna
GCF_001454845.1_ASM145484v1_genomic.fna
GCF_001454865.1_ASM145486v1_genomic.fna
GCF_001454885.1_ASM145488v1_genomic.fna
GCF_001454905.1_ASM145490v1_genomic.fna
GCF_001454925.1_ASM145492v1_genomic.fna
GCF_001463975.1_ASM146397v1_genomic.fna
GCF_001463985.1_ASM146398v1_genomic.fna
GCF_001463995.1_ASM146399v1_genomic.fna
GCF_001465135.2_ASM146513v2_genomic.fna
GCF_001466015.1_ASM146601v1_genomic.fna
GCF_001466025.1_ASM146602v1_genomic.fna
GCF_001466035.1_ASM146603v1_genomic.fna
GCF_001466075.1_ASM146607v1_genomic.fna
GCF_001466095.1_ASM146609v1_genomic.fna
GCF_001466115.1_ASM146611v1_genomic.fna
GCF_001466135.1_ASM146613v1_genomic.fna
GCF_001466155.1_ASM146615v1_genomic.fna
GCF_001466165.1_ASM146616v1_genomic.fna
GCF_001466195.1_ASM146619v1_genomic.fna
GCF_001466215.1_ASM146621v1_genomic.fna
GCF_001466255.1_ASM146625v1_genomic.fna
GCF_001466265.1_ASM146626v1_genomic.fna
GCF_001466295.1_ASM146629v1_genomic.fna
GCF_001468565.1_F4233_genomic.fna
GCF_001481795.1_ASM148179v1_genomic.fna
GCF_001481805.1_ASM148180v1_genomic.fna
GCF_001481815.1_ASM148181v1_genomic.fna
GCF_001481825.1_ASM148182v1_genomic.fna
GCF_001481875.1_ASM148187v1_genomic.fna
GCF_001481885.1_ASM148188v1_genomic.fna
GCF_001481915.1_ASM148191v1_genomic.fna
GCF_001481935.1_ASM148193v1_genomic.fna
GCF_001481955.1_ASM148195v1_genomic.fna
GCF_001481965.1_ASM148196v1_genomic.fna
GCF_001481995.1_ASM148199v1_genomic.fna
GCF_001482015.1_ASM148201v1_genomic.fna
GCF_001482035.1_ASM148203v1_genomic.fna
GCF_001482055.1_ASM148205v1_genomic.fna
GCF_001482075.1_ASM148207v1_genomic.fna
GCF_001482095.1_ASM148209v1_genomic.fna
GCF_001482115.1_ASM148211v1_genomic.fna
GCF_001482135.1_ASM148213v1_genomic.fna
GCF_001482155.1_ASM148215v1_genomic.fna
GCF_001482165.1_ASM148216v1_genomic.fna
GCF_001483405.1_ASM148340v1_genomic.fna
GCF_001483425.1_ASM148342v1_genomic.fna
GCF_001483445.1_ASM148344v1_genomic.fna
GCF_001487205.1_2011_186321_14c_genomic.fna
GCF_001487535.1_2013_143044_4_genomic.fna
GCF_001487775.1_2012_292995_14_genomic.fna
GCF_001488015.1_2012_286536_3_genomic.fna
GCF_001488235.1_2012_318878_16_genomic.fna
GCF_001488255.1_2012_313587_8_genomic.fna
GCF_001488275.1_2013_72492_1_genomic.fna
GCF_001488395.1_2012_195088_3_genomic.fna
GCF_001488995.1_2011_171339_17_genomic.fna
GCF_001489075.1_2012_318878_7_genomic.fna
GCF_001489195.1_2012_286536_17_genomic.fna
GCF_001489235.1_2013_148278_15_genomic.fna
GCF_001489375.1_2014_60573_2B_genomic.fna
GCF_001489795.1_2012_313587_11_genomic.fna
GCF_001489875.1_2012_156554_14_genomic.fna
GCF_001489895.1_2012_318878_12_genomic.fna
GCF_001490035.1_2012_306293_17_genomic.fna
GCF_001490055.1_2012_292995_17_genomic.fna
GCF_001490075.1_2012_326368_17_genomic.fna
GCF_001490115.1_2011_172904_10c_genomic.fna
GCF_001490275.1_2012_313587_9_genomic.fna
GCF_001490355.1_2012_313587_5_genomic.fna
GCF_001490455.1_2013_148278_16_genomic.fna
GCF_001490875.1_2012_195088_8_genomic.fna
GCF_001491615.1_2012_313587_15_genomic.fna
GCF_001492155.1_2012_313587_6_genomic.fna
GCF_001492475.1_2012_156584_14_genomic.fna
GCF_001492715.1_2013_103984_genomic.fna
GCF_001492755.1_2011_172904_16d_genomic.fna
GCF_001492855.1_2011_168401_11_genomic.fna
GCF_001492915.1_2013_80648_genomic.fna
GCF_001492955.1_2014_82197_1_genomic.fna
GCF_001493035.1_2014_60519_genomic.fna
GCF_001493255.1_2014_82197_2_genomic.fna
GCF_001493535.1_2011_176879_12c_genomic.fna
GCF_001493595.1_2011_163598_13_genomic.fna
GCF_001493615.1_2014_60550_2A_genomic.fna
GCF_001493655.1_2012_318878_4_genomic.fna
GCF_001494195.1_2011_162703_17_genomic.fna
GCF_001494235.1_2012_281399_14_genomic.fna
GCF_001494355.1_2012_298383_3_genomic.fna
GCF_001494455.1_2012_195088_6_genomic.fna
GCF_001494495.1_2013_148278_14_genomic.fna
GCF_001494575.1_2012_313587_10_genomic.fna
GCF_001494975.1_2012_281399_15_genomic.fna
GCF_001495075.1_2012_326368_12_genomic.fna
GCF_001495255.1_2011_171339_19_genomic.fna
GCF_001495355.1_2012_156584_13_genomic.fna
GCF_001495455.1_2012_252653_genomic.fna
GCF_001495495.1_2012_313587_2_genomic.fna
GCF_001496335.1_2012_318878_13_genomic.fna
GCF_001496415.1_2011_176879_16d_genomic.fna
GCF_001496455.1_2013_148278_8_genomic.fna
GCF_001496595.1_2012_298383_16_genomic.fna
GCF_001496755.1_2012_313587_3_genomic.fna
GCF_001497315.1_2012_94314_genomic.fna
GCF_001497565.1_2014_60580_2B_genomic.fna
GCF_001497635.1_2013_72492_2_genomic.fna
GCF_001497715.1_2014_60573_2_genomic.fna
GCF_001497815.1_2012_313587_7_genomic.fna
GCF_001497995.1_2012_306293_18_genomic.fna
GCF_001498075.1_2011_172904_14c_genomic.fna
GCF_001498095.1_2012_159044_14_genomic.fna
GCF_001498115.1_2012_313587_16_genomic.fna
GCF_001498575.1_2014_82197_3_genomic.fna
GCF_001498715.1_2013_143044_6_genomic.fna
GCF_001498815.1_2012_292995_18_genomic.fna
GCF_001499155.1_2011_173331_7_genomic.fna
GCF_001499335.1_2014_60580_2A_genomic.fna
GCF_001499495.1_2014_60580_2_genomic.fna
GCF_001513695.1_ASM151369v1_genomic.fna
GCF_001548585.2_ASM154858v2_genomic.fna
GCF_001548635.2_ASM154863v2_genomic.fna
GCF_001551855.1_ASM155185v1_genomic.fna
GCF_001555535.1_ASM155553v1_genomic.fna
GCF_001555575.1_ASM155557v1_genomic.fna
GCF_001555585.1_ASM155558v1_genomic.fna
GCF_001555605.1_ASM155560v1_genomic.fna
GCF_001555655.1_ASM155565v1_genomic.fna
GCF_001557595.1_ASM155759v1_genomic.fna
GCF_001557605.1_ASM155760v1_genomic.fna
GCF_001557615.1_ASM155761v1_genomic.fna
GCF_001557625.1_ASM155762v1_genomic.fna
GCF_001557675.1_ASM155767v1_genomic.fna
GCF_001557685.1_ASM155768v1_genomic.fna
GCF_001557705.1_ASM155770v1_genomic.fna
GCF_001564495.1_LM05-00008_assembly_genomic.fna
GCF_001564515.1_LM05-00065_assembly_genomic.fna
GCF_001564535.1_LM05-00172_assembly_genomic.fna
GCF_001564555.1_LM05-00190_assembly_genomic.fna
GCF_001564575.1_LM05-00401_assembly_genomic.fna
GCF_001564595.1_LM05-00704_assembly_genomic.fna
GCF_001564615.1_LM06-00444_assembly_genomic.fna
GCF_001564635.1_LM06-00581_assembly_genomic.fna
GCF_001564655.1_LM06-00727_assembly_genomic.fna
GCF_001564675.1_LM06-00918_assembly_genomic.fna
GCF_001564695.1_LM06-00983_assembly_genomic.fna
GCF_001564715.1_LM06-01023_assembly_genomic.fna
GCF_001564735.1_LM06-01244_assembly_genomic.fna
GCF_001564755.1_LM06-01598_assembly_genomic.fna
GCF_001564775.1_LM06-01614_assembly_genomic.fna
GCF_001564795.1_LM07-00514_assembly_genomic.fna
GCF_001564815.1_LM07-00596_assembly_genomic.fna
GCF_001564835.1_LM07-00876_assembly_genomic.fna
GCF_001564855.1_LM07-00948_assembly_genomic.fna
GCF_001564875.1_LM07-01014_assembly_genomic.fna
GCF_001564895.1_LM07-01042_assembly_genomic.fna
GCF_001564915.1_LM07-01067_assembly_genomic.fna
GCF_001564935.1_LM07-01145_assembly_genomic.fna
GCF_001564955.1_LM07-01337_assembly_genomic.fna
GCF_001564975.1_LM07-01345_assembly_genomic.fna
GCF_001564995.1_LM07-01377_assembly_genomic.fna
GCF_001565015.1_LM07-01398_assembly_genomic.fna
GCF_001565035.1_LM07-01481_assembly_genomic.fna
GCF_001565055.1_LM07414_assembly_genomic.fna
GCF_001565075.1_LM07416_assembly_genomic.fna
GCF_001565095.1_LM07420_assembly_genomic.fna
GCF_001565115.1_LM07421_assembly_genomic.fna
GCF_001565135.1_LM07422_assembly_genomic.fna
GCF_001565155.1_LM07423_assembly_genomic.fna
GCF_001565175.1_LM07424_assembly_genomic.fna
GCF_001565195.1_LM07425_assembly_genomic.fna
GCF_001565215.1_LM07456_assembly_genomic.fna
GCF_001565235.1_LM08-00154_assembly_genomic.fna
GCF_001565255.1_LM08-00235_assembly_genomic.fna
GCF_001565275.1_LM08-00396_assembly_genomic.fna
GCF_001565295.1_LM08-01050_assembly_genomic.fna
GCF_001565315.1_LM08-01408_assembly_genomic.fna
GCF_001565335.1_LM08-01457_assembly_genomic.fna
GCF_001565355.1_LM08-01516_assembly_genomic.fna
GCF_001565375.1_LM09-00261_assembly_genomic.fna
GCF_001565395.1_LM09-00277_assembly_genomic.fna
GCF_001565415.1_LM09-00335_assembly_genomic.fna
GCF_001565435.1_LM09-00372_assembly_genomic.fna
GCF_001565455.1_LM09-00373_assembly_genomic.fna
GCF_001565475.1_LM09-00402_assembly_genomic.fna
GCF_001565495.1_LM09-00432_assembly_genomic.fna
GCF_001565515.1_LM09-00521_assembly_genomic.fna
GCF_001565535.2_LM09-00558_assembly_v2_genomic.fna
GCF_001565555.1_LM09-00701_assembly_genomic.fna
GCF_001565575.1_LM09-00865_assembly_genomic.fna
GCF_001565595.1_LM09-00942_assembly_genomic.fna
GCF_001565615.1_LM09-01004_assembly_genomic.fna
GCF_001565635.1_LM09-01092_assembly_genomic.fna
GCF_001565655.1_LM09-01099_assembly_genomic.fna
GCF_001565675.1_LM10-00505_assembly_genomic.fna
GCF_001565695.1_LM13656_assembly_genomic.fna
GCF_001565715.1_LM57179_assembly_genomic.fna
GCF_001565735.1_LM6186_assembly_genomic.fna
GCF_001565755.1_LM73068_assembly_genomic.fna
GCF_001565775.1_LM77097_assembly_genomic.fna
GCF_001565795.1_LM80661_assembly_genomic.fna
GCF_001565815.1_LM83088_assembly_genomic.fna
GCF_001565835.1_SLCC85_assembly_genomic.fna
GCF_001565855.1_SLCC98_assembly_genomic.fna
GCF_001577855.1_CFSAN026594_01.1_genomic.fna
GCF_001577865.1_CFSAN026581_02.1_genomic.fna
GCF_001577875.1_ASM157787v1_genomic.fna
GCF_001577885.1_CFSAN026593_01.1_genomic.fna
GCF_001577935.1_CFSAN026599_01.1_genomic.fna
GCF_001577945.1_CFSAN026598_01.1_genomic.fna
GCF_001577955.1_CFSAN026607_01.1_genomic.fna
GCF_001577965.1_CFSAN026603_01.1_genomic.fna
GCF_001578015.1_CFSAN026611_01.1_genomic.fna
GCF_001578025.1_ASM157802v1_genomic.fna
GCF_001578045.1_ASM157804v1_genomic.fna
GCF_001582935.1_CFSAN026579_02.1_genomic.fna
GCF_001582945.1_CFSAN026577_02.1_genomic.fna
GCF_001582955.1_CFSAN026578_01.1_genomic.fna
GCF_001582965.1_CFSAN026582_02.1_genomic.fna
GCF_001583015.1_CFSAN026583_01.1_genomic.fna
GCF_001583025.1_CFSAN026584_01.1_genomic.fna
GCF_001583055.1_CFSAN026585_02.1_genomic.fna
GCF_001583065.1_CFSAN026586_02.1_genomic.fna
GCF_001583095.1_CFSAN026587_01.1_genomic.fna
GCF_001583105.1_CFSAN026588_01.1_genomic.fna
GCF_001583125.1_CFSAN026589_02.1_genomic.fna
GCF_001583155.1_CFSAN026590_02.1_genomic.fna
GCF_001583175.1_CFSAN026591_02.1_genomic.fna
GCF_001583185.1_CFSAN026592_01.1_genomic.fna
GCF_001583205.1_CFSAN026595_01.1_genomic.fna
GCF_001583235.1_CFSAN026596_01.1_genomic.fna
GCF_001583255.1_CFSAN026597_01.1_genomic.fna
GCF_001583275.1_CFSAN026601_01.1_genomic.fna
GCF_001583285.1_CFSAN026602_01.1_genomic.fna
GCF_001583315.1_CFSAN026604_01.1_genomic.fna
GCF_001583335.1_CFSAN026605_01.1_genomic.fna
GCF_001583355.1_CFSAN026606_01.1_genomic.fna
GCF_001583365.1_CFSAN026609_01.1_genomic.fna
GCF_001583395.1_CFSAN026610_01.1_genomic.fna
GCF_001586295.1_ASM158629v1_genomic.fna
GCF_001586305.1_ASM158630v1_genomic.fna
GCF_001586315.1_ASM158631v1_genomic.fna
GCF_001586325.1_ASM158632v1_genomic.fna
GCF_001586375.1_ASM158637v1_genomic.fna
GCF_001594305.1_ASM159430v1_genomic.fna
GCF_001596775.2_ASM159677v2_genomic.fna
GCF_001632225.1_LM605_assembly_genomic.fna
GCF_001644625.1_ASM164462v1_genomic.fna
GCF_001652935.1_ASM165293v1_genomic.fna
GCF_001658145.1_ASM165814v1_genomic.fna
GCF_001658155.1_ASM165815v1_genomic.fna
GCF_001658165.1_ASM165816v1_genomic.fna
GCF_001658175.1_ASM165817v1_genomic.fna
GCF_001658225.1_ASM165822v1_genomic.fna
GCF_001658235.1_ASM165823v1_genomic.fna
GCF_001658255.1_ASM165825v1_genomic.fna
GCF_001658265.1_ASM165826v1_genomic.fna
GCF_001658305.1_ASM165830v1_genomic.fna
GCF_001658325.1_ASM165832v1_genomic.fna
GCF_001658335.1_ASM165833v1_genomic.fna
GCF_001658345.1_ASM165834v1_genomic.fna
GCF_001658385.1_ASM165838v1_genomic.fna
GCF_001658405.1_ASM165840v1_genomic.fna
GCF_001658415.1_ASM165841v1_genomic.fna
GCF_001685215.1_ASM168521v1_genomic.fna
GCF_001708675.1_ASM170867v1_genomic.fna
GCF_001708685.1_ASM170868v1_genomic.fna
GCF_001708705.1_ASM170870v1_genomic.fna
GCF_001708755.1_ASM170875v1_genomic.fna
GCF_001708765.1_ASM170876v1_genomic.fna
GCF_001708775.1_ASM170877v1_genomic.fna
GCF_001708795.1_ASM170879v1_genomic.fna
GCF_001708835.1_ASM170883v1_genomic.fna
GCF_001708845.1_ASM170884v1_genomic.fna
GCF_001708865.1_ASM170886v1_genomic.fna
GCF_001708875.1_ASM170887v1_genomic.fna
GCF_001708915.1_ASM170891v1_genomic.fna
GCF_001709365.1_ASM170936v1_genomic.fna
GCF_001709375.1_ASM170937v1_genomic.fna
GCF_001709385.1_ASM170938v1_genomic.fna
GCF_001709395.1_ASM170939v1_genomic.fna
GCF_001709445.1_ASM170944v1_genomic.fna
GCF_001709455.1_ASM170945v1_genomic.fna
GCF_001709465.1_ASM170946v1_genomic.fna
GCF_001709485.1_ASM170948v1_genomic.fna
GCF_001709525.1_ASM170952v1_genomic.fna
GCF_001709545.1_ASM170954v1_genomic.fna
GCF_001709555.1_ASM170955v1_genomic.fna
GCF_001709565.1_ASM170956v1_genomic.fna
GCF_001709605.1_ASM170960v1_genomic.fna
GCF_001709625.1_ASM170962v1_genomic.fna
GCF_001709635.1_ASM170963v1_genomic.fna
GCF_001709645.1_ASM170964v1_genomic.fna
GCF_001709685.1_ASM170968v1_genomic.fna
GCF_001709705.1_ASM170970v1_genomic.fna
GCF_001709715.1_ASM170971v1_genomic.fna
GCF_001709725.1_ASM170972v1_genomic.fna
GCF_001709765.1_ASM170976v1_genomic.fna
GCF_001709785.1_ASM170978v1_genomic.fna
GCF_001709805.1_ASM170980v1_genomic.fna
GCF_001709825.1_ASM170982v1_genomic.fna
GCF_001709835.1_ASM170983v1_genomic.fna
GCF_001709845.1_ASM170984v1_genomic.fna
GCF_001709885.1_ASM170988v1_genomic.fna
GCF_001709895.1_ASM170989v1_genomic.fna
GCF_001709905.1_ASM170990v1_genomic.fna
GCF_001709945.1_ASM170994v1_genomic.fna
GCF_001709955.1_ASM170995v1_genomic.fna
GCF_001709965.1_ASM170996v1_genomic.fna
GCF_001710005.1_ASM171000v1_genomic.fna
GCF_001710015.1_ASM171001v1_genomic.fna
GCF_001710025.1_ASM171002v1_genomic.fna
GCF_001710065.1_ASM171006v1_genomic.fna
GCF_001710085.1_ASM171008v1_genomic.fna
GCF_001710095.1_ASM171009v1_genomic.fna
GCF_001710115.1_ASM171011v1_genomic.fna
GCF_001710135.1_ASM171013v1_genomic.fna
GCF_001710165.1_ASM171016v1_genomic.fna
GCF_001710185.1_ASM171018v1_genomic.fna
GCF_001710205.1_ASM171020v1_genomic.fna
GCF_001710215.1_ASM171021v1_genomic.fna
GCF_001710245.1_ASM171024v1_genomic.fna
GCF_001710255.1_ASM171025v1_genomic.fna
GCF_001710285.1_ASM171028v1_genomic.fna
GCF_001710295.1_ASM171029v1_genomic.fna
GCF_001710305.1_ASM171030v1_genomic.fna
GCF_001710325.1_ASM171032v1_genomic.fna
GCF_001710365.1_ASM171036v1_genomic.fna
GCF_001710375.1_ASM171037v1_genomic.fna
GCF_001710385.1_ASM171038v1_genomic.fna
GCF_001710425.1_ASM171042v1_genomic.fna
GCF_001710445.1_ASM171044v1_genomic.fna
GCF_001710455.1_ASM171045v1_genomic.fna
GCF_001710465.1_ASM171046v1_genomic.fna
GCF_001710485.1_ASM171048v1_genomic.fna
GCF_001710525.1_ASM171052v1_genomic.fna
GCF_001710535.1_ASM171053v1_genomic.fna
GCF_001710555.1_ASM171055v1_genomic.fna
GCF_001710575.1_ASM171057v1_genomic.fna
GCF_001710605.1_ASM171060v1_genomic.fna
GCF_001710615.1_ASM171061v1_genomic.fna
GCF_001710635.1_ASM171063v1_genomic.fna
GCF_001710655.1_ASM171065v1_genomic.fna
GCF_001710685.1_ASM171068v1_genomic.fna
GCF_001710705.1_ASM171070v1_genomic.fna
GCF_001710715.1_ASM171071v1_genomic.fna
GCF_001710725.1_ASM171072v1_genomic.fna
GCF_001710755.1_ASM171075v1_genomic.fna
GCF_001710785.1_ASM171078v1_genomic.fna
GCF_001710805.1_ASM171080v1_genomic.fna
GCF_001710815.1_ASM171081v1_genomic.fna
GCF_001710845.1_ASM171084v1_genomic.fna
GCF_001710855.1_ASM171085v1_genomic.fna
GCF_001710885.1_ASM171088v1_genomic.fna
GCF_001710905.1_ASM171090v1_genomic.fna
GCF_001710925.1_ASM171092v1_genomic.fna
GCF_001710935.1_ASM171093v1_genomic.fna
GCF_001710965.1_ASM171096v1_genomic.fna
GCF_001710985.1_ASM171098v1_genomic.fna
GCF_001710995.1_ASM171099v1_genomic.fna
GCF_001711015.1_ASM171101v1_genomic.fna
GCF_001711035.1_ASM171103v1_genomic.fna
GCF_001711055.1_ASM171105v1_genomic.fna
GCF_001711085.1_ASM171108v1_genomic.fna
GCF_001711105.1_ASM171110v1_genomic.fna
GCF_001711125.1_ASM171112v1_genomic.fna
GCF_001711145.1_ASM171114v1_genomic.fna
GCF_001711165.1_ASM171116v1_genomic.fna
GCF_001711185.1_ASM171118v1_genomic.fna
GCF_001711195.1_ASM171119v1_genomic.fna
GCF_001711215.1_ASM171121v1_genomic.fna
GCF_001711245.1_ASM171124v1_genomic.fna
GCF_001711255.1_ASM171125v1_genomic.fna
GCF_001711285.1_ASM171128v1_genomic.fna
GCF_001711295.1_ASM171129v1_genomic.fna
GCF_001711325.1_ASM171132v1_genomic.fna
GCF_001711345.1_ASM171134v1_genomic.fna
GCF_001711355.1_ASM171135v1_genomic.fna
GCF_001711385.1_ASM171138v1_genomic.fna
GCF_001711395.1_ASM171139v1_genomic.fna
GCF_001711425.1_ASM171142v1_genomic.fna
GCF_001711435.1_ASM171143v1_genomic.fna
GCF_001711465.1_ASM171146v1_genomic.fna
GCF_001711475.1_ASM171147v1_genomic.fna
GCF_001711505.1_ASM171150v1_genomic.fna
GCF_001711525.1_ASM171152v1_genomic.fna
GCF_001711535.1_ASM171153v1_genomic.fna
GCF_001711565.1_ASM171156v1_genomic.fna
GCF_001711575.1_ASM171157v1_genomic.fna
GCF_001711605.1_ASM171160v1_genomic.fna
GCF_001711625.1_ASM171162v1_genomic.fna
GCF_001711635.1_ASM171163v1_genomic.fna
GCF_001711645.1_ASM171164v1_genomic.fna
GCF_001711685.1_ASM171168v1_genomic.fna
GCF_001711695.1_ASM171169v1_genomic.fna
GCF_001711725.1_ASM171172v1_genomic.fna
GCF_001711735.1_ASM171173v1_genomic.fna
GCF_001711745.1_ASM171174v1_genomic.fna
GCF_001711785.1_ASM171178v1_genomic.fna
GCF_001711805.1_ASM171180v1_genomic.fna
GCF_001711815.1_ASM171181v1_genomic.fna
GCF_001711835.1_ASM171183v1_genomic.fna
GCF_001711865.1_ASM171186v1_genomic.fna
GCF_001711885.1_ASM171188v1_genomic.fna
GCF_001711905.1_ASM171190v1_genomic.fna
GCF_001711915.1_ASM171191v1_genomic.fna
GCF_001711935.1_ASM171193v1_genomic.fna
GCF_001711945.1_ASM171194v1_genomic.fna
GCF_001711985.1_ASM171198v1_genomic.fna
GCF_001711995.1_ASM171199v1_genomic.fna
GCF_001712025.1_ASM171202v1_genomic.fna
GCF_001712035.1_ASM171203v1_genomic.fna
GCF_001712045.1_ASM171204v1_genomic.fna
GCF_001712105.1_ASM171210v1_genomic.fna
GCF_001712115.1_ASM171211v1_genomic.fna
GCF_001712135.1_ASM171213v1_genomic.fna
GCF_001712155.1_ASM171215v1_genomic.fna
GCF_001712185.1_ASM171218v1_genomic.fna
GCF_001712195.1_ASM171219v1_genomic.fna
GCF_001712205.1_ASM171220v1_genomic.fna
GCF_001712215.1_ASM171221v1_genomic.fna
GCF_001712265.1_ASM171226v1_genomic.fna
GCF_001712275.1_ASM171227v1_genomic.fna
GCF_001712295.1_ASM171229v1_genomic.fna
GCF_001712305.1_ASM171230v1_genomic.fna
GCF_001712345.1_ASM171234v1_genomic.fna
GCF_001712365.1_ASM171236v1_genomic.fna
GCF_001712375.1_ASM171237v1_genomic.fna
GCF_001712405.1_ASM171240v1_genomic.fna
GCF_001712415.1_ASM171241v1_genomic.fna
GCF_001720925.1_ASM172092v1_genomic.fna
GCF_001746875.1_ASM174687v1_genomic.fna
GCF_001746885.1_ASM174688v1_genomic.fna
GCF_001749845.1_ASM174984v1_genomic.fna
GCF_001749855.1_ASM174985v1_genomic.fna
GCF_001749885.1_ASM174988v1_genomic.fna
GCF_001749905.1_ASM174990v1_genomic.fna
GCF_001749925.1_ASM174992v1_genomic.fna
GCF_001749945.1_ASM174994v1_genomic.fna
GCF_001749965.1_ASM174996v1_genomic.fna
GCF_001749985.1_ASM174998v1_genomic.fna
GCF_001751405.1_ASM175140v1_genomic.fna
GCF_001751425.1_ASM175142v1_genomic.fna
GCF_001751435.1_ASM175143v1_genomic.fna
GCF_001751445.1_ASM175144v1_genomic.fna
GCF_001751455.1_ASM175145v1_genomic.fna
GCF_001751505.1_ASM175150v1_genomic.fna
GCF_001751525.1_ASM175152v1_genomic.fna
GCF_001751535.1_ASM175153v1_genomic.fna
GCF_001751545.1_ASM175154v1_genomic.fna
GCF_001751585.1_ASM175158v1_genomic.fna
GCF_001751605.1_ASM175160v1_genomic.fna
GCF_001751615.1_ASM175161v1_genomic.fna
GCF_001751635.1_ASM175163v1_genomic.fna
GCF_001751665.1_ASM175166v1_genomic.fna
GCF_001751685.1_ASM175168v1_genomic.fna
GCF_001751695.1_ASM175169v1_genomic.fna
GCF_001751705.1_ASM175170v1_genomic.fna
GCF_001751745.1_ASM175174v1_genomic.fna
GCF_001751765.1_ASM175176v1_genomic.fna
GCF_001751775.1_ASM175177v1_genomic.fna
GCF_001751785.1_ASM175178v1_genomic.fna
GCF_001751845.1_ASM175184v1_genomic.fna
GCF_001751855.1_ASM175185v1_genomic.fna
GCF_001751865.1_ASM175186v1_genomic.fna
GCF_001751885.1_ASM175188v1_genomic.fna
GCF_001751925.1_ASM175192v1_genomic.fna
GCF_001751945.1_ASM175194v1_genomic.fna
GCF_001751965.1_ASM175196v1_genomic.fna
GCF_001751975.1_ASM175197v1_genomic.fna
GCF_001752005.1_ASM175200v1_genomic.fna
GCF_001752025.1_ASM175202v1_genomic.fna
GCF_001752045.1_ASM175204v1_genomic.fna
GCF_001752055.1_ASM175205v1_genomic.fna
GCF_001752075.1_ASM175207v1_genomic.fna
GCF_001752105.1_ASM175210v1_genomic.fna
GCF_001752125.1_ASM175212v1_genomic.fna
GCF_001752145.1_ASM175214v1_genomic.fna
GCF_001752155.1_ASM175215v1_genomic.fna
GCF_001752175.1_ASM175217v1_genomic.fna
GCF_001752205.1_ASM175220v1_genomic.fna
GCF_001752225.1_ASM175222v1_genomic.fna
GCF_001752245.1_ASM175224v1_genomic.fna
GCF_001752255.1_ASM175225v1_genomic.fna
GCF_001752285.1_ASM175228v1_genomic.fna
GCF_001752305.1_ASM175230v1_genomic.fna
GCF_001752325.1_ASM175232v1_genomic.fna
GCF_001758825.1_ASM175882v1_genomic.fna
GCF_001758835.1_ASM175883v1_genomic.fna
GCF_001758845.1_ASM175884v1_genomic.fna
GCF_001758855.1_ASM175885v1_genomic.fna
GCF_001758905.1_ASM175890v1_genomic.fna
GCF_001758915.1_ASM175891v1_genomic.fna
GCF_001758935.1_ASM175893v1_genomic.fna
GCF_001758945.1_ASM175894v1_genomic.fna
GCF_001758985.1_ASM175898v1_genomic.fna
GCF_001758995.1_ASM175899v1_genomic.fna
GCF_001759025.1_ASM175902v1_genomic.fna
GCF_001759035.1_ASM175903v1_genomic.fna
GCF_001759065.1_ASM175906v1_genomic.fna
GCF_001759075.1_ASM175907v1_genomic.fna
GCF_001759095.1_ASM175909v1_genomic.fna
GCF_001759115.1_ASM175911v1_genomic.fna
GCF_001759145.1_ASM175914v1_genomic.fna
GCF_001759155.1_ASM175915v1_genomic.fna
GCF_001759185.1_ASM175918v1_genomic.fna
GCF_001759195.1_ASM175919v1_genomic.fna
GCF_001759225.1_ASM175922v1_genomic.fna
GCF_001759235.1_ASM175923v1_genomic.fna
GCF_001759265.1_ASM175926v1_genomic.fna
GCF_001759275.1_ASM175927v1_genomic.fna
GCF_001759305.1_ASM175930v1_genomic.fna
GCF_001759315.1_ASM175931v1_genomic.fna
GCF_001759345.1_ASM175934v1_genomic.fna
GCF_001759355.1_ASM175935v1_genomic.fna
GCF_001759385.1_ASM175938v1_genomic.fna
GCF_001759395.1_ASM175939v1_genomic.fna
GCF_001759415.1_BCW_3813_genomic.fna
GCF_001759435.1_BCW_3814_genomic.fna
GCF_001759465.1_BCW_3815_genomic.fna
GCF_001759485.1_BCW_3816_genomic.fna
GCF_001759505.1_BCW_3817_genomic.fna
GCF_001759515.1_BCW_3818_genomic.fna
GCF_001759545.1_BCW_3819_genomic.fna
GCF_001759555.1_BCW_3820_genomic.fna
GCF_001759585.1_BCW_3821_genomic.fna
GCF_001759605.1_BCW_3822_genomic.fna
GCF_001759625.1_BCW_3823_genomic.fna
GCF_001759645.1_BCW_3824_genomic.fna
GCF_001759665.1_BCW_3825_genomic.fna
GCF_001759685.1_BCW_3826_genomic.fna
GCF_001759705.1_BCW_3827_genomic.fna
GCF_001759725.1_BCW_3828_genomic.fna
GCF_001759745.1_BCW_3829_genomic.fna
GCF_001759755.1_BCW_3830_genomic.fna
GCF_001759785.1_BCW_3831_genomic.fna
GCF_001759805.1_BCW_3832_genomic.fna
GCF_001759825.1_BCW_3833_genomic.fna
GCF_001759835.1_BCW_3834_genomic.fna
GCF_001759865.1_BCW_3835_genomic.fna
GCF_001759885.1_BCW_3836_genomic.fna
GCF_001759905.1_BCW_3837_genomic.fna
GCF_001759915.1_BCW_3838_genomic.fna
GCF_001759945.1_BCW_3839_genomic.fna
GCF_001759965.1_BCW_3840_genomic.fna
GCF_001759985.1_BCW_3841_genomic.fna
GCF_001759995.1_BCW_3842_genomic.fna
GCF_001760025.1_BCW_3843_genomic.fna
GCF_001760045.1_BCW_3844_genomic.fna
GCF_001760065.1_BCW_3845_genomic.fna
GCF_001760075.1_BCW_3846_genomic.fna
GCF_001760105.1_BCW_3847_genomic.fna
GCF_001760125.1_BCW_3848_genomic.fna
GCF_001760145.1_BCW_3849_genomic.fna
GCF_001760155.1_BCW_3850_genomic.fna
GCF_001760175.1_BCW_3851_genomic.fna
GCF_001760205.1_BCW_3852_genomic.fna
GCF_001760225.1_BCW_3853_genomic.fna
GCF_001760235.1_BCW_3854_genomic.fna
GCF_001760265.1_BCW_3855_genomic.fna
GCF_001760285.1_BCW_3856_genomic.fna
GCF_001760305.1_BCW_3857_genomic.fna
GCF_001760315.1_BCW_3858_genomic.fna
GCF_001760345.1_BCW_3859_genomic.fna
GCF_001760365.1_BCW_3860_genomic.fna
GCF_001760385.1_BCW_3861_genomic.fna
GCF_001760395.1_BCW_3862_genomic.fna
GCF_001760415.1_BCW_3863_genomic.fna
GCF_001760445.1_BCW_3864_genomic.fna
GCF_001760465.1_BCW_3865_genomic.fna
GCF_001760475.1_BCW_3866_genomic.fna
GCF_001760495.1_BCW_3867_genomic.fna
GCF_001760525.1_BCW_3868_genomic.fna
GCF_001760545.1_BCW_3869_genomic.fna
GCF_001760565.1_BCW_3870_genomic.fna
GCF_001760575.1_BCW_3871_genomic.fna
GCF_001760605.1_BCW_3872_genomic.fna
GCF_001760615.1_BCW_3873_genomic.fna
GCF_001760645.1_BCW_3874_genomic.fna
GCF_001760655.1_BCW_3875_genomic.fna
GCF_001760685.1_BCW_3876_genomic.fna
GCF_001760695.1_BCW_3877_genomic.fna
GCF_001760725.1_BCW_3878_genomic.fna
GCF_001760735.1_BCW_3879_genomic.fna
GCF_001760765.1_BCW_3880_genomic.fna
GCF_001760775.1_BCW_3881_genomic.fna
GCF_001760805.1_BCW_3882_genomic.fna
GCF_001760815.1_BCW_3883_genomic.fna
GCF_001760845.1_BCW_3884_genomic.fna
GCF_001760855.1_BCW_3885_genomic.fna
GCF_001760885.1_BCW_3886_genomic.fna
GCF_001760895.1_BCW_3887_genomic.fna
GCF_001760925.1_BCW_3888_genomic.fna
GCF_001760935.1_BCW_3889_genomic.fna
GCF_001760965.1_BCW_3890_genomic.fna
GCF_001760975.1_BCW_3891_genomic.fna
GCF_001761005.1_BCW_3892_genomic.fna
GCF_001761015.1_BCW_3893_genomic.fna
GCF_001761045.1_BCW_3894_genomic.fna
GCF_001761065.1_BCW_3895_genomic.fna
GCF_001761085.1_BCW_3896_genomic.fna
GCF_001761095.1_BCW_3897_genomic.fna
GCF_001761125.1_BCW_3898_genomic.fna
GCF_001761135.1_BCW_3899_genomic.fna
GCF_001761165.1_BCW_3900_genomic.fna
GCF_001761175.1_BCW_3901_genomic.fna
GCF_001761205.1_BCW_3902_genomic.fna
GCF_001761225.1_BCW_3903_genomic.fna
GCF_001761245.1_BCW_3904_genomic.fna
GCF_001761255.1_BCW_3905_genomic.fna
GCF_001761285.1_BCW_3906_genomic.fna
GCF_001817895.1_ASM181789v1_genomic.fna
GCF_001825745.1_ASM182574v1_genomic.fna
GCF_001825765.1_ASM182576v1_genomic.fna
GCF_001825795.1_ASM182579v1_genomic.fna
GCF_001825815.1_ASM182581v1_genomic.fna
GCF_001825825.1_ASM182582v1_genomic.fna
GCF_001825855.1_ASM182585v1_genomic.fna
GCF_001825865.1_ASM182586v1_genomic.fna
GCF_001825895.1_ASM182589v1_genomic.fna
GCF_001825905.1_ASM182590v1_genomic.fna
GCF_001825935.1_ASM182593v1_genomic.fna
GCF_001825945.1_ASM182594v1_genomic.fna
GCF_001825975.1_ASM182597v1_genomic.fna
GCF_001825985.1_ASM182598v1_genomic.fna
GCF_001826015.1_ASM182601v1_genomic.fna
GCF_001826025.1_ASM182602v1_genomic.fna
GCF_001826055.1_ASM182605v1_genomic.fna
GCF_001826075.1_ASM182607v1_genomic.fna
GCF_001826095.1_ASM182609v1_genomic.fna
GCF_001826105.1_ASM182610v1_genomic.fna
GCF_001826135.1_ASM182613v1_genomic.fna
GCF_001826155.1_ASM182615v1_genomic.fna
GCF_001826165.1_ASM182616v1_genomic.fna
GCF_001826185.1_ASM182618v1_genomic.fna
GCF_001826215.1_ASM182621v1_genomic.fna
GCF_001826235.1_ASM182623v1_genomic.fna
GCF_001826245.1_ASM182624v1_genomic.fna
GCF_001826265.1_ASM182626v1_genomic.fna
GCF_001826295.1_ASM182629v1_genomic.fna
GCF_001826315.1_ASM182631v1_genomic.fna
GCF_001826335.1_ASM182633v1_genomic.fna
GCF_001826345.1_ASM182634v1_genomic.fna
GCF_001826375.1_ASM182637v1_genomic.fna
GCF_001826395.1_ASM182639v1_genomic.fna
GCF_001826415.1_ASM182641v1_genomic.fna
GCF_001826425.1_ASM182642v1_genomic.fna
GCF_001826455.1_ASM182645v1_genomic.fna
GCF_001826475.1_ASM182647v1_genomic.fna
GCF_001826495.1_ASM182649v1_genomic.fna
GCF_001826505.1_ASM182650v1_genomic.fna
GCF_001826535.1_ASM182653v1_genomic.fna
GCF_001826555.1_ASM182655v1_genomic.fna
GCF_001826565.1_ASM182656v1_genomic.fna
GCF_001826595.1_ASM182659v1_genomic.fna
GCF_001826615.1_ASM182661v1_genomic.fna
GCF_001826635.1_ASM182663v1_genomic.fna
GCF_001826655.1_ASM182665v1_genomic.fna
GCF_001826675.1_ASM182667v1_genomic.fna
GCF_001826685.1_ASM182668v1_genomic.fna
GCF_001826715.1_ASM182671v1_genomic.fna
GCF_001826735.1_ASM182673v1_genomic.fna
GCF_001826755.1_ASM182675v1_genomic.fna
GCF_001826765.1_ASM182676v1_genomic.fna
GCF_001826795.1_ASM182679v1_genomic.fna
GCF_001826815.1_ASM182681v1_genomic.fna
GCF_001826825.1_ASM182682v1_genomic.fna
GCF_001826855.1_ASM182685v1_genomic.fna
GCF_001826875.1_ASM182687v1_genomic.fna
GCF_001826895.1_ASM182689v1_genomic.fna
GCF_001826915.1_ASM182691v1_genomic.fna
GCF_001826925.1_ASM182692v1_genomic.fna
GCF_001826955.1_ASM182695v1_genomic.fna
GCF_001826975.1_ASM182697v1_genomic.fna
GCF_001826985.1_ASM182698v1_genomic.fna
GCF_001827015.1_ASM182701v1_genomic.fna
GCF_001827025.1_ASM182702v1_genomic.fna
GCF_001827055.1_ASM182705v1_genomic.fna
GCF_001827065.1_ASM182706v1_genomic.fna
GCF_001827095.1_ASM182709v1_genomic.fna
GCF_001827115.1_ASM182711v1_genomic.fna
GCF_001827135.1_ASM182713v1_genomic.fna
GCF_001827145.1_ASM182714v1_genomic.fna
GCF_001827175.1_ASM182717v1_genomic.fna
GCF_001827195.1_ASM182719v1_genomic.fna
GCF_001827215.1_ASM182721v1_genomic.fna
GCF_001827225.1_ASM182722v1_genomic.fna
GCF_001827255.1_ASM182725v1_genomic.fna
GCF_001827275.1_ASM182727v1_genomic.fna
GCF_001827295.1_ASM182729v1_genomic.fna
GCF_001827305.1_ASM182730v1_genomic.fna
GCF_001827335.1_ASM182733v1_genomic.fna
GCF_001827345.1_ASM182734v1_genomic.fna
GCF_001827375.1_ASM182737v1_genomic.fna
GCF_001827385.1_ASM182738v1_genomic.fna
GCF_001827415.1_ASM182741v1_genomic.fna
GCF_001827435.1_ASM182743v1_genomic.fna
GCF_001827455.1_ASM182745v1_genomic.fna
GCF_001827465.1_ASM182746v1_genomic.fna
GCF_001827495.1_ASM182749v1_genomic.fna
GCF_001827505.1_ASM182750v1_genomic.fna
GCF_001827535.1_ASM182753v1_genomic.fna
GCF_001827545.1_ASM182754v1_genomic.fna
GCF_001827575.1_ASM182757v1_genomic.fna
GCF_001827585.1_ASM182758v1_genomic.fna
GCF_001827615.1_ASM182761v1_genomic.fna
GCF_001827625.1_ASM182762v1_genomic.fna
GCF_001827645.1_ASM182764v1_genomic.fna
GCF_001827665.1_ASM182766v1_genomic.fna
GCF_001827695.1_ASM182769v1_genomic.fna
GCF_001827715.1_ASM182771v1_genomic.fna
GCF_001827725.1_ASM182772v1_genomic.fna
GCF_001827745.1_ASM182774v1_genomic.fna
GCF_001827775.1_ASM182777v1_genomic.fna
GCF_001827795.1_ASM182779v1_genomic.fna
GCF_001827805.1_ASM182780v1_genomic.fna
GCF_001827815.1_ASM182781v1_genomic.fna
GCF_001827855.1_ASM182785v1_genomic.fna
GCF_001827875.1_ASM182787v1_genomic.fna
GCF_001827885.1_ASM182788v1_genomic.fna
GCF_001827905.1_ASM182790v1_genomic.fna
GCF_001827935.1_ASM182793v1_genomic.fna
GCF_001827955.1_ASM182795v1_genomic.fna
GCF_001827975.1_ASM182797v1_genomic.fna
GCF_001827995.1_ASM182799v1_genomic.fna
GCF_001828005.1_ASM182800v1_genomic.fna
GCF_001828035.1_ASM182803v1_genomic.fna
GCF_001828055.1_ASM182805v1_genomic.fna
GCF_001828065.1_ASM182806v1_genomic.fna
GCF_001828095.1_ASM182809v1_genomic.fna
GCF_001828115.1_ASM182811v1_genomic.fna
GCF_001828135.1_ASM182813v1_genomic.fna
GCF_001828155.1_ASM182815v1_genomic.fna
GCF_001828165.1_ASM182816v1_genomic.fna
GCF_001828195.1_ASM182819v1_genomic.fna
GCF_001828215.1_ASM182821v1_genomic.fna
GCF_001828235.1_ASM182823v1_genomic.fna
GCF_001866355.1_ASM186635v1_genomic.fna
GCF_001866365.1_ASM186636v1_genomic.fna
GCF_001866385.1_ASM186638v1_genomic.fna
GCF_001866435.1_ASM186643v1_genomic.fna
GCF_001866445.1_ASM186644v1_genomic.fna
GCF_001866455.1_ASM186645v1_genomic.fna
GCF_001866565.1_ASM186656v1_genomic.fna
GCF_001880165.1_ASM188016v1_genomic.fna
GCF_001889585.2_ASM188958v2_genomic.fna
GCF_001889645.2_ASM188964v2_genomic.fna
GCF_001908335.2_ASM190833v2_genomic.fna
GCF_001911415.1_ASM191141v1_genomic.fna
GCF_001913195.1_ASM191319v1_genomic.fna
GCF_001922515.1_ASM192251v1_genomic.fna
GCF_001937955.1_ASM193795v1_genomic.fna
GCF_001939275.1_ASM193927v1_genomic.fna
GCF_001952735.1_ASM195273v1_genomic.fna
GCF_001952755.1_ASM195275v1_genomic.fna
GCF_001952775.1_ASM195277v1_genomic.fna
GCF_001952795.1_ASM195279v1_genomic.fna
GCF_001984485.1_ASM198448v1_genomic.fna
GCF_001984505.1_ASM198450v1_genomic.fna
GCF_001998915.1_ASM199891v1_genomic.fna
GCF_001998945.1_ASM199894v1_genomic.fna
GCF_001998985.1_ASM199898v1_genomic.fna
GCF_001999005.1_ASM199900v1_genomic.fna
GCF_001999025.1_ASM199902v1_genomic.fna
GCF_001999045.1_ASM199904v1_genomic.fna
GCF_001999065.1_ASM199906v1_genomic.fna
GCF_001999085.1_ASM199908v1_genomic.fna
GCF_001999105.1_ASM199910v1_genomic.fna
GCF_001999125.1_ASM199912v1_genomic.fna
GCF_001999145.1_ASM199914v1_genomic.fna
GCF_001999165.1_ASM199916v1_genomic.fna
GCF_002000265.1_ASM200026v1_genomic.fna
GCF_002000285.1_ASM200028v1_genomic.fna
GCF_002000295.1_ASM200029v1_genomic.fna
GCF_002016665.1_ASM201666v1_genomic.fna
GCF_002019485.1_ASM201948v1_genomic.fna
GCF_002025165.1_ASM202516v1_genomic.fna
GCF_002027805.1_ASM202780v1_genomic.fna
GCF_002027825.1_ASM202782v1_genomic.fna
GCF_002027845.1_ASM202784v1_genomic.fna
GCF_002027865.1_ASM202786v1_genomic.fna
GCF_002027885.1_ASM202788v1_genomic.fna
GCF_002027905.1_ASM202790v1_genomic.fna
GCF_002027925.1_ASM202792v1_genomic.fna
GCF_002027935.1_ASM202793v1_genomic.fna
GCF_002027965.1_ASM202796v1_genomic.fna
GCF_002027985.1_ASM202798v1_genomic.fna
GCF_002028005.1_ASM202800v1_genomic.fna
GCF_002028025.1_ASM202802v1_genomic.fna
GCF_002028035.1_ASM202803v1_genomic.fna
GCF_002028065.1_ASM202806v1_genomic.fna
GCF_002028085.1_ASM202808v1_genomic.fna
GCF_002028105.1_ASM202810v1_genomic.fna
GCF_002028125.1_ASM202812v1_genomic.fna
GCF_002028145.1_ASM202814v1_genomic.fna
GCF_002028165.1_ASM202816v1_genomic.fna
GCF_002028185.1_ASM202818v1_genomic.fna
GCF_002028205.1_ASM202820v1_genomic.fna
GCF_002028225.1_ASM202822v1_genomic.fna
GCF_002028235.1_ASM202823v1_genomic.fna
GCF_002028265.1_ASM202826v1_genomic.fna
GCF_002029185.1_ASM202918v1_genomic.fna
GCF_002043045.1_ASM204304v1_genomic.fna
GCF_002086985.1_ASM208698v1_genomic.fna
GCF_002101275.1_ASM210127v1_genomic.fna
GCF_002103235.2_ASM210323v2_genomic.fna
GCF_002103245.1_ASM210324v1_genomic.fna
GCF_002103255.1_ASM210325v1_genomic.fna
GCF_002103265.1_ASM210326v1_genomic.fna
GCF_002103315.1_ASM210331v1_genomic.fna
GCF_002103325.1_ASM210332v1_genomic.fna
GCF_002103335.1_ASM210333v1_genomic.fna
GCF_002103345.1_ASM210334v1_genomic.fna
GCF_002103395.1_ASM210339v1_genomic.fna
GCF_002103415.1_ASM210341v1_genomic.fna
GCF_002103425.1_ASM210342v1_genomic.fna
GCF_002103435.1_ASM210343v1_genomic.fna
GCF_002103475.1_ASM210347v1_genomic.fna
GCF_002103485.1_ASM210348v1_genomic.fna
GCF_002105615.1_ASM210561v1_genomic.fna
GCF_002105635.1_ASM210563v1_genomic.fna
GCF_002105655.1_ASM210565v1_genomic.fna
GCF_002105675.1_ASM210567v1_genomic.fna
GCF_002105695.1_ASM210569v1_genomic.fna
GCF_002105715.1_ASM210571v1_genomic.fna
GCF_002114645.1_ASM211464v1_genomic.fna
GCF_002114665.1_ASM211466v1_genomic.fna
GCF_002114675.1_ASM211467v1_genomic.fna
GCF_002114705.1_ASM211470v1_genomic.fna
GCF_002114725.1_ASM211472v1_genomic.fna
GCF_002114735.1_ASM211473v1_genomic.fna
GCF_002114765.1_ASM211476v1_genomic.fna
GCF_002114785.1_ASM211478v1_genomic.fna
GCF_002114795.1_ASM211479v1_genomic.fna
GCF_002114825.1_ASM211482v1_genomic.fna
GCF_002114845.1_ASM211484v1_genomic.fna
GCF_002114855.1_ASM211485v1_genomic.fna
GCF_002114885.1_ASM211488v1_genomic.fna
GCF_002114905.1_ASM211490v1_genomic.fna
GCF_002114915.1_ASM211491v1_genomic.fna
GCF_002114945.1_ASM211494v1_genomic.fna
GCF_002114965.1_ASM211496v1_genomic.fna
GCF_002114975.1_ASM211497v1_genomic.fna
GCF_002115005.1_ASM211500v1_genomic.fna
GCF_002115025.1_ASM211502v1_genomic.fna
GCF_002115035.1_ASM211503v1_genomic.fna
GCF_002115065.1_ASM211506v1_genomic.fna
GCF_002115205.1_ASM211520v1_genomic.fna
GCF_002116675.1_ASM211667v1_genomic.fna
GCF_002131885.1_ASM213188v1_genomic.fna
GCF_002131895.1_ASM213189v1_genomic.fna
GCF_002131925.1_ASM213192v1_genomic.fna
GCF_002131935.1_ASM213193v1_genomic.fna
GCF_002131965.1_LS1006.fasta_genomic.fna
GCF_002131975.1_LS982.fasta_genomic.fna
GCF_002132005.1_LS1003.fasta_genomic.fna
GCF_002132025.1_LS1011.fasta_genomic.fna
GCF_002132045.1_ASM213204v1_genomic.fna
GCF_002132055.1_ASM213205v1_genomic.fna
GCF_002132085.1_ASM213208v1_genomic.fna
GCF_002132095.1_ASM213209v1_genomic.fna
GCF_002132125.1_ASM213212v1_genomic.fna
GCF_002132135.1_LS998.fasta_genomic.fna
GCF_002132165.1_ASM213216v1_genomic.fna
GCF_002132185.1_LS989.fasta_genomic.fna
GCF_002132195.1_LS985.fasta_genomic.fna
GCF_002132205.1_ASM213220v1_genomic.fna
GCF_002132245.1_ASM213224v1_genomic.fna
GCF_002132255.1_ASM213225v1_genomic.fna
GCF_002132265.1_ASM213226v1_genomic.fna
GCF_002132305.1_ASM213230v1_genomic.fna
GCF_002132325.1_LS995.fasta_genomic.fna
GCF_002132335.1_ASM213233v1_genomic.fna
GCF_002132365.1_ASM213236v1_genomic.fna
GCF_002132385.1_LS1010.fasta_genomic.fna
GCF_002132405.1_LS1008.fasta_genomic.fna
GCF_002132415.1_ASM213241v1_genomic.fna
GCF_002132435.1_LS1005.fasta_genomic.fna
GCF_002132465.1_ASM213246v1_genomic.fna
GCF_002132475.1_ASM213247v1_genomic.fna
GCF_002132505.1_ASM213250v1_genomic.fna
GCF_002132515.1_ASM213251v1_genomic.fna
GCF_002132545.1_ASM213254v1_genomic.fna
GCF_002132565.1_ASM213256v1_genomic.fna
GCF_002132575.1_ASM213257v1_genomic.fna
GCF_002132585.1_ASM213258v1_genomic.fna
GCF_002132625.1_ASM213262v1_genomic.fna
GCF_002132645.1_ASM213264v1_genomic.fna
GCF_002132655.1_ASM213265v1_genomic.fna
GCF_002132685.1_ASM213268v1_genomic.fna
GCF_002132705.1_ASM213270v1_genomic.fna
GCF_002132715.1_ASM213271v1_genomic.fna
GCF_002132735.1_ASM213273v1_genomic.fna
GCF_002132765.1_ASM213276v1_genomic.fna
GCF_002132785.1_ASM213278v1_genomic.fna
GCF_002132805.1_ASM213280v1_genomic.fna
GCF_002132815.1_ASM213281v1_genomic.fna
GCF_002132835.1_ASM213283v1_genomic.fna
GCF_002132865.1_ASM213286v1_genomic.fna
GCF_002132885.1_ASM213288v1_genomic.fna
GCF_002132895.1_ASM213289v1_genomic.fna
GCF_002132915.1_ASM213291v1_genomic.fna
GCF_002132945.1_ASM213294v1_genomic.fna
GCF_002132955.1_ASM213295v1_genomic.fna
GCF_002132975.1_ASM213297v1_genomic.fna
GCF_002132985.1_ASM213298v1_genomic.fna
GCF_002133025.1_ASM213302v1_genomic.fna
GCF_002133045.1_ASM213304v1_genomic.fna
GCF_002133055.1_ASM213305v1_genomic.fna
GCF_002133065.1_ASM213306v1_genomic.fna
GCF_002133105.1_ASM213310v1_genomic.fna
GCF_002133125.1_ASM213312v1_genomic.fna
GCF_002133145.1_ASM213314v1_genomic.fna
GCF_002133165.1_ASM213316v1_genomic.fna
GCF_002133175.1_ASM213317v1_genomic.fna
GCF_002133205.1_ASM213320v1_genomic.fna
GCF_002133215.1_ASM213321v1_genomic.fna
GCF_002133245.1_ASM213324v1_genomic.fna
GCF_002133255.1_ASM213325v1_genomic.fna
GCF_002133285.1_ASM213328v1_genomic.fna
GCF_002133295.1_ASM213329v1_genomic.fna
GCF_002133315.1_ASM213331v1_genomic.fna
GCF_002133345.1_ASM213334v1_genomic.fna
GCF_002144215.1_ASM214421v1_genomic.fna
GCF_002144235.1_ASM214423v1_genomic.fna
GCF_002144255.1_ASM214425v1_genomic.fna
GCF_002144265.1_ASM214426v1_genomic.fna
GCF_002144295.1_ASM214429v1_genomic.fna
GCF_002144315.1_ASM214431v1_genomic.fna
GCF_002144335.1_ASM214433v1_genomic.fna
GCF_002149945.1_ASM214994v1_genomic.fna
GCF_002156175.1_ASM215617v1_genomic.fna
GCF_002156185.1_ASM215618v1_genomic.fna
GCF_002206565.1_ASM220656v2_genomic.fna
GCF_002208215.1_ASM220821v1_genomic.fna
GCF_002213505.1_ASM221350v1_genomic.fna
GCF_002213525.1_ASM221352v1_genomic.fna
GCF_002213545.1_ASM221354v1_genomic.fna
GCF_002213565.1_ASM221356v1_genomic.fna
GCF_002213585.1_ASM221358v1_genomic.fna
GCF_002213605.1_ASM221360v1_genomic.fna
GCF_002213625.1_ASM221362v1_genomic.fna
GCF_002213645.1_ASM221364v1_genomic.fna
GCF_002213665.1_ASM221366v1_genomic.fna
GCF_002213685.1_ASM221368v1_genomic.fna
GCF_002213705.1_ASM221370v1_genomic.fna
GCF_002213725.1_ASM221372v1_genomic.fna
GCF_002213745.1_ASM221374v1_genomic.fna
GCF_002213765.1_ASM221376v1_genomic.fna
GCF_002213785.1_ASM221378v1_genomic.fna
GCF_002213805.1_ASM221380v1_genomic.fna
GCF_002213825.1_ASM221382v1_genomic.fna
GCF_002213845.1_ASM221384v1_genomic.fna
GCF_002213865.1_ASM221386v1_genomic.fna
GCF_002213885.1_ASM221388v1_genomic.fna
GCF_002213905.1_ASM221390v1_genomic.fna
GCF_002213925.1_ASM221392v1_genomic.fna
GCF_002213945.1_ASM221394v1_genomic.fna
GCF_002213965.1_ASM221396v1_genomic.fna
GCF_002213985.1_ASM221398v1_genomic.fna
GCF_002214005.1_ASM221400v1_genomic.fna
GCF_002214025.1_ASM221402v1_genomic.fna
GCF_002214045.1_ASM221404v1_genomic.fna
GCF_002214065.1_ASM221406v1_genomic.fna
GCF_002214085.1_ASM221408v1_genomic.fna
GCF_002214105.1_ASM221410v1_genomic.fna
GCF_002214125.1_ASM221412v1_genomic.fna
GCF_002214145.1_ASM221414v1_genomic.fna
GCF_002220325.1_ASM222032v1_genomic.fna
GCF_002222685.1_ASM222268v1_genomic.fna
GCF_002222695.1_ASM222269v1_genomic.fna
GCF_002222705.1_ASM222270v1_genomic.fna
GCF_002222715.1_ASM222271v1_genomic.fna
GCF_002222765.1_ASM222276v1_genomic.fna
GCF_002222775.1_ASM222277v1_genomic.fna
GCF_002222785.1_ASM222278v1_genomic.fna
GCF_002240245.1_ASM224024v1_genomic.fna
GCF_002240265.1_ASM224026v1_genomic.fna
GCF_002250305.1_ASM225030v1_genomic.fna
GCF_002285655.1_ASM228565v1_genomic.fna
GCF_002285835.1_ASM228583v1_genomic.fna
GCF_002443315.1_CFSAN049316_genomic.fna
GCF_002443325.1_CFSAN049318_genomic.fna
GCF_002443355.1_CFSAN049319_genomic.fna
GCF_002443365.1_CFSAN049314_genomic.fna
GCF_002443395.1_CFSAN049313_genomic.fna
GCF_002443405.1_CFSAN049311_genomic.fna
GCF_002443435.1_CFSAN049310_genomic.fna
GCF_002443445.1_CFSAN049309_genomic.fna
GCF_002443455.1_CFSAN049308_genomic.fna
GCF_002443475.1_CFSAN049307_genomic.fna
GCF_002443515.1_CFSAN049306_genomic.fna
GCF_002443525.1_CFSAN049302_genomic.fna
GCF_002443545.1_CFSAN049304_genomic.fna
GCF_002443565.1_CFSAN049299_genomic.fna
GCF_002443595.1_CFSAN049298_genomic.fna
GCF_002443615.1_CFSAN049296_genomic.fna
GCF_002443635.1_CFSAN049295_genomic.fna
GCF_002443655.1_CFSAN049294_genomic.fna
GCF_002443675.1_CFSAN049293_genomic.fna
GCF_002443695.1_CFSAN049292_genomic.fna
GCF_002443705.1_CFSAN049291_genomic.fna
GCF_002443735.1_CFSAN049290_genomic.fna
GCF_002443745.1_CFSAN049288_genomic.fna
GCF_002443775.1_CFSAN049285_genomic.fna
GCF_002443795.1_CFSAN049281_genomic.fna
GCF_002443805.1_CFSAN049280_genomic.fna
GCF_002443835.1_CFSAN049279_genomic.fna
GCF_002443855.1_CFSAN049278_genomic.fna
GCF_002443865.1_CFSAN049276_genomic.fna
GCF_002443885.1_CFSAN049275_genomic.fna
GCF_002443915.1_CFSAN049274_genomic.fna
GCF_002443925.1_CFSAN049273_genomic.fna
GCF_002443955.1_CFSAN049272_genomic.fna
GCF_002443975.1_CFSAN049268_genomic.fna
GCF_002443995.1_CFSAN049266_genomic.fna
GCF_002444015.1_CFSAN049265_genomic.fna
GCF_002444035.1_CFSAN049263_genomic.fna
GCF_002444055.1_CFSAN049262_genomic.fna
GCF_002444065.1_CFSAN049261_genomic.fna
GCF_002444095.1_CFSAN049258_genomic.fna
GCF_002444115.1_CFSAN049256_genomic.fna
GCF_002444125.1_CFSAN049255_genomic.fna
GCF_002444155.1_CFSAN049253_genomic.fna
GCF_002444175.1_CFSAN049252_genomic.fna
GCF_002444185.1_CFSAN049249_genomic.fna
GCF_002444215.1_CFSAN049248_genomic.fna
GCF_002444235.1_CFSAN049247_genomic.fna
GCF_002444245.1_CFSAN049246_genomic.fna
GCF_002444275.1_CFSAN049245_genomic.fna
GCF_002444295.1_CFSAN049244_genomic.fna
GCF_002444305.1_CFSAN049242_genomic.fna
GCF_002444335.1_CFSAN049282_genomic.fna
GCF_002444355.1_CFSAN049240_genomic.fna
GCF_002444365.1_CFSAN049232_genomic.fna
GCF_002444375.1_CFSAN049238_genomic.fna
GCF_002444385.1_CFSAN049239_genomic.fna
GCF_002444435.1_CFSAN049230_genomic.fna
GCF_002444445.1_CFSAN049229_genomic.fna
GCF_002444475.1_CFSAN049320_genomic.fna
GCF_002444485.1_CFSAN049317_genomic.fna
GCF_002444515.1_CFSAN049312_genomic.fna
GCF_002444525.1_CFSAN049315_genomic.fna
GCF_002444555.1_CFSAN049301_genomic.fna
GCF_002444575.1_CFSAN049297_genomic.fna
GCF_002444595.1_CFSAN049303_genomic.fna
GCF_002444605.1_CFSAN049305_genomic.fna
GCF_002444615.1_CFSAN049289_genomic.fna
GCF_002444655.1_CFSAN049300_genomic.fna
GCF_002444675.1_CFSAN049287_genomic.fna
GCF_002444695.1_CFSAN049283_genomic.fna
GCF_002444705.1_CFSAN049277_genomic.fna
GCF_002444735.1_CFSAN049271_genomic.fna
GCF_002444755.1_CFSAN049286_genomic.fna
GCF_002444775.1_CFSAN049270_genomic.fna
GCF_002444795.1_CFSAN049269_genomic.fna
GCF_002444815.1_CFSAN049267_genomic.fna
GCF_002444835.1_CFSAN049259_genomic.fna
GCF_002444855.1_CFSAN049264_genomic.fna
GCF_002444875.1_CFSAN049251_genomic.fna
GCF_002444895.1_CFSAN049260_genomic.fna
GCF_002444915.1_CFSAN049243_genomic.fna
GCF_002444935.1_CFSAN049257_genomic.fna
GCF_002444945.1_CFSAN049254_genomic.fna
GCF_002444975.1_CFSAN049250_genomic.fna
GCF_002444995.1_CFSAN049237_genomic.fna
GCF_002445005.1_CFSAN049236_genomic.fna
GCF_002445035.1_CFSAN049234_genomic.fna
GCF_002445055.1_CFSAN049241_genomic.fna
GCF_002445065.1_CFSAN049231_genomic.fna
GCF_002445095.1_CFSAN049235_genomic.fna
GCF_002445105.1_CFSAN049233_genomic.fna
GCF_002445115.1_CFSAN049228_genomic.fna
GCF_002445155.1_CFSAN049227_genomic.fna
GCF_002445175.1_CFSAN049224_genomic.fna
GCF_002445185.1_CFSAN049223_genomic.fna
GCF_002445215.1_CFSAN049220_genomic.fna
GCF_002445235.1_CFSAN049222_genomic.fna
GCF_002445255.1_CFSAN049216_genomic.fna
GCF_002445265.1_CFSAN049219_genomic.fna
GCF_002445285.1_CFSAN049212_genomic.fna
GCF_002445315.1_CFSAN049211_genomic.fna
GCF_002445335.1_CFSAN049226_genomic.fna
GCF_002445355.1_CFSAN049210_genomic.fna
GCF_002445365.1_CFSAN049225_genomic.fna
GCF_002445395.1_CFSAN049221_genomic.fna
GCF_002445405.1_CFSAN049215_genomic.fna
GCF_002445415.1_CFSAN049218_genomic.fna
GCF_002445455.1_CFSAN049213_genomic.fna
GCF_002445475.1_ASM244547v1_genomic.fna
GCF_002445485.1_ASM244548v1_genomic.fna
GCF_002445515.1_ASM244551v1_genomic.fna
GCF_002445525.1_ASM244552v1_genomic.fna
GCF_002445545.1_ASM244554v1_genomic.fna
GCF_002445575.1_ASM244557v1_genomic.fna
GCF_002445585.1_ASM244558v1_genomic.fna
GCF_002445595.1_ASM244559v1_genomic.fna
GCF_002445635.1_ASM244563v1_genomic.fna
GCF_002445645.1_ASM244564v1_genomic.fna
GCF_002445665.1_ASM244566v1_genomic.fna
GCF_002445675.1_ASM244567v1_genomic.fna
GCF_002445715.1_ASM244571v1_genomic.fna
GCF_002445735.1_ASM244573v1_genomic.fna
GCF_002445745.1_ASM244574v1_genomic.fna
GCF_002445765.1_ASM244576v1_genomic.fna
GCF_002445795.1_ASM244579v1_genomic.fna
GCF_002445805.1_ASM244580v1_genomic.fna
GCF_002445835.1_ASM244583v1_genomic.fna
GCF_002445855.1_ASM244585v1_genomic.fna
GCF_002445865.1_ASM244586v1_genomic.fna
GCF_002445895.1_ASM244589v1_genomic.fna
GCF_002445915.1_ASM244591v1_genomic.fna
GCF_002445925.1_ASM244592v1_genomic.fna
GCF_002445955.1_ASM244595v1_genomic.fna
GCF_002445975.1_ASM244597v1_genomic.fna
GCF_002445995.1_ASM244599v1_genomic.fna
GCF_002446015.1_ASM244601v1_genomic.fna
GCF_002446035.1_ASM244603v1_genomic.fna
GCF_002446055.1_ASM244605v1_genomic.fna
GCF_002446075.1_ASM244607v1_genomic.fna
GCF_002446095.1_ASM244609v1_genomic.fna
GCF_002446115.1_ASM244611v1_genomic.fna
GCF_002446135.1_ASM244613v1_genomic.fna
GCF_002446155.1_ASM244615v1_genomic.fna
GCF_002446175.1_ASM244617v1_genomic.fna
GCF_002446195.1_ASM244619v1_genomic.fna
GCF_002446215.1_ASM244621v1_genomic.fna
GCF_002446225.1_ASM244622v1_genomic.fna
GCF_002446255.1_ASM244625v1_genomic.fna
GCF_002446265.1_ASM244626v1_genomic.fna
GCF_002446295.1_ASM244629v1_genomic.fna
GCF_002446315.1_ASM244631v1_genomic.fna
GCF_002446325.1_ASM244632v1_genomic.fna
GCF_002446355.1_ASM244635v1_genomic.fna
GCF_002446375.1_ASM244637v1_genomic.fna
GCF_002446395.1_ASM244639v1_genomic.fna
GCF_002446415.1_ASM244641v1_genomic.fna
GCF_002446435.1_ASM244643v1_genomic.fna
GCF_002446445.1_ASM244644v1_genomic.fna
GCF_002446475.1_ASM244647v1_genomic.fna
GCF_002446495.1_ASM244649v1_genomic.fna
GCF_002446515.1_ASM244651v1_genomic.fna
GCF_002446525.1_ASM244652v1_genomic.fna
GCF_002446535.1_ASM244653v1_genomic.fna
GCF_002446575.1_ASM244657v1_genomic.fna
GCF_002446585.1_ASM244658v1_genomic.fna
GCF_002446595.1_ASM244659v1_genomic.fna
GCF_002446625.1_ASM244662v1_genomic.fna
GCF_002446655.1_ASM244665v1_genomic.fna
GCF_002446675.1_ASM244667v1_genomic.fna
GCF_002446695.1_ASM244669v1_genomic.fna
GCF_002446705.1_ASM244670v1_genomic.fna
GCF_002446715.1_ASM244671v1_genomic.fna
GCF_002446725.1_ASM244672v1_genomic.fna
GCF_002446775.1_ASM244677v1_genomic.fna
GCF_002446785.1_ASM244678v1_genomic.fna
GCF_002446815.1_ASM244681v1_genomic.fna
GCF_002446825.1_ASM244682v1_genomic.fna
GCF_002446835.1_ASM244683v1_genomic.fna
GCF_002464895.1_CFSAN049214_genomic.fna
GCF_002464905.1_CFSAN049284_genomic.fna
GCF_002487385.1_ASM248738v1_genomic.fna
GCF_002487395.1_ASM248739v1_genomic.fna
GCF_002487425.1_ASM248742v1_genomic.fna
GCF_002487445.1_ASM248744v1_genomic.fna
GCF_002487455.1_ASM248745v1_genomic.fna
GCF_002487485.1_ASM248748v1_genomic.fna
GCF_002487505.1_ASM248750v1_genomic.fna
GCF_002487515.1_ASM248751v1_genomic.fna
GCF_002487545.1_ASM248754v1_genomic.fna
GCF_002487565.1_ASM248756v1_genomic.fna
GCF_002487585.1_ASM248758v1_genomic.fna
GCF_002487605.1_ASM248760v1_genomic.fna
GCF_002487615.1_ASM248761v1_genomic.fna
GCF_002487645.1_ASM248764v1_genomic.fna
GCF_002487665.1_ASM248766v1_genomic.fna
GCF_002487685.1_ASM248768v1_genomic.fna
GCF_002487695.1_ASM248769v1_genomic.fna
GCF_002487725.1_ASM248772v1_genomic.fna
GCF_002487735.1_ASM248773v1_genomic.fna
GCF_002487765.1_ASM248776v1_genomic.fna
GCF_002487785.1_ASM248778v1_genomic.fna
GCF_002487795.1_ASM248779v1_genomic.fna
GCF_002487825.1_ASM248782v1_genomic.fna
GCF_002487845.1_ASM248784v1_genomic.fna
GCF_002487865.1_ASM248786v1_genomic.fna
GCF_002487875.1_ASM248787v1_genomic.fna
GCF_002487895.1_ASM248789v1_genomic.fna
GCF_002487925.1_ASM248792v1_genomic.fna
GCF_002487935.1_ASM248793v1_genomic.fna
GCF_002487945.1_ASM248794v1_genomic.fna
GCF_002487975.1_ASM248797v1_genomic.fna
GCF_002488005.1_ASM248800v1_genomic.fna
GCF_002488015.1_ASM248801v1_genomic.fna
GCF_002488025.1_ASM248802v1_genomic.fna
GCF_002488035.1_ASM248803v1_genomic.fna
GCF_002488085.1_ASM248808v1_genomic.fna
GCF_002488105.1_ASM248810v1_genomic.fna
GCF_002488115.1_ASM248811v1_genomic.fna
GCF_002488125.1_ASM248812v1_genomic.fna
GCF_002488165.1_ASM248816v1_genomic.fna
GCF_002488185.1_ASM248818v1_genomic.fna
GCF_002488195.1_ASM248819v1_genomic.fna
GCF_002488205.1_ASM248820v1_genomic.fna
GCF_002488215.1_ASM248821v1_genomic.fna
GCF_002488265.1_ASM248826v1_genomic.fna
GCF_002488275.1_ASM248827v1_genomic.fna
GCF_002488305.1_ASM248830v1_genomic.fna
GCF_002488325.1_ASM248832v1_genomic.fna
GCF_002488345.1_ASM248834v1_genomic.fna
GCF_002488365.1_ASM248836v1_genomic.fna
GCF_002488375.1_ASM248837v1_genomic.fna
GCF_002488395.1_ASM248839v1_genomic.fna
GCF_002488425.1_ASM248842v1_genomic.fna
GCF_002488445.1_ASM248844v1_genomic.fna
GCF_002488465.1_ASM248846v1_genomic.fna
GCF_002488485.1_ASM248848v1_genomic.fna
GCF_002488505.1_ASM248850v1_genomic.fna
GCF_002488525.1_ASM248852v1_genomic.fna
GCF_002488535.1_ASM248853v1_genomic.fna
GCF_002488545.1_ASM248854v1_genomic.fna
GCF_002488585.1_ASM248858v1_genomic.fna
GCF_002488605.1_ASM248860v1_genomic.fna
GCF_002488625.1_ASM248862v1_genomic.fna
GCF_002488645.1_ASM248864v1_genomic.fna
GCF_002488655.1_ASM248865v1_genomic.fna
GCF_002488665.1_ASM248866v1_genomic.fna
GCF_002488705.1_ASM248870v1_genomic.fna
GCF_002488725.1_ASM248872v1_genomic.fna
GCF_002488735.1_ASM248873v1_genomic.fna
GCF_002488745.1_ASM248874v1_genomic.fna
GCF_002488755.1_ASM248875v1_genomic.fna
GCF_002488805.1_ASM248880v1_genomic.fna
GCF_002488815.1_ASM248881v1_genomic.fna
GCF_002488845.1_ASM248884v1_genomic.fna
GCF_002488855.1_ASM248885v1_genomic.fna
GCF_002488885.1_ASM248888v1_genomic.fna
GCF_002488895.1_ASM248889v1_genomic.fna
GCF_002488925.1_ASM248892v1_genomic.fna
GCF_002488945.1_ASM248894v1_genomic.fna
GCF_002488965.1_ASM248896v1_genomic.fna
GCF_002488975.1_ASM248897v1_genomic.fna
GCF_002489005.1_ASM248900v1_genomic.fna
GCF_002489025.1_ASM248902v1_genomic.fna
GCF_002489035.1_ASM248903v1_genomic.fna
GCF_002489065.1_ASM248906v1_genomic.fna
GCF_002489075.1_ASM248907v1_genomic.fna
GCF_002489105.1_ASM248910v1_genomic.fna
GCF_002489115.1_ASM248911v1_genomic.fna
GCF_002489145.1_ASM248914v1_genomic.fna
GCF_002489165.1_ASM248916v1_genomic.fna
GCF_002489185.1_ASM248918v1_genomic.fna
GCF_002489195.1_ASM248919v1_genomic.fna
GCF_002489225.1_ASM248922v1_genomic.fna
GCF_002489235.1_ASM248923v1_genomic.fna
GCF_002489265.1_ASM248926v1_genomic.fna
GCF_002489275.1_ASM248927v1_genomic.fna
GCF_002489305.1_ASM248930v1_genomic.fna
GCF_002489315.1_ASM248931v1_genomic.fna
GCF_002489325.1_ASM248932v1_genomic.fna
GCF_002489335.1_ASM248933v1_genomic.fna
GCF_002489385.1_ASM248938v1_genomic.fna
GCF_002489405.1_ASM248940v1_genomic.fna
GCF_002489425.1_ASM248942v1_genomic.fna
GCF_002489435.1_ASM248943v1_genomic.fna
GCF_002489465.1_ASM248946v1_genomic.fna
GCF_002489475.1_ASM248947v1_genomic.fna
GCF_002489505.1_ASM248950v1_genomic.fna
GCF_002489515.1_ASM248951v1_genomic.fna
GCF_002489545.1_ASM248954v1_genomic.fna
GCF_002489565.1_ASM248956v1_genomic.fna
GCF_002489575.1_ASM248957v1_genomic.fna
GCF_002489585.1_ASM248958v1_genomic.fna
GCF_002489625.1_ASM248962v1_genomic.fna
GCF_002489645.1_ASM248964v1_genomic.fna
GCF_002489655.1_ASM248965v1_genomic.fna
GCF_002489665.1_ASM248966v1_genomic.fna
GCF_002489675.1_ASM248967v1_genomic.fna
GCF_002489725.1_ASM248972v1_genomic.fna
GCF_002489735.1_ASM248973v1_genomic.fna
GCF_002489765.1_ASM248976v1_genomic.fna
GCF_002489775.1_ASM248977v1_genomic.fna
GCF_002489805.1_ASM248980v1_genomic.fna
GCF_002489825.1_ASM248982v1_genomic.fna
GCF_002489845.1_ASM248984v1_genomic.fna
GCF_002489855.1_ASM248985v1_genomic.fna
GCF_002489885.1_ASM248988v1_genomic.fna
GCF_002489905.1_ASM248990v1_genomic.fna
GCF_002489915.1_ASM248991v1_genomic.fna
GCF_002489945.1_ASM248994v1_genomic.fna
GCF_002489955.1_ASM248995v1_genomic.fna
GCF_002489985.1_ASM248998v1_genomic.fna
GCF_002490005.1_ASM249000v1_genomic.fna
GCF_002490015.1_ASM249001v1_genomic.fna
GCF_002490045.1_ASM249004v1_genomic.fna
GCF_002490055.1_ASM249005v1_genomic.fna
GCF_002490085.1_ASM249008v1_genomic.fna
GCF_002490105.1_ASM249010v1_genomic.fna
GCF_002490125.1_ASM249012v1_genomic.fna
GCF_002490145.1_ASM249014v1_genomic.fna
GCF_002490165.1_ASM249016v1_genomic.fna
GCF_002490175.1_ASM249017v1_genomic.fna
GCF_002490205.1_ASM249020v1_genomic.fna
GCF_002490225.1_ASM249022v1_genomic.fna
GCF_002522805.1_ASM252280v1_genomic.fna
GCF_002523005.1_ASM252300v1_genomic.fna
GCF_002523025.1_ASM252302v1_genomic.fna
GCF_002523045.1_ASM252304v1_genomic.fna
GCF_002523065.1_ASM252306v1_genomic.fna
GCF_002523085.1_ASM252308v1_genomic.fna
GCF_002523105.1_ASM252310v1_genomic.fna
GCF_002523115.1_ASM252311v1_genomic.fna
GCF_002523125.1_ASM252312v1_genomic.fna
GCF_002523135.1_ASM252313v1_genomic.fna
GCF_002523185.1_ASM252318v1_genomic.fna
GCF_002523195.1_ASM252319v1_genomic.fna
GCF_002523205.1_ASM252320v1_genomic.fna
GCF_002523215.1_ASM252321v1_genomic.fna
GCF_002523265.1_ASM252326v1_genomic.fna
GCF_002523275.1_ASM252327v1_genomic.fna
GCF_002523295.1_ASM252329v1_genomic.fna
GCF_002523305.1_ASM252330v1_genomic.fna
GCF_002523345.1_ASM252334v1_genomic.fna
GCF_002523365.1_ASM252336v1_genomic.fna
GCF_002523375.1_ASM252337v1_genomic.fna
GCF_002523395.1_ASM252339v1_genomic.fna
GCF_002523425.1_ASM252342v1_genomic.fna
GCF_002523435.1_ASM252343v1_genomic.fna
GCF_002523465.1_ASM252346v1_genomic.fna
GCF_002523475.1_ASM252347v1_genomic.fna
GCF_002523505.1_ASM252350v1_genomic.fna
GCF_002523515.1_ASM252351v1_genomic.fna
GCF_002523545.1_ASM252354v1_genomic.fna
GCF_002523555.1_ASM252355v1_genomic.fna
GCF_002523585.1_ASM252358v1_genomic.fna
GCF_002523605.1_ASM252360v1_genomic.fna
GCF_002523615.1_ASM252361v1_genomic.fna
GCF_002523625.1_ASM252362v1_genomic.fna
GCF_002523665.1_ASM252366v1_genomic.fna
GCF_002523675.1_ASM252367v1_genomic.fna
GCF_002523695.1_ASM252369v1_genomic.fna
GCF_002523705.1_ASM252370v1_genomic.fna
GCF_002523745.1_ASM252374v1_genomic.fna
GCF_002523755.1_ASM252375v1_genomic.fna
GCF_002523785.1_ASM252378v1_genomic.fna
GCF_002523795.1_ASM252379v1_genomic.fna
GCF_002523825.1_ASM252382v1_genomic.fna
GCF_002523835.1_ASM252383v1_genomic.fna
GCF_002523845.1_ASM252384v1_genomic.fna
GCF_002523855.1_ASM252385v1_genomic.fna
GCF_002523905.1_ASM252390v1_genomic.fna
GCF_002523915.1_ASM252391v1_genomic.fna
GCF_002523945.1_ASM252394v1_genomic.fna
GCF_002523955.1_ASM252395v1_genomic.fna
GCF_002523985.1_ASM252398v1_genomic.fna
GCF_002523995.1_ASM252399v1_genomic.fna
GCF_002524025.1_ASM252402v1_genomic.fna
GCF_002524035.1_ASM252403v1_genomic.fna
GCF_002524065.1_ASM252406v1_genomic.fna
GCF_002524085.1_ASM252408v1_genomic.fna
GCF_002524105.1_ASM252410v1_genomic.fna
GCF_002524115.1_ASM252411v1_genomic.fna
GCF_002524135.1_ASM252413v1_genomic.fna
GCF_002524165.1_ASM252416v1_genomic.fna
GCF_002524185.1_ASM252418v1_genomic.fna
GCF_002524205.1_ASM252420v1_genomic.fna
GCF_002524215.1_ASM252421v1_genomic.fna
GCF_002524245.1_ASM252424v1_genomic.fna
GCF_002524265.1_ASM252426v1_genomic.fna
GCF_002524285.1_ASM252428v1_genomic.fna
GCF_002524305.1_ASM252430v1_genomic.fna
GCF_002524325.1_ASM252432v1_genomic.fna
GCF_002524335.1_ASM252433v1_genomic.fna
GCF_002524365.1_ASM252436v1_genomic.fna
GCF_002524385.1_ASM252438v1_genomic.fna
GCF_002524395.1_ASM252439v1_genomic.fna
GCF_002524445.1_ASM252444v1_genomic.fna
GCF_002524465.1_ASM252446v1_genomic.fna
GCF_002524485.1_ASM252448v1_genomic.fna
GCF_002524495.1_ASM252449v1_genomic.fna
GCF_002524505.1_ASM252450v1_genomic.fna
GCF_002524545.1_ASM252454v1_genomic.fna
GCF_002524565.1_ASM252456v1_genomic.fna
GCF_002524585.1_ASM252458v1_genomic.fna
GCF_002524605.1_ASM252460v1_genomic.fna
GCF_002524615.1_ASM252461v1_genomic.fna
GCF_002524625.1_ASM252462v1_genomic.fna
GCF_002524665.1_ASM252466v1_genomic.fna
GCF_002524685.1_ASM252468v1_genomic.fna
GCF_002524695.1_ASM252469v1_genomic.fna
GCF_002524725.1_ASM252472v1_genomic.fna
GCF_002524745.1_ASM252474v1_genomic.fna
GCF_002524755.1_ASM252475v1_genomic.fna
GCF_002524785.1_ASM252478v1_genomic.fna
GCF_002524805.1_ASM252480v1_genomic.fna
GCF_002524825.1_ASM252482v1_genomic.fna
GCF_002524835.1_ASM252483v1_genomic.fna
GCF_002524845.1_ASM252484v1_genomic.fna
GCF_002524885.1_ASM252488v1_genomic.fna
GCF_002524905.1_ASM252490v1_genomic.fna
GCF_002524915.1_ASM252491v1_genomic.fna
GCF_002524945.1_ASM252494v1_genomic.fna
GCF_002524965.1_ASM252496v1_genomic.fna
GCF_002524985.1_ASM252498v1_genomic.fna
GCF_002524995.1_ASM252499v1_genomic.fna
GCF_002525015.1_ASM252501v1_genomic.fna
GCF_002525045.1_ASM252504v1_genomic.fna
GCF_002525065.1_ASM252506v1_genomic.fna
GCF_002525085.1_ASM252508v1_genomic.fna
GCF_002525105.1_ASM252510v1_genomic.fna
GCF_002525115.1_ASM252511v1_genomic.fna
GCF_002525145.1_ASM252514v1_genomic.fna
GCF_002525165.1_ASM252516v1_genomic.fna
GCF_002525175.1_ASM252517v1_genomic.fna
GCF_002525205.1_ASM252520v1_genomic.fna
GCF_002525225.1_ASM252522v1_genomic.fna
GCF_002525235.1_ASM252523v1_genomic.fna
GCF_002525245.1_ASM252524v1_genomic.fna
GCF_002525255.1_ASM252525v1_genomic.fna
GCF_002525305.1_ASM252530v1_genomic.fna
GCF_002525325.1_ASM252532v1_genomic.fna
GCF_002525335.1_ASM252533v1_genomic.fna
GCF_002525345.1_ASM252534v1_genomic.fna
GCF_002525365.1_ASM252536v1_genomic.fna
GCF_002525405.1_ASM252540v1_genomic.fna
GCF_002525425.1_ASM252542v1_genomic.fna
GCF_002525445.1_ASM252544v1_genomic.fna
GCF_002525465.1_ASM252546v1_genomic.fna
GCF_002525475.1_ASM252547v1_genomic.fna
GCF_002525485.1_ASM252548v1_genomic.fna
GCF_002525525.1_ASM252552v1_genomic.fna
GCF_002525545.1_ASM252554v1_genomic.fna
GCF_002525555.1_ASM252555v1_genomic.fna
GCF_002525585.1_ASM252558v1_genomic.fna
GCF_002525605.1_ASM252560v1_genomic.fna
GCF_002525615.1_ASM252561v1_genomic.fna
GCF_002525645.1_ASM252564v1_genomic.fna
GCF_002525665.1_ASM252566v1_genomic.fna
GCF_002525825.1_ASM252582v1_genomic.fna
GCF_002525855.1_ASM252585v1_genomic.fna
GCF_002525875.1_ASM252587v1_genomic.fna
GCF_002525895.1_ASM252589v1_genomic.fna
GCF_002525915.1_ASM252591v1_genomic.fna
GCF_002525925.1_ASM252592v1_genomic.fna
GCF_002525955.1_ASM252595v1_genomic.fna
GCF_002525975.1_ASM252597v1_genomic.fna
GCF_002525995.1_ASM252599v1_genomic.fna
GCF_002526015.1_ASM252601v1_genomic.fna
GCF_002526035.1_ASM252603v1_genomic.fna
GCF_002526055.1_ASM252605v1_genomic.fna
GCF_002526075.1_ASM252607v1_genomic.fna
GCF_002526095.1_ASM252609v1_genomic.fna
GCF_002526115.1_ASM252611v1_genomic.fna
GCF_002526135.1_ASM252613v1_genomic.fna
GCF_002526155.1_ASM252615v1_genomic.fna
GCF_002526175.1_ASM252617v1_genomic.fna
GCF_002526195.1_ASM252619v1_genomic.fna
GCF_002526215.1_ASM252621v1_genomic.fna
GCF_002526235.1_ASM252623v1_genomic.fna
GCF_002526255.1_ASM252625v1_genomic.fna
GCF_002526265.1_ASM252626v1_genomic.fna
GCF_002526295.1_ASM252629v1_genomic.fna
GCF_002526315.1_ASM252631v1_genomic.fna
GCF_002526335.1_ASM252633v1_genomic.fna
GCF_002526355.1_ASM252635v1_genomic.fna
GCF_002526375.1_ASM252637v1_genomic.fna
GCF_002526395.1_ASM252639v1_genomic.fna
GCF_002526415.1_ASM252641v1_genomic.fna
GCF_002526425.1_ASM252642v1_genomic.fna
GCF_002526435.1_ASM252643v1_genomic.fna
GCF_002526475.1_ASM252647v1_genomic.fna
GCF_002526485.1_ASM252648v1_genomic.fna
GCF_002526495.1_ASM252649v1_genomic.fna
GCF_002526535.1_ASM252653v1_genomic.fna
GCF_002526545.1_ASM252654v1_genomic.fna
GCF_002526555.1_ASM252655v1_genomic.fna
GCF_002526595.1_ASM252659v1_genomic.fna
GCF_002526605.1_ASM252660v1_genomic.fna
GCF_002526615.1_ASM252661v1_genomic.fna
GCF_002526655.1_ASM252665v1_genomic.fna
GCF_002526665.1_ASM252666v1_genomic.fna
GCF_002526675.1_ASM252667v1_genomic.fna
GCF_002526715.1_ASM252671v1_genomic.fna
GCF_002526725.1_ASM252672v1_genomic.fna
GCF_002526755.1_ASM252675v1_genomic.fna
GCF_002526775.1_ASM252677v1_genomic.fna
GCF_002526785.1_ASM252678v1_genomic.fna
GCF_002526815.1_ASM252681v1_genomic.fna
GCF_002526835.1_ASM252683v1_genomic.fna
GCF_002526845.1_ASM252684v1_genomic.fna
GCF_002526875.1_ASM252687v1_genomic.fna
GCF_002526895.1_ASM252689v1_genomic.fna
GCF_002526905.1_ASM252690v1_genomic.fna
GCF_002526935.1_ASM252693v1_genomic.fna
GCF_002526955.1_ASM252695v1_genomic.fna
GCF_002526965.1_ASM252696v1_genomic.fna
GCF_002526995.1_ASM252699v1_genomic.fna
GCF_002527015.1_ASM252701v1_genomic.fna
GCF_002527025.1_ASM252702v1_genomic.fna
GCF_002527055.1_ASM252705v1_genomic.fna
GCF_002527075.1_ASM252707v1_genomic.fna
GCF_002527095.1_ASM252709v1_genomic.fna
GCF_002527105.1_ASM252710v1_genomic.fna
GCF_002527135.1_ASM252713v1_genomic.fna
GCF_002527155.1_ASM252715v1_genomic.fna
GCF_002527165.1_ASM252716v1_genomic.fna
GCF_002527195.1_ASM252719v1_genomic.fna
GCF_002527215.1_ASM252721v1_genomic.fna
GCF_002527235.1_ASM252723v1_genomic.fna
GCF_002527255.1_ASM252725v1_genomic.fna
GCF_002527275.1_ASM252727v1_genomic.fna
GCF_002527295.1_ASM252729v1_genomic.fna
GCF_002527315.1_ASM252731v1_genomic.fna
GCF_002527335.1_ASM252733v1_genomic.fna
GCF_002527355.1_ASM252735v1_genomic.fna
GCF_002527375.1_ASM252737v1_genomic.fna
GCF_002527395.1_ASM252739v1_genomic.fna
GCF_002527415.1_ASM252741v1_genomic.fna
GCF_002527435.1_ASM252743v1_genomic.fna
GCF_002527455.1_ASM252745v1_genomic.fna
GCF_002527475.1_ASM252747v1_genomic.fna
GCF_002527495.1_ASM252749v1_genomic.fna
GCF_002527505.1_ASM252750v1_genomic.fna
GCF_002527535.1_ASM252753v1_genomic.fna
GCF_002527555.1_ASM252755v1_genomic.fna
GCF_002527565.1_ASM252756v1_genomic.fna
GCF_002527595.1_ASM252759v1_genomic.fna
GCF_002527615.1_ASM252761v1_genomic.fna
GCF_002527635.1_ASM252763v1_genomic.fna
GCF_002527655.1_ASM252765v1_genomic.fna
GCF_002527675.1_ASM252767v1_genomic.fna
GCF_002527695.1_ASM252769v1_genomic.fna
GCF_002527705.1_ASM252770v1_genomic.fna
GCF_002527735.1_ASM252773v1_genomic.fna
GCF_002527755.1_ASM252775v1_genomic.fna
GCF_002527765.1_ASM252776v1_genomic.fna
GCF_002527795.1_ASM252779v1_genomic.fna
GCF_002527815.1_ASM252781v1_genomic.fna
GCF_002527825.1_ASM252782v1_genomic.fna
GCF_002527855.1_ASM252785v1_genomic.fna
GCF_002527875.1_ASM252787v1_genomic.fna
GCF_002527885.1_ASM252788v1_genomic.fna
GCF_002527915.1_ASM252791v1_genomic.fna
GCF_002527935.1_ASM252793v1_genomic.fna
GCF_002527945.1_ASM252794v1_genomic.fna
GCF_002527965.1_ASM252796v1_genomic.fna
GCF_002527995.1_ASM252799v1_genomic.fna
GCF_002528005.1_ASM252800v1_genomic.fna
GCF_002528035.1_ASM252803v1_genomic.fna
GCF_002528055.1_ASM252805v1_genomic.fna
GCF_002528065.1_ASM252806v1_genomic.fna
GCF_002528095.1_ASM252809v1_genomic.fna
GCF_002528115.1_ASM252811v1_genomic.fna
GCF_002528125.1_ASM252812v1_genomic.fna
GCF_002528155.1_ASM252815v1_genomic.fna
GCF_002528175.1_ASM252817v1_genomic.fna
GCF_002528185.1_ASM252818v1_genomic.fna
GCF_002528235.1_ASM252823v1_genomic.fna
GCF_002528245.1_ASM252824v1_genomic.fna
GCF_002528275.1_ASM252827v1_genomic.fna
GCF_002528295.1_ASM252829v1_genomic.fna
GCF_002528305.1_ASM252830v1_genomic.fna
GCF_002528335.1_ASM252833v1_genomic.fna
GCF_002528355.1_ASM252835v1_genomic.fna
GCF_002528365.1_ASM252836v1_genomic.fna
GCF_002528395.1_ASM252839v1_genomic.fna
GCF_002528415.1_ASM252841v1_genomic.fna
GCF_002528425.1_ASM252842v1_genomic.fna
GCF_002528455.1_ASM252845v1_genomic.fna
GCF_002528475.1_ASM252847v1_genomic.fna
GCF_002528485.1_ASM252848v1_genomic.fna
GCF_002528515.1_ASM252851v1_genomic.fna
GCF_002528535.1_ASM252853v1_genomic.fna
GCF_002528545.1_ASM252854v1_genomic.fna
GCF_002528575.1_ASM252857v1_genomic.fna
GCF_002528595.1_ASM252859v1_genomic.fna
GCF_002528605.1_ASM252860v1_genomic.fna
GCF_002528635.1_ASM252863v1_genomic.fna
GCF_002528655.1_ASM252865v1_genomic.fna
GCF_002528665.1_ASM252866v1_genomic.fna
GCF_002528705.1_ASM252870v1_genomic.fna
GCF_002528725.1_ASM252872v1_genomic.fna
GCF_002528735.1_ASM252873v1_genomic.fna
GCF_002528765.1_ASM252876v1_genomic.fna
GCF_002529565.1_ASM252956v1_genomic.fna
GCF_002529585.1_ASM252958v1_genomic.fna
GCF_002529605.1_ASM252960v1_genomic.fna
GCF_002529625.1_ASM252962v1_genomic.fna
GCF_002529635.1_ASM252963v1_genomic.fna
GCF_002529665.1_ASM252966v1_genomic.fna
GCF_002529705.1_ASM252970v1_genomic.fna
GCF_002529715.1_ASM252971v1_genomic.fna
GCF_002529725.1_ASM252972v1_genomic.fna
GCF_002529735.1_ASM252973v1_genomic.fna
GCF_002529785.1_ASM252978v1_genomic.fna
GCF_002529805.1_ASM252980v1_genomic.fna
GCF_002529825.1_ASM252982v1_genomic.fna
GCF_002529835.1_ASM252983v1_genomic.fna
GCF_002529865.1_ASM252986v1_genomic.fna
GCF_002529885.1_ASM252988v1_genomic.fna
GCF_002529905.1_ASM252990v1_genomic.fna
GCF_002529915.1_ASM252991v1_genomic.fna
GCF_002529945.1_ASM252994v1_genomic.fna
GCF_002529965.1_ASM252996v1_genomic.fna
GCF_002529985.1_ASM252998v1_genomic.fna
GCF_002530005.1_ASM253000v1_genomic.fna
GCF_002530015.1_ASM253001v1_genomic.fna
GCF_002530025.1_ASM253002v1_genomic.fna
GCF_002530065.1_ASM253006v1_genomic.fna
GCF_002530075.1_ASM253007v1_genomic.fna
GCF_002530085.1_ASM253008v1_genomic.fna
GCF_002530125.1_ASM253012v1_genomic.fna
GCF_002530145.1_ASM253014v1_genomic.fna
GCF_002530165.1_ASM253016v1_genomic.fna
GCF_002530175.1_ASM253017v1_genomic.fna
GCF_002530205.1_ASM253020v1_genomic.fna
GCF_002530215.1_ASM253021v1_genomic.fna
GCF_002530225.1_ASM253022v1_genomic.fna
GCF_002530245.1_ASM253024v1_genomic.fna
GCF_002530285.1_ASM253028v1_genomic.fna
GCF_002530295.1_ASM253029v1_genomic.fna
GCF_002530305.1_ASM253030v1_genomic.fna
GCF_002530315.1_ASM253031v1_genomic.fna
GCF_002530365.1_ASM253036v1_genomic.fna
GCF_002530375.1_ASM253037v1_genomic.fna
GCF_002530385.1_ASM253038v1_genomic.fna
GCF_002530415.1_ASM253041v1_genomic.fna
GCF_002530445.1_ASM253044v1_genomic.fna
GCF_002530455.1_ASM253045v1_genomic.fna
GCF_002530465.1_ASM253046v1_genomic.fna
GCF_002530505.1_ASM253050v1_genomic.fna
GCF_002530525.1_ASM253052v1_genomic.fna
GCF_002557645.1_ASM255764v1_genomic.fna
GCF_002557735.1_ASM255773v1_genomic.fna
GCF_002557815.1_ASM255781v1_genomic.fna
GCF_002740915.1_ASM274091v1_genomic.fna
GCF_002749155.1___genomic.fna
GCF_002760515.1_ASM276051v1_genomic.fna
GCF_002760535.1_ASM276053v1_genomic.fna
GCF_002760555.1_ASM276055v1_genomic.fna
GCF_002760565.1_ASM276056v1_genomic.fna
GCF_002760575.1_ASM276057v1_genomic.fna
GCF_002775665.1_ASM277566v1_genomic.fna
GCF_002775695.1_ASM277569v1_genomic.fna
GCF_002775715.1_ASM277571v1_genomic.fna
GCF_002775745.1_ASM277574v1_genomic.fna
GCF_002775755.1_ASM277575v1_genomic.fna
GCF_002775795.1_ASM277579v1_genomic.fna
GCF_002775815.1_ASM277581v1_genomic.fna
GCF_002775825.1_ASM277582v1_genomic.fna
GCF_002775835.1_ASM277583v1_genomic.fna
GCF_002775875.1_ASM277587v1_genomic.fna
GCF_002775895.1_ASM277589v1_genomic.fna
GCF_002775905.1_ASM277590v1_genomic.fna
GCF_002775915.1_ASM277591v1_genomic.fna
GCF_002775955.1_ASM277595v1_genomic.fna
GCF_002775975.1_ASM277597v1_genomic.fna
GCF_002775985.1_ASM277598v1_genomic.fna
GCF_002775995.1_ASM277599v1_genomic.fna
GCF_002776015.1_ASM277601v1_genomic.fna
GCF_002776055.1_ASM277605v1_genomic.fna
GCF_002776065.1_ASM277606v1_genomic.fna
GCF_002776095.1_ASM277609v1_genomic.fna
GCF_002776115.1_ASM277611v1_genomic.fna
GCF_002776125.1_ASM277612v1_genomic.fna
GCF_002776135.1_ASM277613v1_genomic.fna
GCF_002776175.1_ASM277617v1_genomic.fna
GCF_002776195.1_ASM277619v1_genomic.fna
GCF_002776205.1_ASM277620v1_genomic.fna
GCF_002776235.1_ASM277623v1_genomic.fna
GCF_002776255.1_ASM277625v1_genomic.fna
GCF_002776275.1_ASM277627v1_genomic.fna
GCF_002776295.1_ASM277629v1_genomic.fna
GCF_002776305.1_ASM277630v1_genomic.fna
GCF_002776335.1_ASM277633v1_genomic.fna
GCF_002776365.1_ASM277636v1_genomic.fna
GCF_002831485.1_ASM283148v1_genomic.fna
GCF_002836935.1_ASM283693v1_genomic.fna
GCF_002843525.1_ASM284352v1_genomic.fna
GCF_002848425.1_ASM284842v1_genomic.fna
GCF_002848465.1_ASM284846v1_genomic.fna
GCF_002848485.1_ASM284848v1_genomic.fna
GCF_002848505.1_ASM284850v1_genomic.fna
GCF_002878695.1_ASM287869v1_genomic.fna
GCF_002878705.1_ASM287870v1_genomic.fna
GCF_002878715.1_ASM287871v1_genomic.fna
GCF_002878755.1_ASM287875v1_genomic.fna
GCF_002878775.1_ASM287877v1_genomic.fna
GCF_002878785.1_ASM287878v1_genomic.fna
GCF_002878795.1_ASM287879v1_genomic.fna
GCF_002878835.1_ASM287883v1_genomic.fna
GCF_002878855.1_ASM287885v1_genomic.fna
GCF_002878875.1_ASM287887v1_genomic.fna
GCF_002878895.1_ASM287889v1_genomic.fna
GCF_002878905.1_ASM287890v1_genomic.fna
GCF_002878935.1_ASM287893v1_genomic.fna
GCF_002878955.1_ASM287895v1_genomic.fna
GCF_002878975.1_ASM287897v1_genomic.fna
GCF_002878985.1_ASM287898v1_genomic.fna
GCF_002878995.1_ASM287899v1_genomic.fna
GCF_002879035.1_ASM287903v1_genomic.fna
GCF_002879055.1_ASM287905v1_genomic.fna
GCF_002879065.1_ASM287906v1_genomic.fna
GCF_002879095.1_ASM287909v1_genomic.fna
GCF_002879115.1_ASM287911v1_genomic.fna
GCF_002879135.1_ASM287913v1_genomic.fna
GCF_002879155.1_ASM287915v1_genomic.fna
GCF_002879175.1_ASM287917v1_genomic.fna
GCF_002879185.1_ASM287918v1_genomic.fna
GCF_002879215.1_ASM287921v1_genomic.fna
GCF_002879235.1_ASM287923v1_genomic.fna
GCF_002879255.1_ASM287925v1_genomic.fna
GCF_002879275.1_ASM287927v1_genomic.fna
GCF_002879295.1_ASM287929v1_genomic.fna
GCF_002879315.1_ASM287931v1_genomic.fna
GCF_002879335.1_ASM287933v1_genomic.fna
GCF_002879355.1_ASM287935v1_genomic.fna
GCF_002879375.1_ASM287937v1_genomic.fna
GCF_002879395.1_ASM287939v1_genomic.fna
GCF_002879415.1_ASM287941v1_genomic.fna
GCF_002879435.1_ASM287943v1_genomic.fna
GCF_002879455.1_ASM287945v1_genomic.fna
GCF_002879475.1_ASM287947v1_genomic.fna
GCF_002879495.1_ASM287949v1_genomic.fna
GCF_002879515.1_ASM287951v1_genomic.fna
GCF_002894185.1_ASM289418v1_genomic.fna
GCF_002894865.1_ASM289486v1_genomic.fna
GCF_002898485.1_ASM289848v1_genomic.fna
GCF_002912185.1_ASM291218v1_genomic.fna
GCF_002912205.1_ASM291220v1_genomic.fna
GCF_002912245.1_ASM291224v1_genomic.fna
GCF_002912265.1_ASM291226v1_genomic.fna
GCF_002912285.1_ASM291228v1_genomic.fna
GCF_002912295.1_ASM291229v1_genomic.fna
GCF_002915005.2_ASM291500v2_genomic.fna
GCF_002915025.2_ASM291502v2_genomic.fna
GCF_002915045.2_ASM291504v2_genomic.fna
GCF_002915065.2_ASM291506v2_genomic.fna
GCF_002915655.1_ASM291565v1_genomic.fna
GCF_002915665.1_ASM291566v1_genomic.fna
GCF_002915695.1_ASM291569v1_genomic.fna
GCF_002915705.1_ASM291570v1_genomic.fna
GCF_002915735.1_ASM291573v1_genomic.fna
GCF_002915755.1_ASM291575v1_genomic.fna
GCF_002915765.1_ASM291576v1_genomic.fna
GCF_002915795.1_ASM291579v1_genomic.fna
GCF_002915815.1_ASM291581v1_genomic.fna
GCF_002915835.1_ASM291583v1_genomic.fna
GCF_002915855.1_ASM291585v1_genomic.fna
GCF_002915865.1_ASM291586v1_genomic.fna
GCF_002915895.1_ASM291589v1_genomic.fna
GCF_002915915.1_ASM291591v1_genomic.fna
GCF_002915935.1_ASM291593v1_genomic.fna
GCF_002915955.1_ASM291595v1_genomic.fna
GCF_002915975.1_ASM291597v1_genomic.fna
GCF_002915995.1_ASM291599v1_genomic.fna
GCF_002916015.1_ASM291601v1_genomic.fna
GCF_002916035.1_ASM291603v1_genomic.fna
GCF_002916055.1_ASM291605v1_genomic.fna
GCF_002916065.1_ASM291606v1_genomic.fna
GCF_002916095.1_ASM291609v1_genomic.fna
GCF_002916115.1_ASM291611v1_genomic.fna
GCF_002916135.1_ASM291613v1_genomic.fna
GCF_002916145.1_ASM291614v1_genomic.fna
GCF_002916165.1_ASM291616v1_genomic.fna
GCF_002916195.1_ASM291619v1_genomic.fna
GCF_002916215.1_ASM291621v1_genomic.fna
GCF_002953995.1_ASM295399v1_genomic.fna
GCF_002966935.1_ASM296693v1_genomic.fna
GCF_002969195.1_ASM296919v1_genomic.fna
GCF_003002155.1_ASM300215v1_genomic.fna
GCF_003002175.1_ASM300217v1_genomic.fna
GCF_003002195.1_ASM300219v1_genomic.fna
GCF_003002215.1_ASM300221v1_genomic.fna
GCF_003002235.1_ASM300223v1_genomic.fna
GCF_003002255.1_ASM300225v1_genomic.fna
GCF_003002265.1_ASM300226v1_genomic.fna
GCF_003002295.1_ASM300229v1_genomic.fna
GCF_003002315.1_ASM300231v1_genomic.fna
GCF_003002335.1_ASM300233v1_genomic.fna
GCF_003002345.1_ASM300234v1_genomic.fna
GCF_003002355.1_ASM300235v1_genomic.fna
GCF_003002395.1_ASM300239v1_genomic.fna
GCF_003002415.1_ASM300241v1_genomic.fna
GCF_003002435.1_ASM300243v1_genomic.fna
GCF_003002445.1_ASM300244v1_genomic.fna
GCF_003002475.1_ASM300247v1_genomic.fna
GCF_003002495.1_ASM300249v1_genomic.fna
GCF_003002515.1_ASM300251v1_genomic.fna
GCF_003002535.1_ASM300253v1_genomic.fna
GCF_003002555.1_ASM300255v1_genomic.fna
GCF_003002575.1_ASM300257v1_genomic.fna
GCF_003002595.1_ASM300259v1_genomic.fna
GCF_003002615.1_ASM300261v1_genomic.fna
GCF_003002635.1_ASM300263v1_genomic.fna
GCF_003002655.1_ASM300265v1_genomic.fna
GCF_003002675.1_ASM300267v1_genomic.fna
GCF_003002695.1_ASM300269v1_genomic.fna
GCF_003002705.1_ASM300270v1_genomic.fna
GCF_003002735.1_ASM300273v1_genomic.fna
GCF_003002755.1_ASM300275v1_genomic.fna
GCF_003002775.1_ASM300277v1_genomic.fna
GCF_003002785.1_ASM300278v1_genomic.fna
GCF_003002835.1_ASM300283v1_genomic.fna
GCF_003003965.1_ASM300396v1_genomic.fna
GCF_003004035.1_ASM300403v1_genomic.fna
GCF_003004055.1_ASM300405v1_genomic.fna
GCF_003004095.1_ASM300409v1_genomic.fna
GCF_003011215.1_ASM301121v1_genomic.fna
GCF_003011225.1_ASM301122v1_genomic.fna
GCF_003011235.1_ASM301123v1_genomic.fna
GCF_003011275.1_ASM301127v1_genomic.fna
GCF_003011295.1_ASM301129v1_genomic.fna
GCF_003011315.1_ASM301131v1_genomic.fna
GCF_003011335.1_ASM301133v1_genomic.fna
GCF_003011355.1_ASM301135v1_genomic.fna
GCF_003011375.1_ASM301137v1_genomic.fna
GCF_003011395.1_ASM301139v1_genomic.fna
GCF_003011415.1_ASM301141v1_genomic.fna
GCF_003011435.1_ASM301143v1_genomic.fna
GCF_003011445.1_ASM301144v1_genomic.fna
GCF_003011475.1_ASM301147v1_genomic.fna
GCF_003011495.1_ASM301149v1_genomic.fna
GCF_003011515.1_ASM301151v1_genomic.fna
GCF_003011535.1_ASM301153v1_genomic.fna
GCF_003011555.1_ASM301155v1_genomic.fna
GCF_003011575.1_ASM301157v1_genomic.fna
GCF_003011585.1_ASM301158v1_genomic.fna
GCF_003011615.1_ASM301161v1_genomic.fna
GCF_003011635.1_ASM301163v1_genomic.fna
GCF_003011655.1_ASM301165v1_genomic.fna
GCF_003011675.1_ASM301167v1_genomic.fna
GCF_003011695.1_ASM301169v1_genomic.fna
GCF_003011715.1_ASM301171v1_genomic.fna
GCF_003011735.1_ASM301173v1_genomic.fna
GCF_003011755.1_ASM301175v1_genomic.fna
GCF_003011795.1_ASM301179v1_genomic.fna
GCF_003020625.1_ASM302062v1_genomic.fna
GCF_003020645.1_ASM302064v1_genomic.fna
GCF_003020665.1_ASM302066v1_genomic.fna
GCF_003030165.1_ASM303016v1_genomic.fna
GCF_003030405.1_ASM303040v1_genomic.fna
GCF_003031895.1_ASM303189v1_genomic.fna
GCF_003031915.1_ASM303191v1_genomic.fna
GCF_003031935.1_ASM303193v1_genomic.fna
GCF_003031955.1_ASM303195v1_genomic.fna
GCF_003031975.1_ASM303197v1_genomic.fna
GCF_003032055.1_ASM303205v1_genomic.fna
GCF_003032075.1_ASM303207v1_genomic.fna
GCF_003043895.1_ASM304389v1_genomic.fna
GCF_003045185.1_ASM304518v1_genomic.fna
GCF_003045205.1_ASM304520v1_genomic.fna
GCF_003045225.1_ASM304522v1_genomic.fna
GCF_003045255.1_ASM304525v1_genomic.fna
GCF_003045285.1_ASM304528v1_genomic.fna
GCF_003045305.1_ASM304530v1_genomic.fna
GCF_003045325.1_ASM304532v1_genomic.fna
GCF_003045345.1_ASM304534v1_genomic.fna
GCF_003045365.1_ASM304536v1_genomic.fna
GCF_003045385.1_ASM304538v1_genomic.fna
GCF_003045405.1_ASM304540v1_genomic.fna
GCF_003045425.1_ASM304542v1_genomic.fna
GCF_003045445.1_ASM304544v1_genomic.fna
GCF_003045465.1_ASM304546v1_genomic.fna
GCF_003045485.1_ASM304548v1_genomic.fna
GCF_003045505.1_ASM304550v1_genomic.fna
GCF_003045525.1_ASM304552v1_genomic.fna
GCF_003045545.1_ASM304554v1_genomic.fna
GCF_003045565.1_ASM304556v1_genomic.fna
GCF_003045585.1_ASM304558v1_genomic.fna
GCF_003045605.1_ASM304560v1_genomic.fna
GCF_003045625.1_ASM304562v1_genomic.fna
GCF_003054735.1_ASM305473v1_genomic.fna
GCF_003054915.1_ASM305491v1_genomic.fna
GCF_003057495.1_ASM305749v1_genomic.fna
GCF_003097415.1_ASM309741v1_genomic.fna
GCF_003097435.1_ASM309743v1_genomic.fna
GCF_003097455.1_ASM309745v1_genomic.fna
GCF_003121665.1_ASM312166v1_genomic.fna
GCF_003121685.1_ASM312168v1_genomic.fna
GCF_003129705.1_ASM312970v1_genomic.fna
GCF_003129725.1_ASM312972v1_genomic.fna
GCF_003129735.1_ASM312973v1_genomic.fna
GCF_003129765.1_ASM312976v1_genomic.fna
GCF_003129775.1_ASM312977v1_genomic.fna
GCF_003129785.1_ASM312978v1_genomic.fna
GCF_003129825.1_ASM312982v1_genomic.fna
GCF_003129845.1_ASM312984v1_genomic.fna
GCF_003129865.1_ASM312986v1_genomic.fna
GCF_003129875.1_ASM312987v1_genomic.fna
GCF_003144075.1_ASM314407v1_genomic.fna
GCF_003173095.1_ASM317309v1_genomic.fna
GCF_003173105.1_ASM317310v1_genomic.fna
GCF_003173135.1_ASM317313v1_genomic.fna
GCF_003173145.1_ASM317314v1_genomic.fna
GCF_003173165.1_ASM317316v1_genomic.fna
GCF_003173195.1_ASM317319v1_genomic.fna
GCF_003173215.1_ASM317321v1_genomic.fna
GCF_003186815.1_ASM318681v1_genomic.fna
GCF_003186835.1_ASM318683v1_genomic.fna
GCF_003186845.1_ASM318684v1_genomic.fna
GCF_003186885.1_ASM318688v1_genomic.fna
GCF_003186895.1_ASM318689v1_genomic.fna
GCF_003186925.1_ASM318692v1_genomic.fna
GCF_003186945.1_ASM318694v1_genomic.fna
GCF_003186965.1_ASM318696v1_genomic.fna
GCF_003186985.1_ASM318698v1_genomic.fna
GCF_003187005.1_ASM318700v1_genomic.fna
GCF_003187025.1_ASM318702v1_genomic.fna
GCF_003187045.1_ASM318704v1_genomic.fna
GCF_003187055.1_ASM318705v1_genomic.fna
GCF_003187085.1_ASM318708v1_genomic.fna
GCF_003187105.1_ASM318710v1_genomic.fna
GCF_003187115.1_ASM318711v1_genomic.fna
GCF_003187145.1_ASM318714v1_genomic.fna
GCF_003187155.1_ASM318715v1_genomic.fna
GCF_003187185.1_ASM318718v1_genomic.fna
GCF_003187205.1_ASM318720v1_genomic.fna
GCF_003187225.1_ASM318722v1_genomic.fna
GCF_003187235.1_ASM318723v1_genomic.fna
GCF_003187265.1_ASM318726v1_genomic.fna
GCF_003187285.1_ASM318728v1_genomic.fna
GCF_003187295.1_ASM318729v1_genomic.fna
GCF_003187325.1_ASM318732v1_genomic.fna
GCF_003187345.1_ASM318734v1_genomic.fna
GCF_003187355.1_ASM318735v1_genomic.fna
GCF_003187385.1_ASM318738v1_genomic.fna
GCF_003187405.1_ASM318740v1_genomic.fna
GCF_003187425.1_ASM318742v1_genomic.fna
GCF_003187435.1_ASM318743v1_genomic.fna
GCF_003187465.1_ASM318746v1_genomic.fna
GCF_003187475.1_ASM318747v1_genomic.fna
GCF_003187485.1_ASM318748v1_genomic.fna
GCF_003187525.1_ASM318752v1_genomic.fna
GCF_003187535.1_ASM318753v1_genomic.fna
GCF_003187565.1_ASM318756v1_genomic.fna
GCF_003187585.1_ASM318758v1_genomic.fna
GCF_003187645.1_ASM318764v1_genomic.fna
GCF_003187805.1_ASM318780v1_genomic.fna
GCF_003187815.1_ASM318781v1_genomic.fna
GCF_003187985.1_ASM318798v1_genomic.fna
GCF_003188025.1_ASM318802v1_genomic.fna
GCF_003188065.1_ASM318806v1_genomic.fna
GCF_003188145.1_ASM318814v1_genomic.fna
GCF_003188185.1_ASM318818v1_genomic.fna
GCF_003188195.1_ASM318819v1_genomic.fna
GCF_003188265.1_ASM318826v1_genomic.fna
GCF_003188385.1_ASM318838v1_genomic.fna
GCF_003188425.1_ASM318842v1_genomic.fna
GCF_003188435.1_ASM318843v1_genomic.fna
GCF_003188505.1_ASM318850v1_genomic.fna
GCF_003188645.1_ASM318864v1_genomic.fna
GCF_003188685.1_ASM318868v1_genomic.fna
GCF_003188745.1_ASM318874v1_genomic.fna
GCF_003188825.1_ASM318882v1_genomic.fna
GCF_003188835.1_ASM318883v1_genomic.fna
GCF_003188945.1_ASM318894v1_genomic.fna
GCF_003189005.1_ASM318900v1_genomic.fna
GCF_003189065.1_ASM318906v1_genomic.fna
GCF_003189125.1_ASM318912v1_genomic.fna
GCF_003189205.1_ASM318920v1_genomic.fna
GCF_003189245.1_ASM318924v1_genomic.fna
GCF_003189325.1_ASM318932v1_genomic.fna
GCF_003189405.1_ASM318940v1_genomic.fna
GCF_003189465.1_ASM318946v1_genomic.fna
GCF_003189525.1_ASM318952v1_genomic.fna
GCF_003189535.1_ASM318953v1_genomic.fna
GCF_003189625.1_ASM318962v1_genomic.fna
GCF_003189685.1_ASM318968v1_genomic.fna
GCF_003189785.1_ASM318978v1_genomic.fna
GCF_003189805.1_ASM318980v1_genomic.fna
GCF_003189865.1_ASM318986v1_genomic.fna
GCF_003189945.1_ASM318994v1_genomic.fna
GCF_003190005.1_ASM319000v1_genomic.fna
GCF_003190045.1_ASM319004v1_genomic.fna
GCF_003190105.1_ASM319010v1_genomic.fna
GCF_003190205.1_ASM319020v1_genomic.fna
GCF_003190345.1_ASM319034v1_genomic.fna
GCF_003190385.1_ASM319038v1_genomic.fna
GCF_003190395.1_ASM319039v1_genomic.fna
GCF_003190405.1_ASM319040v1_genomic.fna
GCF_003190625.1_ASM319062v1_genomic.fna
GCF_003190665.1_ASM319066v1_genomic.fna
GCF_003190725.1_ASM319072v1_genomic.fna
GCF_003190735.1_ASM319073v1_genomic.fna
GCF_003190825.1_ASM319082v1_genomic.fna
GCF_003190865.1_ASM319086v1_genomic.fna
GCF_003190965.1_ASM319096v1_genomic.fna
GCF_003190975.1_ASM319097v1_genomic.fna
GCF_003191065.1_ASM319106v1_genomic.fna
GCF_003191085.1_ASM319108v1_genomic.fna
GCF_003191165.1_ASM319116v1_genomic.fna
GCF_003191265.1_ASM319126v1_genomic.fna
GCF_003191285.1_ASM319128v1_genomic.fna
GCF_003191365.1_ASM319136v1_genomic.fna
GCF_003191425.1_ASM319142v1_genomic.fna
GCF_003191465.1_ASM319146v1_genomic.fna
GCF_003191505.1_ASM319150v1_genomic.fna
GCF_003191625.1_ASM319162v1_genomic.fna
GCF_003191685.1_ASM319168v1_genomic.fna
GCF_003236405.1_ASM323640v1_genomic.fna
GCF_003236435.1_ASM323643v1_genomic.fna
GCF_003236475.1_ASM323647v1_genomic.fna
GCF_003236495.1_ASM323649v1_genomic.fna
GCF_003236515.1_ASM323651v1_genomic.fna
GCF_003236525.1_ASM323652v1_genomic.fna
GCF_003236545.1_ASM323654v1_genomic.fna
GCF_003236565.1_ASM323656v1_genomic.fna
GCF_003236595.1_ASM323659v1_genomic.fna
GCF_003236605.1_ASM323660v1_genomic.fna
GCF_003236625.1_ASM323662v1_genomic.fna
GCF_003236655.1_ASM323665v1_genomic.fna
GCF_003236675.1_ASM323667v1_genomic.fna
GCF_003236685.1_ASM323668v1_genomic.fna
GCF_003261115.1_ASM326111v1_genomic.fna
GCF_003265045.1_ASM326504v1_genomic.fna
GCF_003265055.1_ASM326505v1_genomic.fna
GCF_003265065.1_ASM326506v1_genomic.fna
GCF_003265075.1_ASM326507v1_genomic.fna
GCF_003265125.1_ASM326512v1_genomic.fna
GCF_003268755.1_ASM326875v1_genomic.fna
GCF_003316755.1_ASM331675v1_genomic.fna
GCF_003344525.1_ASM334452v1_genomic.fna
GCF_003344725.1_ASM334472v1_genomic.fna
GCF_003344745.1_ASM334474v1_genomic.fna
GCF_003384055.1_ASM338405v1_genomic.fna
GCF_003384075.1_ASM338407v1_genomic.fna
GCF_003388775.1_ASM338877v1_genomic.fna
GCF_003388795.1_ASM338879v1_genomic.fna
GCF_003388815.1_ASM338881v1_genomic.fna
GCF_003388825.1_ASM338882v1_genomic.fna
GCF_003388855.1_ASM338885v1_genomic.fna
GCF_003388865.1_ASM338886v1_genomic.fna
GCF_003388885.1_ASM338888v1_genomic.fna
GCF_003390115.1_ASM339011v1_genomic.fna
GCF_003390155.1_ASM339015v1_genomic.fna
GCF_003390165.1_ASM339016v1_genomic.fna
GCF_003390195.1_ASM339019v1_genomic.fna
GCF_003390205.1_ASM339020v1_genomic.fna
GCF_003390235.1_ASM339023v1_genomic.fna
GCF_003390255.1_ASM339025v1_genomic.fna
GCF_003390275.1_ASM339027v1_genomic.fna
GCF_003390475.1_ASM339047v1_genomic.fna
GCF_003409075.1_ASM340907v1_genomic.fna
GCF_003417825.1_ASM341782v1_genomic.fna
GCF_003417835.1_ASM341783v1_genomic.fna
GCF_003418065.1_ASM341806v1_genomic.fna
GCF_003418085.1_ASM341808v1_genomic.fna
GCF_003418125.1_ASM341812v1_genomic.fna
GCF_003418165.1_ASM341816v1_genomic.fna
GCF_003418175.1_ASM341817v1_genomic.fna
GCF_003418535.1_ASM341853v1_genomic.fna
GCF_003418585.1_ASM341858v1_genomic.fna
GCF_003433415.1_ASM343341v1_genomic.fna
GCF_003433435.1_ASM343343v1_genomic.fna
GCF_003433455.1_ASM343345v1_genomic.fna
GCF_003433475.1_ASM343347v1_genomic.fna
GCF_003433495.1_ASM343349v1_genomic.fna
GCF_003433535.1_ASM343353v1_genomic.fna
GCF_003433575.1_ASM343357v1_genomic.fna
GCF_003433595.1_ASM343359v1_genomic.fna
GCF_003534205.1_Lweihen2.0_genomic.fna
GCF_003586565.1_ASM358656v1_genomic.fna
GCF_003586575.1_ASM358657v1_genomic.fna
GCF_003586625.1_ASM358662v1_genomic.fna
GCF_003586635.1_ASM358663v1_genomic.fna
GCF_003586665.1_ASM358666v1_genomic.fna
GCF_003586685.1_ASM358668v1_genomic.fna
GCF_003586705.1_ASM358670v1_genomic.fna
GCF_003586715.1_ASM358671v1_genomic.fna
GCF_003586745.1_ASM358674v1_genomic.fna
GCF_003586765.1_ASM358676v1_genomic.fna
GCF_003586775.1_ASM358677v1_genomic.fna
GCF_003586805.1_ASM358680v1_genomic.fna
GCF_003586825.1_ASM358682v1_genomic.fna
GCF_003586835.1_ASM358683v1_genomic.fna
GCF_003586865.1_ASM358686v1_genomic.fna
GCF_003586885.1_ASM358688v1_genomic.fna
GCF_003586905.1_ASM358690v1_genomic.fna
GCF_003586915.1_ASM358691v1_genomic.fna
GCF_003586945.1_ASM358694v1_genomic.fna
GCF_003586965.1_ASM358696v1_genomic.fna
GCF_003586985.1_ASM358698v1_genomic.fna
GCF_003587005.1_ASM358700v1_genomic.fna
GCF_003587025.1_ASM358702v1_genomic.fna
GCF_003587045.1_ASM358704v1_genomic.fna
GCF_003587065.1_ASM358706v1_genomic.fna
GCF_003587075.1_ASM358707v1_genomic.fna
GCF_003587105.1_ASM358710v1_genomic.fna
GCF_003587115.1_ASM358711v1_genomic.fna
GCF_003587135.1_ASM358713v1_genomic.fna
GCF_003587165.1_ASM358716v1_genomic.fna
GCF_003587185.1_ASM358718v1_genomic.fna
GCF_003587195.1_ASM358719v1_genomic.fna
GCF_003587225.1_ASM358722v1_genomic.fna
GCF_003587235.1_ASM358723v1_genomic.fna
GCF_003587265.1_ASM358726v1_genomic.fna
GCF_003587285.1_ASM358728v1_genomic.fna
GCF_003587295.1_ASM358729v1_genomic.fna
GCF_003587325.1_ASM358732v1_genomic.fna
GCF_003587345.1_ASM358734v1_genomic.fna
GCF_003587355.1_ASM358735v1_genomic.fna
GCF_003587385.1_ASM358738v1_genomic.fna
GCF_003587405.1_ASM358740v1_genomic.fna
GCF_003587425.1_ASM358742v1_genomic.fna
GCF_003587445.1_ASM358744v1_genomic.fna
GCF_003587465.1_ASM358746v1_genomic.fna
GCF_003587485.1_ASM358748v1_genomic.fna
GCF_003587505.1_ASM358750v1_genomic.fna
GCF_003587515.1_ASM358751v1_genomic.fna
GCF_003587545.1_ASM358754v1_genomic.fna
GCF_003587565.1_ASM358756v1_genomic.fna
GCF_003587575.1_ASM358757v1_genomic.fna
GCF_003587605.1_ASM358760v1_genomic.fna
GCF_003587625.1_ASM358762v1_genomic.fna
GCF_003587635.1_ASM358763v1_genomic.fna
GCF_003587665.1_ASM358766v1_genomic.fna
GCF_003587685.1_ASM358768v1_genomic.fna
GCF_003587695.1_ASM358769v1_genomic.fna
GCF_003587725.1_ASM358772v1_genomic.fna
GCF_003587745.1_ASM358774v1_genomic.fna
GCF_003587765.1_ASM358776v1_genomic.fna
GCF_003587785.1_ASM358778v1_genomic.fna
GCF_003587805.1_ASM358780v1_genomic.fna
GCF_003587825.1_ASM358782v1_genomic.fna
GCF_003587845.1_ASM358784v1_genomic.fna
GCF_003587855.1_ASM358785v1_genomic.fna
GCF_003587885.1_ASM358788v1_genomic.fna
GCF_003587905.1_ASM358790v1_genomic.fna
GCF_003587915.1_ASM358791v1_genomic.fna
GCF_003587945.1_ASM358794v1_genomic.fna
GCF_003587965.1_ASM358796v1_genomic.fna
GCF_003587985.1_ASM358798v1_genomic.fna
GCF_003588005.1_ASM358800v1_genomic.fna
GCF_003588015.1_ASM358801v1_genomic.fna
GCF_003588045.1_ASM358804v1_genomic.fna
GCF_003588065.1_ASM358806v1_genomic.fna
GCF_003588085.1_ASM358808v1_genomic.fna
GCF_003588095.1_ASM358809v1_genomic.fna
GCF_003588125.1_ASM358812v1_genomic.fna
GCF_003588145.1_ASM358814v1_genomic.fna
GCF_003588155.1_ASM358815v1_genomic.fna
GCF_003588185.1_ASM358818v1_genomic.fna
GCF_003588205.1_ASM358820v1_genomic.fna
GCF_003588225.1_ASM358822v1_genomic.fna
GCF_003588245.1_ASM358824v1_genomic.fna
GCF_003588265.1_ASM358826v1_genomic.fna
GCF_003588275.1_ASM358827v1_genomic.fna
GCF_003588305.1_ASM358830v1_genomic.fna
GCF_003588325.1_ASM358832v1_genomic.fna
GCF_003588335.1_ASM358833v1_genomic.fna
GCF_003588365.1_ASM358836v1_genomic.fna
GCF_003588385.1_ASM358838v1_genomic.fna
GCF_003588405.1_ASM358840v1_genomic.fna
GCF_003588415.1_ASM358841v1_genomic.fna
GCF_003588445.1_ASM358844v1_genomic.fna
GCF_003588465.1_ASM358846v1_genomic.fna
GCF_003588485.1_ASM358848v1_genomic.fna
GCF_003588505.1_ASM358850v1_genomic.fna
GCF_003588525.1_ASM358852v1_genomic.fna
GCF_003588545.1_ASM358854v1_genomic.fna
GCF_003588565.1_ASM358856v1_genomic.fna
GCF_003588585.1_ASM358858v1_genomic.fna
GCF_003588605.1_ASM358860v1_genomic.fna
GCF_003588615.1_ASM358861v1_genomic.fna
GCF_003588645.1_ASM358864v1_genomic.fna
GCF_003588665.1_ASM358866v1_genomic.fna
GCF_003588675.1_ASM358867v1_genomic.fna
GCF_003588705.1_ASM358870v1_genomic.fna
GCF_003588725.1_ASM358872v1_genomic.fna
GCF_003588735.1_ASM358873v1_genomic.fna
GCF_003588765.1_ASM358876v1_genomic.fna
GCF_003588785.1_ASM358878v1_genomic.fna
GCF_003588805.1_ASM358880v1_genomic.fna
GCF_003588825.1_ASM358882v1_genomic.fna
GCF_003588845.1_ASM358884v1_genomic.fna
GCF_003588865.1_ASM358886v1_genomic.fna
GCF_003588885.1_ASM358888v1_genomic.fna
GCF_003588895.1_ASM358889v1_genomic.fna
GCF_003588925.1_ASM358892v1_genomic.fna
GCF_003588945.1_ASM358894v1_genomic.fna
GCF_003588965.1_ASM358896v1_genomic.fna
GCF_003588985.1_ASM358898v1_genomic.fna
GCF_003588995.1_ASM358899v1_genomic.fna
GCF_003589025.1_ASM358902v1_genomic.fna
GCF_003589045.1_ASM358904v1_genomic.fna
GCF_003589065.1_ASM358906v1_genomic.fna
GCF_003589085.1_ASM358908v1_genomic.fna
GCF_003589105.1_ASM358910v1_genomic.fna
GCF_003589125.1_ASM358912v1_genomic.fna
GCF_003589145.1_ASM358914v1_genomic.fna
GCF_003589155.1_ASM358915v1_genomic.fna
GCF_003589185.1_ASM358918v1_genomic.fna
GCF_003589205.1_ASM358920v1_genomic.fna
GCF_003589225.1_ASM358922v1_genomic.fna
GCF_003589245.1_ASM358924v1_genomic.fna
GCF_003589265.1_ASM358926v1_genomic.fna
GCF_003589275.1_ASM358927v1_genomic.fna
GCF_003589305.1_ASM358930v1_genomic.fna
GCF_003589325.1_ASM358932v1_genomic.fna
GCF_003589335.1_ASM358933v1_genomic.fna
GCF_003589355.1_ASM358935v1_genomic.fna
GCF_003589385.1_ASM358938v1_genomic.fna
GCF_003589405.1_ASM358940v1_genomic.fna
GCF_003589425.1_ASM358942v1_genomic.fna
GCF_003589445.1_ASM358944v1_genomic.fna
GCF_003589465.1_ASM358946v1_genomic.fna
GCF_003589485.1_ASM358948v1_genomic.fna
GCF_003589505.1_ASM358950v1_genomic.fna
GCF_003589525.1_ASM358952v1_genomic.fna
GCF_003589545.1_ASM358954v1_genomic.fna
GCF_003589565.1_ASM358956v1_genomic.fna
GCF_003590245.1_ASM359024v1_genomic.fna
GCF_003606455.1_ASM360645v1_genomic.fna
GCF_003606465.1_ASM360646v1_genomic.fna
GCF_003606495.1_ASM360649v1_genomic.fna
GCF_003606515.1_ASM360651v1_genomic.fna
GCF_003606525.1_ASM360652v1_genomic.fna
GCF_003606555.1_ASM360655v1_genomic.fna
GCF_003606575.1_ASM360657v1_genomic.fna
GCF_003606585.1_ASM360658v1_genomic.fna
GCF_003606615.1_ASM360661v1_genomic.fna
GCF_003606625.1_ASM360662v1_genomic.fna
GCF_003606635.1_ASM360663v1_genomic.fna
GCF_003606675.1_ASM360667v1_genomic.fna
GCF_003606695.1_ASM360669v1_genomic.fna
GCF_003606705.1_ASM360670v1_genomic.fna
GCF_003606735.1_ASM360673v1_genomic.fna
GCF_003606755.1_ASM360675v1_genomic.fna
GCF_003606775.1_ASM360677v1_genomic.fna
GCF_003606795.1_ASM360679v1_genomic.fna
GCF_003606815.1_ASM360681v1_genomic.fna
GCF_003606835.1_ASM360683v1_genomic.fna
GCF_003606855.1_ASM360685v1_genomic.fna
GCF_003606865.1_ASM360686v1_genomic.fna
GCF_003606895.1_ASM360689v1_genomic.fna
GCF_003606915.1_ASM360691v1_genomic.fna
GCF_003606935.1_ASM360693v1_genomic.fna
GCF_003606955.1_ASM360695v1_genomic.fna
GCF_003606975.1_ASM360697v1_genomic.fna
GCF_003606995.1_ASM360699v1_genomic.fna
GCF_003607005.1_ASM360700v1_genomic.fna
GCF_003607015.1_ASM360701v1_genomic.fna
GCF_003607055.1_ASM360705v1_genomic.fna
GCF_003607075.1_ASM360707v1_genomic.fna
GCF_003607085.1_ASM360708v1_genomic.fna
GCF_003607115.1_ASM360711v1_genomic.fna
GCF_003607135.1_ASM360713v1_genomic.fna
GCF_003607145.1_ASM360714v1_genomic.fna
GCF_003607175.1_ASM360717v1_genomic.fna
GCF_003607195.1_ASM360719v1_genomic.fna
GCF_003607205.1_ASM360720v1_genomic.fna
GCF_003607235.1_ASM360723v1_genomic.fna
GCF_003607255.1_ASM360725v1_genomic.fna
GCF_003607265.1_ASM360726v1_genomic.fna
GCF_003607295.1_ASM360729v1_genomic.fna
GCF_003607305.1_ASM360730v1_genomic.fna
GCF_003607315.1_ASM360731v1_genomic.fna
GCF_003607355.1_ASM360735v1_genomic.fna
GCF_003607375.1_ASM360737v1_genomic.fna
GCF_003607385.1_ASM360738v1_genomic.fna
GCF_003607415.1_ASM360741v1_genomic.fna
GCF_003607435.1_ASM360743v1_genomic.fna
GCF_003607445.1_ASM360744v1_genomic.fna
GCF_003607475.1_ASM360747v1_genomic.fna
GCF_003607495.1_ASM360749v1_genomic.fna
GCF_003607505.1_ASM360750v1_genomic.fna
GCF_003607535.1_ASM360753v1_genomic.fna
GCF_003607555.1_ASM360755v1_genomic.fna
GCF_003607575.1_ASM360757v1_genomic.fna
GCF_003607595.1_ASM360759v1_genomic.fna
GCF_003607605.1_ASM360760v1_genomic.fna
GCF_003607615.1_ASM360761v1_genomic.fna
GCF_003607655.1_ASM360765v1_genomic.fna
GCF_003607665.1_ASM360766v1_genomic.fna
GCF_003607675.1_ASM360767v1_genomic.fna
GCF_003607715.1_ASM360771v1_genomic.fna
GCF_003607725.1_ASM360772v1_genomic.fna
GCF_003607735.1_ASM360773v1_genomic.fna
GCF_003607775.1_ASM360777v1_genomic.fna
GCF_003607795.1_ASM360779v1_genomic.fna
GCF_003607805.1_ASM360780v1_genomic.fna
GCF_003607835.1_ASM360783v1_genomic.fna
GCF_003607845.1_ASM360784v1_genomic.fna
GCF_003607865.1_ASM360786v1_genomic.fna
GCF_003607895.1_ASM360789v1_genomic.fna
GCF_003607905.1_ASM360790v1_genomic.fna
GCF_003607915.1_ASM360791v1_genomic.fna
GCF_003607955.1_ASM360795v1_genomic.fna
GCF_003607965.1_ASM360796v1_genomic.fna
GCF_003607975.1_ASM360797v1_genomic.fna
GCF_003608015.1_ASM360801v1_genomic.fna
GCF_003608025.1_ASM360802v1_genomic.fna
GCF_003608045.1_ASM360804v1_genomic.fna
GCF_003608075.1_ASM360807v1_genomic.fna
GCF_003608095.1_ASM360809v1_genomic.fna
GCF_003608105.1_ASM360810v1_genomic.fna
GCF_003608135.1_ASM360813v1_genomic.fna
GCF_003608155.1_ASM360815v1_genomic.fna
GCF_003608175.1_ASM360817v1_genomic.fna
GCF_003608195.1_ASM360819v1_genomic.fna
GCF_003608215.1_ASM360821v1_genomic.fna
GCF_003608235.1_ASM360823v1_genomic.fna
GCF_003608255.1_ASM360825v1_genomic.fna
GCF_003608275.1_ASM360827v1_genomic.fna
GCF_003608295.1_ASM360829v1_genomic.fna
GCF_003608315.1_ASM360831v1_genomic.fna
GCF_003608325.1_ASM360832v1_genomic.fna
GCF_003608355.1_ASM360835v1_genomic.fna
GCF_003608375.1_ASM360837v1_genomic.fna
GCF_003608385.1_ASM360838v1_genomic.fna
GCF_003608415.1_ASM360841v1_genomic.fna
GCF_003608425.1_ASM360842v1_genomic.fna
GCF_003608435.1_ASM360843v1_genomic.fna
GCF_003608475.1_ASM360847v1_genomic.fna
GCF_003608485.1_ASM360848v1_genomic.fna
GCF_003608505.1_ASM360850v1_genomic.fna
GCF_003608535.1_ASM360853v1_genomic.fna
GCF_003608555.1_ASM360855v1_genomic.fna
GCF_003608565.1_ASM360856v1_genomic.fna
GCF_003608595.1_ASM360859v1_genomic.fna
GCF_003608605.1_ASM360860v1_genomic.fna
GCF_003608625.1_ASM360862v1_genomic.fna
GCF_003608655.1_ASM360865v1_genomic.fna
GCF_003608665.1_ASM360866v1_genomic.fna
GCF_003608695.1_ASM360869v1_genomic.fna
GCF_003608715.1_ASM360871v1_genomic.fna
GCF_003608725.1_ASM360872v1_genomic.fna
GCF_003608735.1_ASM360873v1_genomic.fna
GCF_003608775.1_ASM360877v1_genomic.fna
GCF_003608785.1_ASM360878v1_genomic.fna
GCF_003608795.1_ASM360879v1_genomic.fna
GCF_003608835.1_ASM360883v1_genomic.fna
GCF_003608845.1_ASM360884v1_genomic.fna
GCF_003608875.1_ASM360887v1_genomic.fna
GCF_003608885.1_ASM360888v1_genomic.fna
GCF_003608895.1_ASM360889v1_genomic.fna
GCF_003608935.1_ASM360893v1_genomic.fna
GCF_003608945.1_ASM360894v1_genomic.fna
GCF_003608975.1_ASM360897v1_genomic.fna
GCF_003608995.1_ASM360899v1_genomic.fna
GCF_003609005.1_ASM360900v1_genomic.fna
GCF_003609035.1_ASM360903v1_genomic.fna
GCF_003609055.1_ASM360905v1_genomic.fna
GCF_003609075.1_ASM360907v1_genomic.fna
GCF_003609095.1_ASM360909v1_genomic.fna
GCF_003609105.1_ASM360910v1_genomic.fna
GCF_003609125.1_ASM360912v1_genomic.fna
GCF_003609155.1_ASM360915v1_genomic.fna
GCF_003609165.1_ASM360916v1_genomic.fna
GCF_003609175.1_ASM360917v1_genomic.fna
GCF_003609215.1_ASM360921v1_genomic.fna
GCF_003609225.1_ASM360922v1_genomic.fna
GCF_003609245.1_ASM360924v1_genomic.fna
GCF_003609275.1_ASM360927v1_genomic.fna
GCF_003609285.1_ASM360928v1_genomic.fna
GCF_003609295.1_ASM360929v1_genomic.fna
GCF_003609335.1_ASM360933v1_genomic.fna
GCF_003609345.1_ASM360934v1_genomic.fna
GCF_003609355.1_ASM360935v1_genomic.fna
GCF_003609395.1_ASM360939v1_genomic.fna
GCF_003609405.1_ASM360940v1_genomic.fna
GCF_003609415.1_ASM360941v1_genomic.fna
GCF_003609455.1_ASM360945v1_genomic.fna
GCF_003609475.1_ASM360947v1_genomic.fna
GCF_003668005.1_ASM366800v1_genomic.fna
GCF_003668015.1_ASM366801v1_genomic.fna
GCF_003668055.1_ASM366805v1_genomic.fna
GCF_003668065.1_ASM366806v1_genomic.fna
GCF_003668095.1_ASM366809v1_genomic.fna
GCF_003668115.1_ASM366811v1_genomic.fna
GCF_003668135.1_ASM366813v1_genomic.fna
GCF_003668165.1_ASM366816v1_genomic.fna
GCF_003668185.1_ASM366818v1_genomic.fna
GCF_003668195.1_ASM366819v1_genomic.fna
GCF_003668225.1_ASM366822v1_genomic.fna
GCF_003674025.1_ASM367402v1_genomic.fna
GCF_003703515.1_ASM370351v1_genomic.fna
GCF_003703535.1_ASM370353v1_genomic.fna
GCF_003703545.1_ASM370354v1_genomic.fna
GCF_003703565.1_ASM370356v1_genomic.fna
GCF_003703595.1_ASM370359v1_genomic.fna
GCF_003703605.1_ASM370360v1_genomic.fna
GCF_003703635.1_ASM370363v1_genomic.fna
GCF_003703655.1_ASM370365v1_genomic.fna
GCF_003703675.1_ASM370367v1_genomic.fna
GCF_003703705.1_ASM370370v1_genomic.fna
GCF_003722375.1_ASM372237v1_genomic.fna
GCF_003812545.1_ASM381254v1_genomic.fna
GCF_003812565.1_ASM381256v1_genomic.fna
GCF_003856515.1_ASM385651v1_genomic.fna
GCF_003900515.1_ASM390051v2_genomic.fna
GCF_003965855.1_ASM396585v1_genomic.fna
GCF_003965895.1_ASM396589v1_genomic.fna
GCF_003965915.1_ASM396591v1_genomic.fna
GCF_003965955.1_ASM396595v1_genomic.fna
GCF_003966045.1_ASM396604v1_genomic.fna
GCF_003999665.1_ASM399966v1_genomic.fna
GCF_004101665.1_ASM410166v1_genomic.fna
GCF_004142705.1_ASM414270v2_genomic.fna
GCF_004306955.1_ASM430695v1_genomic.fna
GCF_004331855.1_ASM433185v1_genomic.fna
GCF_004347315.1_ASM434731v1_genomic.fna
GCF_004347335.1_ASM434733v1_genomic.fna
GCF_004363965.1_ASM436396v1_genomic.fna
GCF_004636605.1_ASM463660v2_genomic.fna
GCF_004636665.1_ASM463666v2_genomic.fna
GCF_004636745.1_ASM463674v2_genomic.fna
GCF_004763665.1_ASM476366v2_genomic.fna
GCF_004768685.1_ASM476868v1_genomic.fna
GCF_004771175.1_ASM477117v1_genomic.fna
GCF_004771195.1_ASM477119v1_genomic.fna
GCF_005154665.1_ASM515466v1_genomic.fna
GCF_005405625.1_ASM540562v1_genomic.fna
GCF_005577055.1_ASM557705v2_genomic.fna
GCF_006339495.1_ASM633949v1_genomic.fna
GCF_006339625.1_ASM633962v1_genomic.fna
GCF_006348975.1_ASM634897v1_genomic.fna
GCF_006364035.1_ASM636403v1_genomic.fna
GCF_006364655.1_ASM636465v1_genomic.fna
GCF_008014755.1_ASM801475v1_genomic.fna
GCF_008014805.1_ASM801480v1_genomic.fna
GCF_008014835.1_ASM801483v1_genomic.fna
GCF_008014845.1_ASM801484v1_genomic.fna
GCF_008014855.1_ASM801485v1_genomic.fna
GCF_008014895.1_ASM801489v1_genomic.fna
GCF_008014905.1_ASM801490v1_genomic.fna
GCF_008014935.1_ASM801493v1_genomic.fna
GCF_008014945.1_ASM801494v1_genomic.fna
GCF_008014975.1_ASM801497v1_genomic.fna
GCF_008014985.1_ASM801498v1_genomic.fna
GCF_008015005.1_ASM801500v1_genomic.fna
GCF_008015035.1_ASM801503v1_genomic.fna
GCF_008016335.1_ASM801633v1_genomic.fna
GCF_008269425.1_ASM826942v1_genomic.fna
GCF_008269435.1_ASM826943v1_genomic.fna
GCF_008269445.1_ASM826944v1_genomic.fna
GCF_008269525.1_ASM826952v1_genomic.fna
GCF_008269535.1_ASM826953v1_genomic.fna
GCF_008269545.1_ASM826954v1_genomic.fna
GCF_008269565.1_ASM826956v1_genomic.fna
GCF_008269595.1_ASM826959v1_genomic.fna
GCF_008269625.1_ASM826962v1_genomic.fna
GCF_008269635.1_ASM826963v1_genomic.fna
GCF_008269645.1_ASM826964v1_genomic.fna
GCF_008269665.1_ASM826966v1_genomic.fna
GCF_008269725.1_ASM826972v1_genomic.fna
GCF_008269735.1_ASM826973v1_genomic.fna
GCF_008269765.1_ASM826976v1_genomic.fna
GCF_008269775.1_ASM826977v1_genomic.fna
GCF_008269795.1_ASM826979v1_genomic.fna
GCF_008269825.1_ASM826982v1_genomic.fna
GCF_008269835.1_ASM826983v1_genomic.fna
GCF_008269865.1_ASM826986v1_genomic.fna
GCF_008269875.1_ASM826987v1_genomic.fna
GCF_008269895.1_ASM826989v1_genomic.fna
GCF_008269915.1_ASM826991v1_genomic.fna
GCF_008269935.1_ASM826993v1_genomic.fna
GCF_008269965.1_ASM826996v1_genomic.fna
GCF_008269975.1_ASM826997v1_genomic.fna
GCF_008269985.1_ASM826998v1_genomic.fna
GCF_008270025.1_ASM827002v1_genomic.fna
GCF_008270035.1_ASM827003v1_genomic.fna
GCF_008270065.1_ASM827006v1_genomic.fna
GCF_008270075.1_ASM827007v1_genomic.fna
GCF_008270085.1_ASM827008v1_genomic.fna
GCF_008270115.1_ASM827011v1_genomic.fna
GCF_008270145.1_ASM827014v1_genomic.fna
GCF_008270155.1_ASM827015v1_genomic.fna
GCF_008270175.1_ASM827017v1_genomic.fna
GCF_008270185.1_ASM827018v1_genomic.fna
GCF_008270225.1_ASM827022v1_genomic.fna
GCF_008270235.1_ASM827023v1_genomic.fna
GCF_008270255.1_ASM827025v1_genomic.fna
GCF_008270265.1_ASM827026v1_genomic.fna
GCF_008270285.1_ASM827028v1_genomic.fna
GCF_008270325.1_ASM827032v1_genomic.fna
GCF_008270335.1_ASM827033v1_genomic.fna
GCF_008270365.1_ASM827036v1_genomic.fna
GCF_008270375.1_ASM827037v1_genomic.fna
GCF_008270385.1_ASM827038v1_genomic.fna
GCF_008270425.1_ASM827042v1_genomic.fna
GCF_008270435.1_ASM827043v1_genomic.fna
GCF_008270465.1_ASM827046v1_genomic.fna
GCF_008270475.1_ASM827047v1_genomic.fna
GCF_008270485.1_ASM827048v1_genomic.fna
GCF_008270525.1_ASM827052v1_genomic.fna
GCF_008270535.1_ASM827053v1_genomic.fna
GCF_008270565.1_ASM827056v1_genomic.fna
GCF_008270575.1_ASM827057v1_genomic.fna
GCF_008270585.1_ASM827058v1_genomic.fna
GCF_008270595.1_ASM827059v1_genomic.fna
GCF_008270635.1_ASM827063v1_genomic.fna
GCF_008270665.1_ASM827066v1_genomic.fna
GCF_008270675.1_ASM827067v1_genomic.fna
GCF_008270685.1_ASM827068v1_genomic.fna
GCF_008270695.1_ASM827069v1_genomic.fna
GCF_008270705.1_ASM827070v1_genomic.fna
GCF_008270765.1_ASM827076v1_genomic.fna
GCF_008270775.1_ASM827077v1_genomic.fna
GCF_008270785.1_ASM827078v1_genomic.fna
GCF_008270805.1_ASM827080v1_genomic.fna
GCF_008270815.1_ASM827081v1_genomic.fna
GCF_008270885.1_ASM827088v1_genomic.fna
GCF_008270895.1_ASM827089v1_genomic.fna
GCF_008270905.1_ASM827090v1_genomic.fna
GCF_008270915.1_ASM827091v1_genomic.fna
GCF_008270965.1_ASM827096v1_genomic.fna
GCF_008270975.1_ASM827097v1_genomic.fna
GCF_008270985.1_ASM827098v1_genomic.fna
GCF_008270995.1_ASM827099v1_genomic.fna
GCF_008271005.1_ASM827100v1_genomic.fna
GCF_008271065.1_ASM827106v1_genomic.fna
GCF_008271075.1_ASM827107v1_genomic.fna
GCF_008271085.1_ASM827108v1_genomic.fna
GCF_008271095.1_ASM827109v1_genomic.fna
GCF_008271105.1_ASM827110v1_genomic.fna
GCF_008271165.1_ASM827116v1_genomic.fna
GCF_008271175.1_ASM827117v1_genomic.fna
GCF_008271185.1_ASM827118v1_genomic.fna
GCF_008642125.1_ASM864212v1_genomic.fna
GCF_008642175.1_ASM864217v1_genomic.fna
GCF_008642195.1_ASM864219v1_genomic.fna
GCF_008642205.1_ASM864220v1_genomic.fna
GCF_008753855.1_ASM875385v1_genomic.fna
GCF_008753865.1_ASM875386v1_genomic.fna
GCF_008753915.1_ASM875391v1_genomic.fna
GCF_008753925.1_ASM875392v1_genomic.fna
GCF_008753955.1_ASM875395v1_genomic.fna
GCF_008753975.1_ASM875397v1_genomic.fna
GCF_008753985.1_ASM875398v1_genomic.fna
GCF_008753995.1_ASM875399v1_genomic.fna
GCF_008754005.1_ASM875400v1_genomic.fna
GCF_008754055.1_ASM875405v1_genomic.fna
GCF_008754075.1_ASM875407v1_genomic.fna
GCF_008754085.1_ASM875408v1_genomic.fna
GCF_008754095.1_ASM875409v1_genomic.fna
GCF_008754135.1_ASM875413v1_genomic.fna
GCF_008754155.1_ASM875415v1_genomic.fna
GCF_008754165.1_ASM875416v1_genomic.fna
GCF_008754185.1_ASM875418v1_genomic.fna
GCF_008754195.1_ASM875419v1_genomic.fna
GCF_008754235.1_ASM875423v1_genomic.fna
GCF_008754255.1_ASM875425v1_genomic.fna
GCF_008754275.1_ASM875427v1_genomic.fna
GCF_008754285.1_ASM875428v1_genomic.fna
GCF_008754295.1_ASM875429v1_genomic.fna
GCF_008754325.1_ASM875432v1_genomic.fna
GCF_008754355.1_ASM875435v1_genomic.fna
GCF_008754375.1_ASM875437v1_genomic.fna
GCF_008754385.1_ASM875438v1_genomic.fna
GCF_008754415.1_ASM875441v1_genomic.fna
GCF_008754425.1_ASM875442v1_genomic.fna
GCF_008754435.1_ASM875443v1_genomic.fna
GCF_008754475.1_ASM875447v1_genomic.fna
GCF_008754485.1_ASM875448v1_genomic.fna
GCF_008754515.1_ASM875451v1_genomic.fna
GCF_008754525.1_ASM875452v1_genomic.fna
GCF_008754535.1_ASM875453v1_genomic.fna
GCF_008754555.1_ASM875455v1_genomic.fna
GCF_008754585.1_ASM875458v1_genomic.fna
GCF_008754615.1_ASM875461v1_genomic.fna
GCF_008754625.1_ASM875462v1_genomic.fna
GCF_008754645.1_ASM875464v1_genomic.fna
GCF_008754665.1_ASM875466v1_genomic.fna
GCF_008754675.1_ASM875467v1_genomic.fna
GCF_008754715.1_ASM875471v1_genomic.fna
GCF_008754725.1_ASM875472v1_genomic.fna
GCF_008754735.1_ASM875473v1_genomic.fna
GCF_008754775.1_ASM875477v1_genomic.fna
GCF_008754785.1_ASM875478v1_genomic.fna
GCF_008754815.1_ASM875481v1_genomic.fna
GCF_008754825.1_ASM875482v1_genomic.fna
GCF_008754835.1_ASM875483v1_genomic.fna
GCF_008754875.1_ASM875487v1_genomic.fna
GCF_008754885.1_ASM875488v1_genomic.fna
GCF_008754905.1_ASM875490v1_genomic.fna
GCF_008754925.1_ASM875492v1_genomic.fna
GCF_008754955.1_ASM875495v1_genomic.fna
GCF_008754965.1_ASM875496v1_genomic.fna
GCF_008754995.1_ASM875499v1_genomic.fna
GCF_008755005.1_ASM875500v1_genomic.fna
GCF_008755035.1_ASM875503v1_genomic.fna
GCF_008755055.1_ASM875505v1_genomic.fna
GCF_008755065.1_ASM875506v1_genomic.fna
GCF_008755075.1_ASM875507v1_genomic.fna
GCF_008755115.1_ASM875511v1_genomic.fna
GCF_008755125.1_ASM875512v1_genomic.fna
GCF_008755155.1_ASM875515v1_genomic.fna
GCF_008755175.1_ASM875517v1_genomic.fna
GCF_008755185.1_ASM875518v1_genomic.fna
GCF_008755215.1_ASM875521v1_genomic.fna
GCF_008755985.1_ASM875598v1_genomic.fna
GCF_008807195.1_ASM880719v1_genomic.fna
GCF_008807215.1_ASM880721v1_genomic.fna
GCF_008807235.1_ASM880723v1_genomic.fna
GCF_008807255.1_ASM880725v1_genomic.fna
GCF_008807275.1_ASM880727v1_genomic.fna
GCF_008807435.1_ASM880743v1_genomic.fna
GCF_008807455.1_ASM880745v1_genomic.fna
GCF_008807475.1_ASM880747v1_genomic.fna
GCF_008807495.1_ASM880749v1_genomic.fna
GCF_008807515.1_ASM880751v1_genomic.fna
GCF_008807535.1_ASM880753v1_genomic.fna
GCF_008807555.1_ASM880755v1_genomic.fna
GCF_008807575.1_ASM880757v1_genomic.fna
GCF_008807595.1_ASM880759v1_genomic.fna
GCF_008807615.1_ASM880761v1_genomic.fna
GCF_008807635.1_ASM880763v1_genomic.fna
GCF_008807875.1_ASM880787v1_genomic.fna
GCF_008807895.1_ASM880789v1_genomic.fna
GCF_008807915.1_ASM880791v1_genomic.fna
GCF_008807935.1_ASM880793v1_genomic.fna
GCF_008807955.1_ASM880795v1_genomic.fna
GCF_008807975.1_ASM880797v1_genomic.fna
GCF_009361185.1_ASM936118v1_genomic.fna
GCF_009361215.1_ASM936121v1_genomic.fna
GCF_009361225.1_ASM936122v1_genomic.fna
GCF_009361255.1_ASM936125v1_genomic.fna
GCF_009361265.1_ASM936126v1_genomic.fna
GCF_009361275.1_ASM936127v1_genomic.fna
GCF_009361315.1_ASM936131v1_genomic.fna
GCF_009361325.1_ASM936132v1_genomic.fna
GCF_009361335.1_ASM936133v1_genomic.fna
GCF_009361375.1_ASM936137v1_genomic.fna
GCF_009361395.1_ASM936139v1_genomic.fna
GCF_009361415.1_ASM936141v1_genomic.fna
GCF_009361435.1_ASM936143v1_genomic.fna
GCF_009361445.1_ASM936144v1_genomic.fna
GCF_009361465.1_ASM936146v1_genomic.fna
GCF_009361475.1_ASM936147v1_genomic.fna
GCF_009361515.1_ASM936151v1_genomic.fna
GCF_009361525.1_ASM936152v1_genomic.fna
GCF_009361535.1_ASM936153v1_genomic.fna
GCF_009361565.1_ASM936156v1_genomic.fna
GCF_009361595.1_ASM936159v1_genomic.fna
GCF_009361615.1_ASM936161v1_genomic.fna
GCF_009361625.1_ASM936162v1_genomic.fna
GCF_009361645.1_ASM936164v1_genomic.fna
GCF_009371935.1_ASM937193v1_genomic.fna
GCF_009377335.1_ASM937733v1_genomic.fna
GCF_009648575.1_ASM964857v1_genomic.fna
GCF_009648595.1_ASM964859v1_genomic.fna
GCF_009648615.1_ASM964861v1_genomic.fna
GCF_009648635.1_ASM964863v1_genomic.fna
GCF_009648655.1_ASM964865v1_genomic.fna
GCF_009648675.1_ASM964867v1_genomic.fna
GCF_009648695.1_ASM964869v1_genomic.fna
GCF_009664735.1_ASM966473v1_genomic.fna
GCF_009664755.1_ASM966475v1_genomic.fna
GCF_009664775.1_ASM966477v1_genomic.fna
GCF_009730615.1_ASM973061v1_genomic.fna
GCF_009730635.1_ASM973063v1_genomic.fna
GCF_009755305.1_ASM975530v1_genomic.fna
GCF_009755315.1_ASM975531v1_genomic.fna
GCF_009755345.1_ASM975534v1_genomic.fna
GCF_009755365.1_ASM975536v1_genomic.fna
GCF_009755405.1_ASM975540v1_genomic.fna
GCF_009755415.1_ASM975541v1_genomic.fna
GCF_009755425.1_ASM975542v1_genomic.fna
GCF_009755465.1_ASM975546v1_genomic.fna
GCF_009755485.1_ASM975548v1_genomic.fna
GCF_009755495.1_ASM975549v1_genomic.fna
GCF_009755525.1_ASM975552v1_genomic.fna
GCF_009755535.1_ASM975553v1_genomic.fna
GCF_009755545.1_ASM975554v1_genomic.fna
GCF_009788155.1_ASM978815v1_genomic.fna
GCF_009788165.1_ASM978816v1_genomic.fna
GCF_009788195.1_ASM978819v1_genomic.fna
GCF_009788205.1_ASM978820v1_genomic.fna
GCF_009788235.1_ASM978823v1_genomic.fna
GCF_009788255.1_ASM978825v1_genomic.fna
GCF_009788265.1_ASM978826v1_genomic.fna
GCF_009788285.1_ASM978828v1_genomic.fna
GCF_009788295.1_ASM978829v1_genomic.fna
GCF_009788335.1_ASM978833v1_genomic.fna
GCF_009788345.1_ASM978834v1_genomic.fna
GCF_009788365.1_ASM978836v1_genomic.fna
GCF_009788395.1_ASM978839v1_genomic.fna
GCF_009788405.1_ASM978840v1_genomic.fna
GCF_009788435.1_ASM978843v1_genomic.fna
GCF_009788445.1_ASM978844v1_genomic.fna
GCF_009788475.1_ASM978847v1_genomic.fna
GCF_009788485.1_ASM978848v1_genomic.fna
GCF_009788495.1_ASM978849v1_genomic.fna
GCF_009788535.1_ASM978853v1_genomic.fna
GCF_009788555.1_ASM978855v1_genomic.fna
GCF_009788575.1_ASM978857v1_genomic.fna
GCF_009788585.1_ASM978858v1_genomic.fna
GCF_009788595.1_ASM978859v1_genomic.fna
GCF_009788635.1_ASM978863v1_genomic.fna
GCF_009788655.1_ASM978865v1_genomic.fna
GCF_009788665.1_ASM978866v1_genomic.fna
GCF_009788675.1_ASM978867v1_genomic.fna
GCF_009788715.1_ASM978871v1_genomic.fna
GCF_009788735.1_ASM978873v1_genomic.fna
GCF_009788755.1_ASM978875v1_genomic.fna
GCF_009788765.1_ASM978876v1_genomic.fna
GCF_009788775.1_ASM978877v1_genomic.fna
GCF_009788785.1_ASM978878v1_genomic.fna
GCF_009788835.1_ASM978883v1_genomic.fna
GCF_009788845.1_ASM978884v1_genomic.fna
GCF_009788855.1_ASM978885v1_genomic.fna
GCF_009788885.1_ASM978888v1_genomic.fna
GCF_009788915.1_ASM978891v1_genomic.fna
GCF_009788945.1_ASM978894v1_genomic.fna
GCF_009788985.1_ASM978898v1_genomic.fna
GCF_009807365.1_ASM980736v1_genomic.fna
GCF_009807385.1_ASM980738v1_genomic.fna
GCF_009807455.1_ASM980745v1_genomic.fna
GCF_009807465.1_ASM980746v1_genomic.fna
GCF_009807615.1_ASM980761v1_genomic.fna
GCF_009807635.1_ASM980763v1_genomic.fna
GCF_009807645.1_ASM980764v1_genomic.fna
GCF_009807665.1_ASM980766v1_genomic.fna
GCF_009807715.1_ASM980771v1_genomic.fna
GCF_009866885.1_ASM986688v1_genomic.fna
GCF_009866905.1_ASM986690v1_genomic.fna
GCF_009914905.1_ASM991490v1_genomic.fna
GCF_009914925.1_ASM991492v1_genomic.fna
GCF_009916185.1_ASM991618v1_genomic.fna
GCF_009916205.1_ASM991620v1_genomic.fna
GCF_009916245.1_ASM991624v1_genomic.fna
GCF_009916285.1_ASM991628v1_genomic.fna
GCF_010442835.1_ASM1044283v1_genomic.fna
GCF_010443035.1_ASM1044303v1_genomic.fna
GCF_011140345.1_ASM1114034v1_genomic.fna
GCF_011548415.1_ASM1154841v1_genomic.fna
GCF_011548475.1_ASM1154847v1_genomic.fna
GCF_011548535.1_ASM1154853v1_genomic.fna
GCF_011800755.1_ASM1180075v1_genomic.fna
GCF_011881755.1_ASM1188175v1_genomic.fna
GCF_011881785.1_ASM1188178v1_genomic.fna
GCF_011881795.1_ASM1188179v1_genomic.fna
GCF_011881825.1_ASM1188182v1_genomic.fna
GCF_011881835.1_ASM1188183v1_genomic.fna
GCF_011881865.1_ASM1188186v1_genomic.fna
GCF_011881875.1_ASM1188187v1_genomic.fna
GCF_011881885.1_ASM1188188v1_genomic.fna
GCF_011881925.1_ASM1188192v1_genomic.fna
GCF_011881945.1_ASM1188194v1_genomic.fna
GCF_011881955.1_ASM1188195v1_genomic.fna
GCF_011881985.1_ASM1188198v1_genomic.fna
GCF_011882005.1_ASM1188200v1_genomic.fna
GCF_011882015.1_ASM1188201v1_genomic.fna
GCF_011882025.1_ASM1188202v1_genomic.fna
GCF_011882065.1_ASM1188206v1_genomic.fna
GCF_011882085.1_ASM1188208v1_genomic.fna
GCF_011882105.1_ASM1188210v1_genomic.fna
GCF_011882125.1_ASM1188212v1_genomic.fna
GCF_012063475.1_ASM1206347v1_genomic.fna
GCF_012063505.1_ASM1206350v1_genomic.fna
GCF_012063515.1_ASM1206351v1_genomic.fna
GCF_012063525.1_ASM1206352v1_genomic.fna
GCF_012063565.1_ASM1206356v1_genomic.fna
GCF_012063585.1_ASM1206358v1_genomic.fna
GCF_012063605.1_ASM1206360v1_genomic.fna
GCF_012063625.1_ASM1206362v1_genomic.fna
GCF_012063645.1_ASM1206364v1_genomic.fna
GCF_012063655.1_ASM1206365v1_genomic.fna
GCF_012063675.1_ASM1206367v1_genomic.fna
GCF_012063705.1_ASM1206370v1_genomic.fna
GCF_012063725.1_ASM1206372v1_genomic.fna
GCF_012063735.1_ASM1206373v1_genomic.fna
GCF_012063765.1_ASM1206376v1_genomic.fna
GCF_012063775.1_ASM1206377v1_genomic.fna
GCF_012063805.1_ASM1206380v1_genomic.fna
GCF_012063825.1_ASM1206382v1_genomic.fna
GCF_012063835.1_ASM1206383v1_genomic.fna
GCF_012063865.1_ASM1206386v1_genomic.fna
GCF_012063885.1_ASM1206388v1_genomic.fna
GCF_012063895.1_ASM1206389v1_genomic.fna
GCF_012063915.1_ASM1206391v1_genomic.fna
GCF_012063925.1_ASM1206392v1_genomic.fna
GCF_012063965.1_ASM1206396v1_genomic.fna
GCF_012063985.1_ASM1206398v1_genomic.fna
GCF_012064005.1_ASM1206400v1_genomic.fna
GCF_012064015.1_ASM1206401v1_genomic.fna
GCF_012064045.1_ASM1206404v1_genomic.fna
GCF_012064055.1_ASM1206405v1_genomic.fna
GCF_012064085.1_ASM1206408v1_genomic.fna
GCF_012064105.1_ASM1206410v1_genomic.fna
GCF_012064115.1_ASM1206411v1_genomic.fna
GCF_012064125.1_ASM1206412v1_genomic.fna
GCF_012064165.1_ASM1206416v1_genomic.fna
GCF_012064185.1_ASM1206418v1_genomic.fna
GCF_012064195.1_ASM1206419v1_genomic.fna
GCF_012064225.1_ASM1206422v1_genomic.fna
GCF_012064245.1_ASM1206424v1_genomic.fna
GCF_012064265.1_ASM1206426v1_genomic.fna
GCF_012064285.1_ASM1206428v1_genomic.fna
GCF_012064295.1_ASM1206429v1_genomic.fna
GCF_013122235.1_ASM1312223v1_genomic.fna
GCF_013137935.1_ASM1313793v1_genomic.fna
GCF_013177375.1_ASM1317737v1_genomic.fna
GCF_013177395.1_ASM1317739v1_genomic.fna
GCF_013177415.1_ASM1317741v1_genomic.fna
GCF_013282645.1_ASM1328264v1_genomic.fna
GCF_013282665.1_ASM1328266v1_genomic.fna
GCF_013282685.1_ASM1328268v1_genomic.fna
GCF_013282705.1_ASM1328270v1_genomic.fna
GCF_013302955.1_ASM1330295v1_genomic.fna
GCF_013344505.1_ASM1334450v1_genomic.fna
GCF_013389395.1_ASM1338939v1_genomic.fna
GCF_013395095.1_ASM1339509v1_genomic.fna
GCF_013402045.1_ASM1340204v1_genomic.fna
GCF_013402055.1_ASM1340205v1_genomic.fna
GCF_013402095.1_ASM1340209v1_genomic.fna
GCF_013402105.1_ASM1340210v1_genomic.fna
GCF_013402125.1_ASM1340212v1_genomic.fna
GCF_013402135.1_ASM1340213v1_genomic.fna
GCF_013402145.1_ASM1340214v1_genomic.fna
GCF_013402195.1_ASM1340219v1_genomic.fna
GCF_013402215.1_ASM1340221v1_genomic.fna
GCF_013402225.1_ASM1340222v1_genomic.fna
GCF_013402245.1_ASM1340224v1_genomic.fna
GCF_013402255.1_ASM1340225v1_genomic.fna
GCF_013402265.1_ASM1340226v1_genomic.fna
GCF_013402315.1_ASM1340231v1_genomic.fna
GCF_013402325.1_ASM1340232v1_genomic.fna
GCF_013402355.1_ASM1340235v1_genomic.fna
GCF_013402365.1_ASM1340236v1_genomic.fna
GCF_013402375.1_ASM1340237v1_genomic.fna
GCF_013402415.1_ASM1340241v1_genomic.fna
GCF_013402435.1_ASM1340243v1_genomic.fna
GCF_013402445.1_ASM1340244v1_genomic.fna
GCF_013402455.1_ASM1340245v1_genomic.fna
GCF_013402465.1_ASM1340246v1_genomic.fna
GCF_013402515.1_ASM1340251v1_genomic.fna
GCF_013402535.1_ASM1340253v1_genomic.fna
GCF_013402545.1_ASM1340254v1_genomic.fna
GCF_013402565.1_ASM1340256v1_genomic.fna
GCF_013402575.1_ASM1340257v1_genomic.fna
GCF_013402615.1_ASM1340261v1_genomic.fna
GCF_013402635.1_ASM1340263v1_genomic.fna
GCF_013402655.1_ASM1340265v1_genomic.fna
GCF_013402665.1_ASM1340266v1_genomic.fna
GCF_013402675.1_ASM1340267v1_genomic.fna
GCF_013402705.1_ASM1340270v1_genomic.fna
GCF_013402735.1_ASM1340273v1_genomic.fna
GCF_013415135.1_ASM1341513v1_genomic.fna
GCF_013432175.1_ASM1343217v1_genomic.fna
GCF_013432185.1_ASM1343218v1_genomic.fna
GCF_013432215.1_ASM1343221v1_genomic.fna
GCF_013432255.1_ASM1343225v1_genomic.fna
GCF_013432275.1_ASM1343227v1_genomic.fna
GCF_013432295.1_ASM1343229v1_genomic.fna
GCF_013432305.1_ASM1343230v1_genomic.fna
GCF_013432315.1_ASM1343231v1_genomic.fna
GCF_013432345.1_ASM1343234v1_genomic.fna
GCF_013432375.1_ASM1343237v1_genomic.fna
GCF_013432395.1_ASM1343239v1_genomic.fna
GCF_013432405.1_ASM1343240v1_genomic.fna
GCF_013432425.1_ASM1343242v1_genomic.fna
GCF_013432435.1_ASM1343243v1_genomic.fna
GCF_013432475.1_ASM1343247v1_genomic.fna
GCF_013432485.1_ASM1343248v1_genomic.fna
GCF_013432495.1_ASM1343249v1_genomic.fna
GCF_013432505.1_ASM1343250v1_genomic.fna
GCF_013432525.1_ASM1343252v1_genomic.fna
GCF_013432575.1_ASM1343257v1_genomic.fna
GCF_013432585.1_ASM1343258v1_genomic.fna
GCF_013432595.1_ASM1343259v1_genomic.fna
GCF_013432605.1_ASM1343260v1_genomic.fna
GCF_013432615.1_ASM1343261v1_genomic.fna
GCF_013432675.1_ASM1343267v1_genomic.fna
GCF_013432685.1_ASM1343268v1_genomic.fna
GCF_013432695.1_ASM1343269v1_genomic.fna
GCF_013432705.1_ASM1343270v1_genomic.fna
GCF_013432735.1_ASM1343273v1_genomic.fna
GCF_013432775.1_ASM1343277v1_genomic.fna
GCF_013432785.1_ASM1343278v1_genomic.fna
GCF_013432815.1_ASM1343281v1_genomic.fna
GCF_013432825.1_ASM1343282v1_genomic.fna
GCF_013432835.1_ASM1343283v1_genomic.fna
GCF_013432875.1_ASM1343287v1_genomic.fna
GCF_013432885.1_ASM1343288v1_genomic.fna
GCF_013432915.1_ASM1343291v1_genomic.fna
GCF_013432925.1_ASM1343292v1_genomic.fna
GCF_013432935.1_ASM1343293v1_genomic.fna
GCF_013432975.1_ASM1343297v1_genomic.fna
GCF_013432985.1_ASM1343298v1_genomic.fna
GCF_013432995.1_ASM1343299v1_genomic.fna
GCF_013433035.1_ASM1343303v1_genomic.fna
GCF_013433045.1_ASM1343304v1_genomic.fna
GCF_013433075.1_ASM1343307v1_genomic.fna
GCF_013433095.1_ASM1343309v1_genomic.fna
GCF_013433105.1_ASM1343310v1_genomic.fna
GCF_013433135.1_ASM1343313v1_genomic.fna
GCF_013625745.1_ASM1362574v1_genomic.fna
GCF_013625775.1_ASM1362577v1_genomic.fna
GCF_013625785.1_ASM1362578v1_genomic.fna
GCF_013625835.1_ASM1362583v1_genomic.fna
GCF_013625845.1_ASM1362584v1_genomic.fna
GCF_013625865.1_ASM1362586v1_genomic.fna
GCF_013625895.1_ASM1362589v1_genomic.fna
GCF_013625905.1_ASM1362590v1_genomic.fna
GCF_013625935.1_ASM1362593v1_genomic.fna
GCF_013625945.1_ASM1362594v1_genomic.fna
GCF_013625955.1_ASM1362595v1_genomic.fna
GCF_013625995.1_ASM1362599v1_genomic.fna
GCF_013626005.1_ASM1362600v1_genomic.fna
GCF_013626015.1_ASM1362601v1_genomic.fna
GCF_013626045.1_ASM1362604v1_genomic.fna
GCF_013626055.1_ASM1362605v1_genomic.fna
GCF_013626095.1_ASM1362609v1_genomic.fna
GCF_013626105.1_ASM1362610v1_genomic.fna
GCF_013626115.1_ASM1362611v1_genomic.fna
GCF_013626145.1_ASM1362614v1_genomic.fna
GCF_013820765.1_ASM1382076v1_genomic.fna
GCF_014059705.1_ASM1405970v1_genomic.fna
GCF_014059715.1_ASM1405971v1_genomic.fna
GCF_014222325.1_ASM1422232v1_genomic.fna
GCF_014222345.1_ASM1422234v1_genomic.fna
GCF_014222385.1_ASM1422238v1_genomic.fna
GCF_014222405.1_ASM1422240v1_genomic.fna
GCF_014222445.1_ASM1422244v1_genomic.fna
GCF_014222465.1_ASM1422246v1_genomic.fna
GCF_014222485.1_ASM1422248v1_genomic.fna
GCF_014222525.1_ASM1422252v1_genomic.fna
GCF_014222565.1_ASM1422256v1_genomic.fna
GCF_014222605.1_ASM1422260v1_genomic.fna
GCF_014222665.1_ASM1422266v1_genomic.fna
GCF_014222675.1_ASM1422267v1_genomic.fna
GCF_014222695.1_ASM1422269v1_genomic.fna
GCF_014222715.1_ASM1422271v1_genomic.fna
GCF_014222885.1_ASM1422288v1_genomic.fna
GCF_014222895.1_ASM1422289v1_genomic.fna
GCF_014222925.1_ASM1422292v1_genomic.fna
GCF_014222965.1_ASM1422296v1_genomic.fna
GCF_014222985.1_ASM1422298v1_genomic.fna
GCF_014222995.1_ASM1422299v1_genomic.fna
GCF_014223005.1_ASM1422300v1_genomic.fna
GCF_014223025.1_ASM1422302v1_genomic.fna
GCF_014223065.1_ASM1422306v1_genomic.fna
GCF_014223075.1_ASM1422307v1_genomic.fna
GCF_014223095.1_ASM1422309v1_genomic.fna
GCF_014223185.1_ASM1422318v1_genomic.fna
GCF_014223235.1_ASM1422323v1_genomic.fna
GCF_014223265.1_ASM1422326v1_genomic.fna
GCF_014223285.1_ASM1422328v1_genomic.fna
GCF_014223305.1_ASM1422330v1_genomic.fna
GCF_014223325.1_ASM1422332v1_genomic.fna
GCF_014223335.1_ASM1422333v1_genomic.fna
GCF_014223345.1_ASM1422334v1_genomic.fna
GCF_014223385.1_ASM1422338v1_genomic.fna
GCF_014223405.1_ASM1422340v1_genomic.fna
GCF_014223435.1_ASM1422343v1_genomic.fna
GCF_014223525.1_ASM1422352v1_genomic.fna
GCF_014223645.1_ASM1422364v1_genomic.fna
GCF_014223665.1_ASM1422366v1_genomic.fna
GCF_014223685.1_ASM1422368v1_genomic.fna
GCF_014223715.1_ASM1422371v1_genomic.fna
GCF_014223735.1_ASM1422373v1_genomic.fna
GCF_014223765.1_ASM1422376v1_genomic.fna
GCF_014223805.1_ASM1422380v1_genomic.fna
GCF_014223815.1_ASM1422381v1_genomic.fna
GCF_014223865.1_ASM1422386v1_genomic.fna
GCF_014223875.1_ASM1422387v1_genomic.fna
GCF_014223895.1_ASM1422389v1_genomic.fna
GCF_014223915.1_ASM1422391v1_genomic.fna
GCF_014223925.1_ASM1422392v1_genomic.fna
GCF_014223965.1_ASM1422396v1_genomic.fna
GCF_014223975.1_ASM1422397v1_genomic.fna
GCF_014224025.1_ASM1422402v1_genomic.fna
GCF_014224035.1_ASM1422403v1_genomic.fna
GCF_014224045.1_ASM1422404v1_genomic.fna
GCF_014224075.1_ASM1422407v1_genomic.fna
GCF_014224095.1_ASM1422409v1_genomic.fna
GCF_014224125.1_ASM1422412v1_genomic.fna
GCF_014224135.1_ASM1422413v1_genomic.fna
GCF_014224145.1_ASM1422414v1_genomic.fna
GCF_014224195.1_ASM1422419v1_genomic.fna
GCF_014224225.1_ASM1422422v1_genomic.fna
GCF_014224245.1_ASM1422424v1_genomic.fna
GCF_014224255.1_ASM1422425v1_genomic.fna
GCF_014224285.1_ASM1422428v1_genomic.fna
GCF_014224295.1_ASM1422429v1_genomic.fna
GCF_014224325.1_ASM1422432v1_genomic.fna
GCF_014224385.1_ASM1422438v1_genomic.fna
GCF_014224405.1_ASM1422440v1_genomic.fna
GCF_014224415.1_ASM1422441v1_genomic.fna
GCF_014224445.1_ASM1422444v1_genomic.fna
GCF_014224455.1_ASM1422445v1_genomic.fna
GCF_014224465.1_ASM1422446v1_genomic.fna
GCF_014224505.1_ASM1422450v1_genomic.fna
GCF_014224525.1_ASM1422452v1_genomic.fna
GCF_014224555.1_ASM1422455v1_genomic.fna
GCF_014224665.1_ASM1422466v1_genomic.fna
GCF_014224925.1_ASM1422492v1_genomic.fna
GCF_014225445.1_ASM1422544v1_genomic.fna
GCF_014225465.1_ASM1422546v1_genomic.fna
GCF_014225475.1_ASM1422547v1_genomic.fna
GCF_014225505.1_ASM1422550v1_genomic.fna
GCF_014225515.1_ASM1422551v1_genomic.fna
GCF_014225545.1_ASM1422554v1_genomic.fna
GCF_014225565.1_ASM1422556v1_genomic.fna
GCF_014225575.1_ASM1422557v1_genomic.fna
GCF_014225615.1_ASM1422561v1_genomic.fna
GCF_014225645.1_ASM1422564v1_genomic.fna
GCF_014225665.1_ASM1422566v1_genomic.fna
GCF_014225675.1_ASM1422567v1_genomic.fna
GCF_014225695.1_ASM1422569v1_genomic.fna
GCF_014225705.1_ASM1422570v1_genomic.fna
GCF_014225745.1_ASM1422574v1_genomic.fna
GCF_014225755.1_ASM1422575v1_genomic.fna
GCF_014225785.1_ASM1422578v1_genomic.fna
GCF_014225815.1_ASM1422581v1_genomic.fna
GCF_014225915.1_ASM1422591v1_genomic.fna
GCF_014225945.1_ASM1422594v1_genomic.fna
GCF_014225955.1_ASM1422595v1_genomic.fna
GCF_014225995.1_ASM1422599v1_genomic.fna
GCF_014226005.1_ASM1422600v1_genomic.fna
GCF_014226045.1_ASM1422604v1_genomic.fna
GCF_014226055.1_ASM1422605v1_genomic.fna
GCF_014226095.1_ASM1422609v1_genomic.fna
GCF_014226125.1_ASM1422612v1_genomic.fna
GCF_014226145.1_ASM1422614v1_genomic.fna
GCF_014226165.1_ASM1422616v1_genomic.fna
GCF_014226175.1_ASM1422617v1_genomic.fna
GCF_014226205.1_ASM1422620v1_genomic.fna
GCF_014226215.1_ASM1422621v1_genomic.fna
GCF_014226235.1_ASM1422623v1_genomic.fna
GCF_014226265.1_ASM1422626v1_genomic.fna
GCF_014226285.1_ASM1422628v1_genomic.fna
GCF_014226305.1_ASM1422630v1_genomic.fna
GCF_014226315.1_ASM1422631v1_genomic.fna
GCF_014226345.1_ASM1422634v1_genomic.fna
GCF_014226355.1_ASM1422635v1_genomic.fna
GCF_014226385.1_ASM1422638v1_genomic.fna
GCF_014226395.1_ASM1422639v1_genomic.fna
GCF_014226435.1_ASM1422643v1_genomic.fna
GCF_014226485.1_ASM1422648v1_genomic.fna
GCF_014226505.1_ASM1422650v1_genomic.fna
GCF_014226515.1_ASM1422651v1_genomic.fna
GCF_014226545.1_ASM1422654v1_genomic.fna
GCF_014226555.1_ASM1422655v1_genomic.fna
GCF_014226585.1_ASM1422658v1_genomic.fna
GCF_014226605.1_ASM1422660v1_genomic.fna
GCF_014226615.1_ASM1422661v1_genomic.fna
GCF_014226645.1_ASM1422664v1_genomic.fna
GCF_014226655.1_ASM1422665v1_genomic.fna
GCF_014226685.1_ASM1422668v1_genomic.fna
GCF_014226695.1_ASM1422669v1_genomic.fna
GCF_014226705.1_ASM1422670v1_genomic.fna
GCF_014226745.1_ASM1422674v1_genomic.fna
GCF_014226755.1_ASM1422675v1_genomic.fna
GCF_014226785.1_ASM1422678v1_genomic.fna
GCF_014226805.1_ASM1422680v1_genomic.fna
GCF_014226815.1_ASM1422681v1_genomic.fna
GCF_014226825.1_ASM1422682v1_genomic.fna
GCF_014226865.1_ASM1422686v1_genomic.fna
GCF_014226885.1_ASM1422688v1_genomic.fna
GCF_014226915.1_ASM1422691v1_genomic.fna
GCF_014226925.1_ASM1422692v1_genomic.fna
GCF_014226945.1_ASM1422694v1_genomic.fna
GCF_014226985.1_ASM1422698v1_genomic.fna
GCF_014227025.1_ASM1422702v1_genomic.fna
GCF_014227195.1_ASM1422719v1_genomic.fna
GCF_014227205.1_ASM1422720v1_genomic.fna
GCF_014227245.1_ASM1422724v1_genomic.fna
GCF_014227255.1_ASM1422725v1_genomic.fna
GCF_014227285.1_ASM1422728v1_genomic.fna
GCF_014227305.1_ASM1422730v1_genomic.fna
GCF_014227315.1_ASM1422731v1_genomic.fna
GCF_014227335.1_ASM1422733v1_genomic.fna
GCF_014227365.1_ASM1422736v1_genomic.fna
GCF_014227385.1_ASM1422738v1_genomic.fna
GCF_014227395.1_ASM1422739v1_genomic.fna
GCF_014227425.1_ASM1422742v1_genomic.fna
GCF_014227465.1_ASM1422746v1_genomic.fna
GCF_014227485.1_ASM1422748v1_genomic.fna
GCF_014227505.1_ASM1422750v1_genomic.fna
GCF_014227515.1_ASM1422751v1_genomic.fna
GCF_014227535.1_ASM1422753v1_genomic.fna
GCF_014227545.1_ASM1422754v1_genomic.fna
GCF_014227585.1_ASM1422758v1_genomic.fna
GCF_014227595.1_ASM1422759v1_genomic.fna
GCF_014227605.1_ASM1422760v1_genomic.fna
GCF_014227645.1_ASM1422764v1_genomic.fna
GCF_014227655.1_ASM1422765v1_genomic.fna
GCF_014227775.1_ASM1422777v1_genomic.fna
GCF_014227805.1_ASM1422780v1_genomic.fna
GCF_014227815.1_ASM1422781v1_genomic.fna
GCF_014227845.1_ASM1422784v1_genomic.fna
GCF_014227905.1_ASM1422790v1_genomic.fna
GCF_014227915.1_ASM1422791v1_genomic.fna
GCF_014228005.1_ASM1422800v1_genomic.fna
GCF_014228015.1_ASM1422801v1_genomic.fna
GCF_014228045.1_ASM1422804v1_genomic.fna
GCF_014228055.1_ASM1422805v1_genomic.fna
GCF_014228095.1_ASM1422809v1_genomic.fna
GCF_014228125.1_ASM1422812v1_genomic.fna
GCF_014228135.1_ASM1422813v1_genomic.fna
GCF_014228155.1_ASM1422815v1_genomic.fna
GCF_014228185.1_ASM1422818v1_genomic.fna
GCF_014228195.1_ASM1422819v1_genomic.fna
GCF_014228215.1_ASM1422821v1_genomic.fna
GCF_014228245.1_ASM1422824v1_genomic.fna
GCF_014228255.1_ASM1422825v1_genomic.fna
GCF_014228265.1_ASM1422826v1_genomic.fna
GCF_014228275.1_ASM1422827v1_genomic.fna
GCF_014228325.1_ASM1422832v1_genomic.fna
GCF_014228345.1_ASM1422834v1_genomic.fna
GCF_014228355.1_ASM1422835v1_genomic.fna
GCF_014228365.1_ASM1422836v1_genomic.fna
GCF_014228385.1_ASM1422838v1_genomic.fna
GCF_014228415.1_ASM1422841v1_genomic.fna
GCF_014228445.1_ASM1422844v1_genomic.fna
GCF_014228455.1_ASM1422845v1_genomic.fna
GCF_014228465.1_ASM1422846v1_genomic.fna
GCF_014228475.1_ASM1422847v1_genomic.fna
GCF_014228485.1_ASM1422848v1_genomic.fna
GCF_014228545.1_ASM1422854v1_genomic.fna
GCF_014228555.1_ASM1422855v1_genomic.fna
GCF_014228585.1_ASM1422858v1_genomic.fna
GCF_014228595.1_ASM1422859v1_genomic.fna
GCF_014228605.1_ASM1422860v1_genomic.fna
GCF_014228645.1_ASM1422864v1_genomic.fna
GCF_014228655.1_ASM1422865v1_genomic.fna
GCF_014228685.1_ASM1422868v1_genomic.fna
GCF_014228695.1_ASM1422869v1_genomic.fna
GCF_014228725.1_ASM1422872v1_genomic.fna
GCF_014228745.1_ASM1422874v1_genomic.fna
GCF_014228785.1_ASM1422878v1_genomic.fna
GCF_014228795.1_ASM1422879v1_genomic.fna
GCF_014228805.1_ASM1422880v1_genomic.fna
GCF_014228845.1_ASM1422884v1_genomic.fna
GCF_014228885.1_ASM1422888v1_genomic.fna
GCF_014228895.1_ASM1422889v1_genomic.fna
GCF_014228925.1_ASM1422892v1_genomic.fna
GCF_014228935.1_ASM1422893v1_genomic.fna
GCF_014228965.1_ASM1422896v1_genomic.fna
GCF_014228985.1_ASM1422898v1_genomic.fna
GCF_014228995.1_ASM1422899v1_genomic.fna
GCF_014229025.1_ASM1422902v1_genomic.fna
GCF_014229035.1_ASM1422903v1_genomic.fna
GCF_014229045.1_ASM1422904v1_genomic.fna
GCF_014229085.1_ASM1422908v1_genomic.fna
GCF_014229095.1_ASM1422909v1_genomic.fna
GCF_014229115.1_ASM1422911v1_genomic.fna
GCF_014229205.1_ASM1422920v1_genomic.fna
GCF_014229245.1_ASM1422924v1_genomic.fna
GCF_014229255.1_ASM1422925v1_genomic.fna
GCF_014229295.1_ASM1422929v1_genomic.fna
GCF_014229345.1_ASM1422934v1_genomic.fna
GCF_014229385.1_ASM1422938v1_genomic.fna
GCF_014229405.1_ASM1422940v1_genomic.fna
GCF_014229465.1_ASM1422946v1_genomic.fna
GCF_014229495.1_ASM1422949v1_genomic.fna
GCF_014229545.1_ASM1422954v1_genomic.fna
GCF_014229565.1_ASM1422956v1_genomic.fna
GCF_014229585.1_ASM1422958v1_genomic.fna
GCF_014229625.1_ASM1422962v1_genomic.fna
GCF_014229645.1_ASM1422964v1_genomic.fna
GCF_014229675.1_ASM1422967v1_genomic.fna
GCF_014229865.1_ASM1422986v1_genomic.fna
GCF_014229875.1_ASM1422987v1_genomic.fna
GCF_014229925.1_ASM1422992v1_genomic.fna
GCF_014230375.1_ASM1423037v1_genomic.fna
GCF_014230405.1_ASM1423040v1_genomic.fna
GCF_014231305.1_ASM1423130v1_genomic.fna
GCF_014269385.1_ASM1426938v1_genomic.fna
GCF_014269425.1_ASM1426942v1_genomic.fna
GCF_014269445.1_ASM1426944v1_genomic.fna
GCF_014269455.1_ASM1426945v1_genomic.fna
GCF_014269485.1_ASM1426948v1_genomic.fna
GCF_014269505.1_ASM1426950v1_genomic.fna
GCF_014269515.1_ASM1426951v1_genomic.fna
GCF_014269525.1_ASM1426952v1_genomic.fna
GCF_014269535.1_ASM1426953v1_genomic.fna
GCF_014269575.1_ASM1426957v1_genomic.fna
GCF_014269605.1_ASM1426960v1_genomic.fna
GCF_014269625.1_ASM1426962v1_genomic.fna
GCF_014269645.1_ASM1426964v1_genomic.fna
GCF_014269665.1_ASM1426966v1_genomic.fna
GCF_014269685.1_ASM1426968v1_genomic.fna
GCF_014269695.1_ASM1426969v1_genomic.fna
GCF_014269725.1_ASM1426972v1_genomic.fna
GCF_014269745.1_ASM1426974v1_genomic.fna
GCF_014269755.1_ASM1426975v1_genomic.fna
GCF_014269785.2_ASM1426978v2_genomic.fna
GCF_014269795.1_ASM1426979v1_genomic.fna
GCF_014269805.1_ASM1426980v1_genomic.fna
GCF_014269845.1_ASM1426984v1_genomic.fna
GCF_014269865.1_ASM1426986v1_genomic.fna
GCF_014269885.1_ASM1426988v1_genomic.fna
GCF_014304655.1_ASM1430465v1_genomic.fna
GCF_014304675.1_ASM1430467v1_genomic.fna
GCF_014304695.1_ASM1430469v1_genomic.fna
GCF_014304715.1_ASM1430471v1_genomic.fna
GCF_014304735.1_ASM1430473v1_genomic.fna
GCF_014304755.1_ASM1430475v1_genomic.fna
GCF_014304775.1_ASM1430477v1_genomic.fna
GCF_014322265.1_ASM1432226v1_genomic.fna
GCF_014322345.1_ASM1432234v1_genomic.fna
GCF_014322385.1_ASM1432238v1_genomic.fna
GCF_014322395.1_ASM1432239v1_genomic.fna
GCF_014322425.1_ASM1432242v1_genomic.fna
GCF_014322465.1_ASM1432246v1_genomic.fna
GCF_014322475.1_ASM1432247v1_genomic.fna
GCF_014322505.1_ASM1432250v1_genomic.fna
GCF_014322545.1_ASM1432254v1_genomic.fna
GCF_014322565.1_ASM1432256v1_genomic.fna
GCF_014322585.1_ASM1432258v1_genomic.fna
GCF_014322625.1_ASM1432262v1_genomic.fna
GCF_014322635.1_ASM1432263v1_genomic.fna
GCF_014322645.1_ASM1432264v1_genomic.fna
GCF_014322685.1_ASM1432268v1_genomic.fna
GCF_014322705.1_ASM1432270v1_genomic.fna
GCF_014322725.1_ASM1432272v1_genomic.fna
GCF_014322745.1_ASM1432274v1_genomic.fna
GCF_014322755.1_ASM1432275v1_genomic.fna
GCF_014322765.1_ASM1432276v1_genomic.fna
GCF_014322775.1_ASM1432277v1_genomic.fna
GCF_014322795.1_ASM1432279v1_genomic.fna
GCF_014322845.1_ASM1432284v1_genomic.fna
GCF_014322885.1_ASM1432288v1_genomic.fna
GCF_014324245.1_ASM1432424v1_genomic.fna
GCF_014324265.1_ASM1432426v1_genomic.fna
GCF_014324295.1_ASM1432429v1_genomic.fna
GCF_014324305.1_ASM1432430v1_genomic.fna
GCF_014334275.1_ASM1433427v1_genomic.fna
GCF_014526505.1_ASM1452650v1_genomic.fna
GCF_014526535.1_ASM1452653v1_genomic.fna
GCF_014526555.1_ASM1452655v1_genomic.fna
GCF_014526575.1_ASM1452657v1_genomic.fna
GCF_014526585.1_ASM1452658v1_genomic.fna
GCF_014526615.1_ASM1452661v1_genomic.fna
GCF_014526645.1_ASM1452664v1_genomic.fna
GCF_014526655.1_ASM1452665v1_genomic.fna
GCF_014526665.1_ASM1452666v1_genomic.fna
GCF_014526695.1_ASM1452669v1_genomic.fna
GCF_014526725.1_ASM1452672v1_genomic.fna
GCF_014526735.1_ASM1452673v1_genomic.fna
GCF_014526745.1_ASM1452674v1_genomic.fna
GCF_014526785.1_ASM1452678v1_genomic.fna
GCF_014526795.1_ASM1452679v1_genomic.fna
GCF_014526825.1_ASM1452682v1_genomic.fna
GCF_014526835.1_ASM1452683v1_genomic.fna
GCF_014526845.1_ASM1452684v1_genomic.fna
GCF_014526855.1_ASM1452685v1_genomic.fna
GCF_014526905.1_ASM1452690v1_genomic.fna
GCF_014526925.1_ASM1452692v1_genomic.fna
GCF_014526935.1_ASM1452693v1_genomic.fna
GCF_014526945.1_ASM1452694v1_genomic.fna
GCF_014526985.1_ASM1452698v1_genomic.fna
GCF_014526995.1_ASM1452699v1_genomic.fna
GCF_014527025.1_ASM1452702v1_genomic.fna
GCF_014527045.1_ASM1452704v1_genomic.fna
GCF_014527055.1_ASM1452705v1_genomic.fna
GCF_014527085.1_ASM1452708v1_genomic.fna
GCF_014527095.1_ASM1452709v1_genomic.fna
GCF_014527125.1_ASM1452712v1_genomic.fna
GCF_014527145.1_ASM1452714v1_genomic.fna
GCF_014527165.1_ASM1452716v1_genomic.fna
GCF_014527175.1_ASM1452717v1_genomic.fna
GCF_014527195.1_ASM1452719v1_genomic.fna
GCF_014527205.1_ASM1452720v1_genomic.fna
GCF_014527245.1_ASM1452724v1_genomic.fna
GCF_014527265.1_ASM1452726v1_genomic.fna
GCF_014527285.1_ASM1452728v1_genomic.fna
GCF_014527305.1_ASM1452730v1_genomic.fna
GCF_014527315.1_ASM1452731v1_genomic.fna
GCF_014527345.1_ASM1452734v1_genomic.fna
GCF_014527355.1_ASM1452735v1_genomic.fna
GCF_014527385.1_ASM1452738v1_genomic.fna
GCF_014527395.1_ASM1452739v1_genomic.fna
GCF_014527425.1_ASM1452742v1_genomic.fna
GCF_014527445.1_ASM1452744v1_genomic.fna
GCF_014527455.1_ASM1452745v1_genomic.fna
GCF_014527485.1_ASM1452748v1_genomic.fna
GCF_014529455.1_ASM1452945v1_genomic.fna
GCF_014843275.1_ASM1484327v1_genomic.fna
GCF_014843295.1_ASM1484329v1_genomic.fna
GCF_014843315.1_ASM1484331v1_genomic.fna
GCF_014843335.1_ASM1484333v1_genomic.fna
GCF_014983505.1_ASM1498350v1_genomic.fna
GCF_014983645.1_ASM1498364v1_genomic.fna
GCF_014983945.1_ASM1498394v1_genomic.fna
GCF_014987905.1_ASM1498790v1_genomic.fna
GCF_015274825.1_ASM1527482v1_genomic.fna
GCF_015274875.1_ASM1527487v1_genomic.fna
GCF_015274885.1_ASM1527488v1_genomic.fna
GCF_015274935.1_ASM1527493v1_genomic.fna
GCF_015274945.1_ASM1527494v1_genomic.fna
GCF_015274975.1_ASM1527497v1_genomic.fna
GCF_015274985.1_ASM1527498v1_genomic.fna
GCF_015275015.1_ASM1527501v1_genomic.fna
GCF_015275035.1_ASM1527503v1_genomic.fna
GCF_015275045.1_ASM1527504v1_genomic.fna
GCF_015275075.1_ASM1527507v1_genomic.fna
GCF_015275095.1_ASM1527509v1_genomic.fna
GCF_015275105.1_ASM1527510v1_genomic.fna
GCF_015275135.1_ASM1527513v1_genomic.fna
GCF_015275155.1_ASM1527515v1_genomic.fna
GCF_015275175.1_ASM1527517v1_genomic.fna
GCF_015275195.1_ASM1527519v1_genomic.fna
GCF_015275215.1_ASM1527521v1_genomic.fna
GCF_015275225.1_ASM1527522v1_genomic.fna
GCF_015275235.1_ASM1527523v1_genomic.fna
GCF_015275245.1_ASM1527524v1_genomic.fna
GCF_015275295.1_ASM1527529v1_genomic.fna
GCF_015275305.1_ASM1527530v1_genomic.fna
GCF_015275315.1_ASM1527531v1_genomic.fna
GCF_015275325.1_ASM1527532v1_genomic.fna
GCF_015275335.1_ASM1527533v1_genomic.fna
GCF_015275395.1_ASM1527539v1_genomic.fna
GCF_015275405.1_ASM1527540v1_genomic.fna
GCF_015275435.1_ASM1527543v1_genomic.fna
GCF_015275445.1_ASM1527544v1_genomic.fna
GCF_015275455.1_ASM1527545v1_genomic.fna
GCF_015275495.1_ASM1527549v1_genomic.fna
GCF_015275515.1_ASM1527551v1_genomic.fna
GCF_015275525.1_ASM1527552v1_genomic.fna
GCF_015275535.1_ASM1527553v1_genomic.fna
GCF_015275555.1_ASM1527555v1_genomic.fna
GCF_015275595.1_ASM1527559v1_genomic.fna
GCF_015275605.1_ASM1527560v1_genomic.fna
GCF_015275625.1_ASM1527562v1_genomic.fna
GCF_015275635.1_ASM1527563v1_genomic.fna
GCF_015275645.1_ASM1527564v1_genomic.fna
GCF_015275695.1_ASM1527569v1_genomic.fna
GCF_015275705.1_ASM1527570v1_genomic.fna
GCF_015275735.1_ASM1527573v1_genomic.fna
GCF_015275755.1_ASM1527575v1_genomic.fna
GCF_015275765.1_ASM1527576v1_genomic.fna
GCF_015275785.1_ASM1527578v1_genomic.fna
GCF_015275805.1_ASM1527580v1_genomic.fna
GCF_015275825.1_ASM1527582v1_genomic.fna
GCF_015275855.1_ASM1527585v1_genomic.fna
GCF_015275875.1_ASM1527587v1_genomic.fna
GCF_015275885.1_ASM1527588v1_genomic.fna
GCF_015275895.1_ASM1527589v1_genomic.fna
GCF_015275925.1_ASM1527592v1_genomic.fna
GCF_015275935.1_ASM1527593v1_genomic.fna
GCF_015275975.1_ASM1527597v1_genomic.fna
GCF_015275985.1_ASM1527598v1_genomic.fna
GCF_015275995.1_ASM1527599v1_genomic.fna
GCF_015276035.1_ASM1527603v1_genomic.fna
GCF_015276045.1_ASM1527604v1_genomic.fna
GCF_015276075.1_ASM1527607v1_genomic.fna
GCF_015276085.1_ASM1527608v1_genomic.fna
GCF_015276105.1_ASM1527610v1_genomic.fna
GCF_015276115.1_ASM1527611v1_genomic.fna
GCF_015276155.1_ASM1527615v1_genomic.fna
GCF_015276165.1_ASM1527616v1_genomic.fna
GCF_015276195.1_ASM1527619v1_genomic.fna
GCF_015276215.1_ASM1527621v1_genomic.fna
GCF_015276235.1_ASM1527623v1_genomic.fna
GCF_015276255.1_ASM1527625v1_genomic.fna
GCF_015276265.1_ASM1527626v1_genomic.fna
GCF_015276295.1_ASM1527629v1_genomic.fna
GCF_015276305.1_ASM1527630v1_genomic.fna
GCF_015276335.1_ASM1527633v1_genomic.fna
GCF_015276355.1_ASM1527635v1_genomic.fna
GCF_015276375.1_ASM1527637v1_genomic.fna
GCF_015276385.1_ASM1527638v1_genomic.fna
GCF_015276395.1_ASM1527639v1_genomic.fna
GCF_015276435.1_ASM1527643v1_genomic.fna
GCF_015276455.1_ASM1527645v1_genomic.fna
GCF_015276475.1_ASM1527647v1_genomic.fna
GCF_015276495.1_ASM1527649v1_genomic.fna
GCF_015276505.1_ASM1527650v1_genomic.fna
GCF_015276515.1_ASM1527651v1_genomic.fna
GCF_015276555.1_ASM1527655v1_genomic.fna
GCF_015276575.1_ASM1527657v1_genomic.fna
GCF_015276585.1_ASM1527658v1_genomic.fna
GCF_015276615.1_ASM1527661v1_genomic.fna
GCF_015276635.1_ASM1527663v1_genomic.fna
GCF_015276655.1_ASM1527665v1_genomic.fna
GCF_015276665.1_ASM1527666v1_genomic.fna
GCF_015276675.1_ASM1527667v1_genomic.fna
GCF_015276685.1_ASM1527668v1_genomic.fna
GCF_015276705.1_ASM1527670v1_genomic.fna
GCF_015276755.1_ASM1527675v1_genomic.fna
GCF_015276765.1_ASM1527676v1_genomic.fna
GCF_015276775.1_ASM1527677v1_genomic.fna
GCF_015276795.1_ASM1527679v1_genomic.fna
GCF_015276835.1_ASM1527683v1_genomic.fna
GCF_015276855.1_ASM1527685v1_genomic.fna
GCF_015276875.1_ASM1527687v1_genomic.fna
GCF_015276885.1_ASM1527688v1_genomic.fna
GCF_015276915.1_ASM1527691v1_genomic.fna
GCF_015276935.1_ASM1527693v1_genomic.fna
GCF_015276945.1_ASM1527694v1_genomic.fna
GCF_015276975.1_ASM1527697v1_genomic.fna
GCF_015276995.1_ASM1527699v1_genomic.fna
GCF_015277005.1_ASM1527700v1_genomic.fna
GCF_015277015.1_ASM1527701v1_genomic.fna
GCF_015277055.1_ASM1527705v1_genomic.fna
GCF_015277065.1_ASM1527706v1_genomic.fna
GCF_015277095.1_ASM1527709v1_genomic.fna
GCF_015277105.1_ASM1527710v1_genomic.fna
GCF_015277135.1_ASM1527713v1_genomic.fna
GCF_015277145.1_ASM1527714v1_genomic.fna
GCF_015277175.1_ASM1527717v1_genomic.fna
GCF_015277195.1_ASM1527719v1_genomic.fna
GCF_015277215.1_ASM1527721v1_genomic.fna
GCF_015277225.1_ASM1527722v1_genomic.fna
GCF_015277245.1_ASM1527724v1_genomic.fna
GCF_015277265.1_ASM1527726v1_genomic.fna
GCF_015277295.1_ASM1527729v1_genomic.fna
GCF_015277315.1_ASM1527731v1_genomic.fna
GCF_015277335.1_ASM1527733v1_genomic.fna
GCF_015277345.1_ASM1527734v1_genomic.fna
GCF_015277365.1_ASM1527736v1_genomic.fna
GCF_015277395.1_ASM1527739v1_genomic.fna
GCF_015277405.1_ASM1527740v1_genomic.fna
GCF_015277435.1_ASM1527743v1_genomic.fna
GCF_015277455.1_ASM1527745v1_genomic.fna
GCF_015277465.1_ASM1527746v1_genomic.fna
GCF_015352495.1_ASM1535249v1_genomic.fna
GCF_015352515.1_ASM1535251v1_genomic.fna
GCF_015352525.1_ASM1535252v1_genomic.fna
GCF_015352545.1_ASM1535254v1_genomic.fna
GCF_015352565.1_ASM1535256v1_genomic.fna
GCF_015352595.1_ASM1535259v1_genomic.fna
GCF_015352615.1_ASM1535261v1_genomic.fna
GCF_015352635.1_ASM1535263v1_genomic.fna
GCF_015352655.1_ASM1535265v1_genomic.fna
GCF_015352665.1_ASM1535266v1_genomic.fna
GCF_015352695.1_ASM1535269v1_genomic.fna
GCF_015352715.1_ASM1535271v1_genomic.fna
GCF_015352725.1_ASM1535272v1_genomic.fna
GCF_015352735.1_ASM1535273v1_genomic.fna
GCF_015352765.1_ASM1535276v1_genomic.fna
GCF_015352785.1_ASM1535278v1_genomic.fna
GCF_015352815.1_ASM1535281v1_genomic.fna
GCF_015352835.1_ASM1535283v1_genomic.fna
GCF_015352845.1_ASM1535284v1_genomic.fna
GCF_015352875.1_ASM1535287v1_genomic.fna
GCF_015352915.1_ASM1535291v1_genomic.fna
GCF_015354355.1_ASM1535435v1_genomic.fna
GCF_015583955.1_ASM1558395v1_genomic.fna
GCF_015689035.1_ASM1568903v1_genomic.fna
GCF_015697685.1_ASM1569768v1_genomic.fna
GCF_015883325.1_ASM1588332v1_genomic.fna
GCF_015883385.1_ASM1588338v1_genomic.fna
GCF_015883405.1_ASM1588340v1_genomic.fna
GCF_015904145.1_ASM1590414v1_genomic.fna
GCF_015904155.1_ASM1590415v1_genomic.fna
GCF_015904165.1_ASM1590416v1_genomic.fna
GCF_015910505.1_ASM1591050v1_genomic.fna
GCF_015910615.1_ASM1591061v1_genomic.fna
GCF_016103035.1_ASM1610303v1_genomic.fna
GCF_016124165.1_ASM1612416v1_genomic.fna
GCF_016126225.1_ASM1612622v1_genomic.fna
GCF_016126295.1_ASM1612629v1_genomic.fna
GCF_016126305.1_ASM1612630v1_genomic.fna
GCF_016126335.1_ASM1612633v1_genomic.fna
GCF_016126345.1_ASM1612634v1_genomic.fna
GCF_016126355.1_ASM1612635v1_genomic.fna
GCF_016126385.1_ASM1612638v1_genomic.fna
GCF_016126415.1_ASM1612641v1_genomic.fna
GCF_016126435.1_ASM1612643v1_genomic.fna
GCF_016126445.1_ASM1612644v1_genomic.fna
GCF_016126465.1_ASM1612646v1_genomic.fna
GCF_016126495.1_ASM1612649v1_genomic.fna
GCF_016126515.1_ASM1612651v1_genomic.fna
GCF_016126525.1_ASM1612652v1_genomic.fna
GCF_016126555.1_ASM1612655v1_genomic.fna
GCF_016126575.1_ASM1612657v1_genomic.fna
GCF_016126585.1_ASM1612658v1_genomic.fna
GCF_016126615.1_ASM1612661v1_genomic.fna
GCF_016126635.1_ASM1612663v1_genomic.fna
GCF_016404955.1_ASM1640495v1_genomic.fna
GCF_016599055.1_ASM1659905v1_genomic.fna
GCF_016599065.1_ASM1659906v1_genomic.fna
GCF_016599135.1_ASM1659913v1_genomic.fna
GCF_016599155.1_ASM1659915v1_genomic.fna
GCF_016599165.1_ASM1659916v1_genomic.fna
GCF_016612045.1_ASM1661204v1_genomic.fna
GCF_016612055.1_ASM1661205v1_genomic.fna
GCF_016612065.1_ASM1661206v1_genomic.fna
GCF_016612075.1_ASM1661207v1_genomic.fna
GCF_016612085.1_ASM1661208v1_genomic.fna
GCF_016612145.1_ASM1661214v1_genomic.fna
GCF_016612165.1_ASM1661216v1_genomic.fna
GCF_016612185.1_ASM1661218v1_genomic.fna
GCF_016612205.1_ASM1661220v1_genomic.fna
GCF_016612215.1_ASM1661221v1_genomic.fna
GCF_016612245.1_ASM1661224v1_genomic.fna
GCF_016612265.1_ASM1661226v1_genomic.fna
GCF_016612285.1_ASM1661228v1_genomic.fna
GCF_016612305.1_ASM1661230v1_genomic.fna
GCF_016612315.1_ASM1661231v1_genomic.fna
GCF_016612325.1_ASM1661232v1_genomic.fna
GCF_016612355.1_ASM1661235v1_genomic.fna
GCF_016612385.1_ASM1661238v1_genomic.fna
GCF_016612395.1_ASM1661239v1_genomic.fna
GCF_016612405.1_ASM1661240v1_genomic.fna
GCF_016612415.1_ASM1661241v1_genomic.fna
GCF_016612425.1_ASM1661242v1_genomic.fna
GCF_016612485.1_ASM1661248v1_genomic.fna
GCF_016612525.1_ASM1661252v1_genomic.fna
GCF_016621885.1_ASM1662188v1_genomic.fna
GCF_016621895.1_ASM1662189v1_genomic.fna
GCF_016621925.1_ASM1662192v1_genomic.fna
GCF_016728025.1_ASM1672802v1_genomic.fna
GCF_016757715.1_ASM1675771v1_genomic.fna
GCF_016767835.1_ASM1676783v1_genomic.fna
GCF_016775725.1_ASM1677572v1_genomic.fna
GCF_016775745.1_ASM1677574v1_genomic.fna
GCF_016775765.1_ASM1677576v1_genomic.fna
GCF_016802645.1_ASM1680264v1_genomic.fna
GCF_016881625.1_ASM1688162v1_genomic.fna
GCF_016881645.1_ASM1688164v1_genomic.fna
GCF_016881685.1_ASM1688168v1_genomic.fna
GCF_016881705.1_ASM1688170v1_genomic.fna
GCF_016881715.1_ASM1688171v1_genomic.fna
GCF_016881735.1_ASM1688173v1_genomic.fna
GCF_016881755.1_ASM1688175v1_genomic.fna
GCF_016881785.1_ASM1688178v1_genomic.fna
GCF_016881805.1_ASM1688180v1_genomic.fna
GCF_016881825.1_ASM1688182v1_genomic.fna
GCF_016881845.1_ASM1688184v1_genomic.fna
GCF_016881865.1_ASM1688186v1_genomic.fna
GCF_016881885.1_ASM1688188v1_genomic.fna
GCF_016881895.1_ASM1688189v1_genomic.fna
GCF_016881925.1_ASM1688192v1_genomic.fna
GCF_016881945.1_ASM1688194v1_genomic.fna
GCF_016881965.1_ASM1688196v1_genomic.fna
GCF_016881985.1_ASM1688198v1_genomic.fna
GCF_016882005.1_ASM1688200v1_genomic.fna
GCF_016882025.1_ASM1688202v1_genomic.fna
GCF_016882045.1_ASM1688204v1_genomic.fna
GCF_016882065.1_ASM1688206v1_genomic.fna
GCF_016882075.1_ASM1688207v1_genomic.fna
GCF_016882105.1_ASM1688210v1_genomic.fna
GCF_016882125.1_ASM1688212v1_genomic.fna
GCF_016882145.1_ASM1688214v1_genomic.fna
GCF_016918585.1_ASM1691858v1_genomic.fna
GCF_016918605.1_ASM1691860v1_genomic.fna
GCF_016918625.1_ASM1691862v1_genomic.fna
GCF_016918645.1_ASM1691864v1_genomic.fna
GCF_016918665.1_ASM1691866v1_genomic.fna
GCF_016918675.1_ASM1691867v1_genomic.fna
GCF_016918705.1_ASM1691870v1_genomic.fna
GCF_016918725.1_ASM1691872v1_genomic.fna
GCF_016919025.1_ASM1691902v1_genomic.fna
GCF_016919035.1_ASM1691903v1_genomic.fna
GCF_016919085.1_ASM1691908v1_genomic.fna
GCF_016919095.1_ASM1691909v1_genomic.fna
GCF_016919125.1_ASM1691912v1_genomic.fna
GCF_016919145.1_ASM1691914v1_genomic.fna
GCF_016919225.1_ASM1691922v1_genomic.fna
GCF_017115185.1_ASM1711518v1_genomic.fna
GCF_017115205.1_ASM1711520v1_genomic.fna
GCF_017115215.1_ASM1711521v1_genomic.fna
GCF_017115235.1_ASM1711523v1_genomic.fna
GCF_017115255.1_ASM1711525v1_genomic.fna
GCF_017115285.1_ASM1711528v1_genomic.fna
GCF_017115305.1_ASM1711530v1_genomic.fna
GCF_017115325.1_ASM1711532v1_genomic.fna
GCF_017115335.1_ASM1711533v1_genomic.fna
GCF_017115365.1_ASM1711536v1_genomic.fna
GCF_017115385.1_ASM1711538v1_genomic.fna
GCF_017115395.1_ASM1711539v1_genomic.fna
GCF_017115425.1_ASM1711542v1_genomic.fna
GCF_017115445.1_ASM1711544v1_genomic.fna
GCF_017115545.1_ASM1711554v1_genomic.fna
GCF_017115585.1_ASM1711558v1_genomic.fna
GCF_017115605.1_ASM1711560v1_genomic.fna
GCF_017115615.1_ASM1711561v1_genomic.fna
GCF_017115685.1_ASM1711568v1_genomic.fna
GCF_017115705.1_ASM1711570v1_genomic.fna
GCF_017116765.1_ASM1711676v1_genomic.fna
GCF_017255455.1_ASM1725545v1_genomic.fna
GCF_017255515.1_ASM1725551v1_genomic.fna
GCF_017308695.1_ASM1730869v1_genomic.fna
GCF_017308725.1_ASM1730872v1_genomic.fna
GCF_017308755.1_ASM1730875v1_genomic.fna
GCF_017308775.1_ASM1730877v1_genomic.fna
GCF_017308795.1_ASM1730879v1_genomic.fna
GCF_017308805.1_ASM1730880v1_genomic.fna
GCF_017308815.1_ASM1730881v1_genomic.fna
GCF_017308855.1_ASM1730885v1_genomic.fna
GCF_017308875.1_ASM1730887v1_genomic.fna
GCF_017308885.1_ASM1730888v1_genomic.fna
GCF_017308895.1_ASM1730889v1_genomic.fna
GCF_017308905.1_ASM1730890v1_genomic.fna
GCF_017308915.1_ASM1730891v1_genomic.fna
GCF_017313795.1_ASM1731379v1_genomic.fna
GCF_017313815.1_ASM1731381v1_genomic.fna
GCF_017313865.1_ASM1731386v1_genomic.fna
GCF_017313885.1_ASM1731388v1_genomic.fna
GCF_017313895.1_ASM1731389v1_genomic.fna
GCF_017313905.1_ASM1731390v1_genomic.fna
GCF_017313915.1_ASM1731391v1_genomic.fna
GCF_017313945.1_ASM1731394v1_genomic.fna
GCF_017313985.1_ASM1731398v1_genomic.fna
GCF_017314005.1_ASM1731400v1_genomic.fna
GCF_017314015.1_ASM1731401v1_genomic.fna
GCF_017314045.1_ASM1731404v1_genomic.fna
GCF_017314065.1_ASM1731406v1_genomic.fna
GCF_017314085.1_ASM1731408v1_genomic.fna
GCF_017314105.1_ASM1731410v1_genomic.fna
GCF_017314125.1_ASM1731412v1_genomic.fna
GCF_017314145.1_ASM1731414v1_genomic.fna
GCF_017314155.1_ASM1731415v1_genomic.fna
GCF_017314165.1_ASM1731416v1_genomic.fna
GCF_017314205.1_ASM1731420v1_genomic.fna
GCF_017314225.1_ASM1731422v1_genomic.fna
GCF_017314245.1_ASM1731424v1_genomic.fna
GCF_017314265.1_ASM1731426v1_genomic.fna
GCF_017314285.1_ASM1731428v1_genomic.fna
GCF_017314295.1_ASM1731429v1_genomic.fna
GCF_017314325.1_ASM1731432v1_genomic.fna
GCF_017314345.1_ASM1731434v1_genomic.fna
GCF_017314355.1_ASM1731435v1_genomic.fna
GCF_017314365.1_ASM1731436v1_genomic.fna
GCF_017314405.1_ASM1731440v1_genomic.fna
GCF_017314425.1_ASM1731442v1_genomic.fna
GCF_017314445.1_ASM1731444v1_genomic.fna
GCF_017314465.1_ASM1731446v1_genomic.fna
GCF_017314485.1_ASM1731448v1_genomic.fna
GCF_017314505.1_ASM1731450v1_genomic.fna
GCF_017314525.1_ASM1731452v1_genomic.fna
GCF_017314535.1_ASM1731453v1_genomic.fna
GCF_017314545.1_ASM1731454v1_genomic.fna
GCF_017314565.1_ASM1731456v1_genomic.fna
GCF_017314605.1_ASM1731460v1_genomic.fna
GCF_017314625.1_ASM1731462v1_genomic.fna
GCF_017314635.1_ASM1731463v1_genomic.fna
GCF_017314665.1_ASM1731466v1_genomic.fna
GCF_017314685.1_ASM1731468v1_genomic.fna
GCF_017314705.1_ASM1731470v1_genomic.fna
GCF_017314725.1_ASM1731472v1_genomic.fna
GCF_017314735.1_ASM1731473v1_genomic.fna
GCF_017314765.1_ASM1731476v1_genomic.fna
GCF_017314775.1_ASM1731477v1_genomic.fna
GCF_017314805.1_ASM1731480v1_genomic.fna
GCF_017314825.1_ASM1731482v1_genomic.fna
GCF_017314835.1_ASM1731483v1_genomic.fna
GCF_017314865.1_ASM1731486v1_genomic.fna
GCF_017314885.1_ASM1731488v1_genomic.fna
GCF_017314895.1_ASM1731489v1_genomic.fna
GCF_017314925.1_ASM1731492v1_genomic.fna
GCF_017314945.1_ASM1731494v1_genomic.fna
GCF_017314965.1_ASM1731496v1_genomic.fna
GCF_017314985.1_ASM1731498v1_genomic.fna
GCF_017314995.2_ASM1731499v2_genomic.fna
GCF_017315025.2_ASM1731502v2_genomic.fna
GCF_017315045.1_ASM1731504v1_genomic.fna
GCF_017315065.1_ASM1731506v1_genomic.fna
GCF_017315085.1_ASM1731508v1_genomic.fna
GCF_017315105.1_ASM1731510v1_genomic.fna
GCF_017315115.1_ASM1731511v1_genomic.fna
GCF_017363605.1_ASM1736360v1_genomic.fna
GCF_017363615.2_ASM1736361v2_genomic.fna
GCF_017363645.1_ASM1736364v1_genomic.fna
GCF_017363655.2_ASM1736365v2_genomic.fna
GCF_017571325.1_ASM1757132v1_genomic.fna
GCF_017571345.1_ASM1757134v1_genomic.fna
GCF_017571365.1_ASM1757136v1_genomic.fna
GCF_017571385.1_ASM1757138v1_genomic.fna
GCF_017571395.1_ASM1757139v1_genomic.fna
GCF_017571425.1_ASM1757142v1_genomic.fna
GCF_017571445.1_ASM1757144v1_genomic.fna
GCF_017589755.1_ASM1758975v1_genomic.fna
GCF_017589775.1_ASM1758977v1_genomic.fna
GCF_017589795.1_ASM1758979v1_genomic.fna
GCF_017589815.1_ASM1758981v1_genomic.fna
GCF_017589825.1_ASM1758982v1_genomic.fna
GCF_017653885.1_ASM1765388v1_genomic.fna
GCF_017653895.1_ASM1765389v1_genomic.fna
GCF_017696365.1_ASM1769636v1_genomic.fna
GCF_017696385.1_ASM1769638v1_genomic.fna
GCF_017696415.1_ASM1769641v1_genomic.fna
GCF_017696495.1_ASM1769649v1_genomic.fna
GCF_017696515.1_ASM1769651v1_genomic.fna
GCF_017696535.1_ASM1769653v1_genomic.fna
GCF_017696545.1_ASM1769654v1_genomic.fna
GCF_017696575.1_ASM1769657v1_genomic.fna
GCF_017696595.1_ASM1769659v1_genomic.fna
GCF_017696615.1_ASM1769661v1_genomic.fna
GCF_017696635.1_ASM1769663v1_genomic.fna
GCF_017696645.1_ASM1769664v1_genomic.fna
GCF_017696655.1_ASM1769665v1_genomic.fna
GCF_017696735.1_ASM1769673v1_genomic.fna
GCF_017696745.1_ASM1769674v1_genomic.fna
GCF_017696795.1_ASM1769679v1_genomic.fna
GCF_017696815.1_ASM1769681v1_genomic.fna
GCF_017696825.1_ASM1769682v1_genomic.fna
GCF_017696955.1_ASM1769695v1_genomic.fna
GCF_017700145.1_ASM1770014v1_genomic.fna
GCF_017700195.1_ASM1770019v1_genomic.fna
GCF_017700205.1_ASM1770020v1_genomic.fna
GCF_017700275.1_ASM1770027v1_genomic.fna
GCF_017700285.1_ASM1770028v1_genomic.fna
GCF_017700325.1_ASM1770032v1_genomic.fna
GCF_017700375.1_ASM1770037v1_genomic.fna
GCF_017700415.1_ASM1770041v1_genomic.fna
GCF_017700455.1_ASM1770045v1_genomic.fna
GCF_017700465.1_ASM1770046v1_genomic.fna
GCF_017700485.1_ASM1770048v1_genomic.fna
GCF_017700515.1_ASM1770051v1_genomic.fna
GCF_017700535.1_ASM1770053v1_genomic.fna
GCF_017700555.1_ASM1770055v1_genomic.fna
GCF_017700565.1_ASM1770056v1_genomic.fna
GCF_017700595.1_ASM1770059v1_genomic.fna
GCF_017700615.1_ASM1770061v1_genomic.fna
GCF_017700635.1_ASM1770063v1_genomic.fna
GCF_017700645.1_ASM1770064v1_genomic.fna
GCF_017700655.1_ASM1770065v1_genomic.fna
GCF_017700695.1_ASM1770069v1_genomic.fna
GCF_017700715.1_ASM1770071v1_genomic.fna
GCF_017815755.1_ASM1781575v1_genomic.fna
GCF_017862655.1_ASM1786265v1_genomic.fna
GCF_017862675.1_ASM1786267v1_genomic.fna
GCF_017862685.1_ASM1786268v1_genomic.fna
GCF_017862715.1_ASM1786271v1_genomic.fna
GCF_017862725.1_ASM1786272v1_genomic.fna
GCF_017862775.1_ASM1786277v1_genomic.fna
GCF_018034845.1_ASM1803484v1_genomic.fna
GCF_018034865.1_ASM1803486v1_genomic.fna
GCF_018034875.1_ASM1803487v1_genomic.fna
GCF_018034905.1_ASM1803490v1_genomic.fna
GCF_018034915.1_ASM1803491v1_genomic.fna
GCF_018034945.1_ASM1803494v1_genomic.fna
GCF_018034965.1_ASM1803496v1_genomic.fna
GCF_018034985.1_ASM1803498v1_genomic.fna
GCF_018035005.1_ASM1803500v1_genomic.fna
GCF_018035025.1_ASM1803502v1_genomic.fna
GCF_018035045.1_ASM1803504v1_genomic.fna
GCF_018035065.1_ASM1803506v1_genomic.fna
GCF_018035085.1_ASM1803508v1_genomic.fna
GCF_018035105.1_ASM1803510v1_genomic.fna
GCF_018035215.1_ASM1803521v1_genomic.fna
GCF_018106265.1_ASM1810626v1_genomic.fna
GCF_018106285.1_ASM1810628v1_genomic.fna
GCF_018106305.1_ASM1810630v1_genomic.fna
GCF_018106325.1_ASM1810632v1_genomic.fna
GCF_018279565.1_ASM1827956v1_genomic.fna
GCF_018310555.1_ASM1831055v1_genomic.fna
GCF_018336635.1_ASM1833663v1_genomic.fna
GCF_018336655.1_ASM1833665v1_genomic.fna
GCF_018336675.1_ASM1833667v1_genomic.fna
GCF_018336695.1_ASM1833669v1_genomic.fna
GCF_018336715.1_ASM1833671v1_genomic.fna
GCF_018336735.1_ASM1833673v1_genomic.fna
GCF_018336755.1_ASM1833675v1_genomic.fna
GCF_018336775.1_ASM1833677v1_genomic.fna
GCF_018336795.1_ASM1833679v1_genomic.fna
GCF_018380625.1_ASM1838062v1_genomic.fna
GCF_018440725.1_ASM1844072v1_genomic.fna
GCF_018440745.1_ASM1844074v1_genomic.fna
GCF_018440765.1_ASM1844076v1_genomic.fna
GCF_018440775.1_ASM1844077v1_genomic.fna
GCF_018440805.1_ASM1844080v1_genomic.fna
GCF_018440825.1_ASM1844082v1_genomic.fna
GCF_018440845.1_ASM1844084v1_genomic.fna
GCF_018440865.1_ASM1844086v1_genomic.fna
GCF_018440875.1_ASM1844087v1_genomic.fna
GCF_018440905.1_ASM1844090v1_genomic.fna
GCF_018440945.1_ASM1844094v1_genomic.fna
GCF_018446355.1_ASM1844635v1_genomic.fna
GCF_018475665.1_ASM1847566v1_genomic.fna
GCF_018475685.1_ASM1847568v1_genomic.fna
GCF_018604185.1_ASM1860418v1_genomic.fna
GCF_018604205.1_ASM1860420v1_genomic.fna
GCF_018604225.1_ASM1860422v1_genomic.fna
GCF_018604245.1_ASM1860424v1_genomic.fna
GCF_018604265.1_ASM1860426v1_genomic.fna
GCF_018604285.1_ASM1860428v1_genomic.fna
GCF_018604305.1_ASM1860430v1_genomic.fna
GCF_018604325.1_ASM1860432v1_genomic.fna
GCF_018672415.1_ASM1867241v1_genomic.fna
GCF_018735785.1_ASM1873578v1_genomic.fna
GCF_018735945.1_ASM1873594v1_genomic.fna
GCF_018736025.1_ASM1873602v1_genomic.fna
GCF_018799085.1_ASM1879908v1_genomic.fna
GCF_018804125.1_ASM1880412v1_genomic.fna
GCF_018966765.1_ASM1896676v1_genomic.fna
GCF_018966805.1_ASM1896680v1_genomic.fna
GCF_018968745.1_ASM1896874v1_genomic.fna
GCF_019192805.1_ASM1919280v1_genomic.fna
GCF_019192845.1_ASM1919284v1_genomic.fna
GCF_019192865.1_ASM1919286v1_genomic.fna
GCF_019192925.1_ASM1919292v1_genomic.fna
GCF_019200985.1_ASM1920098v1_genomic.fna
GCF_019201045.1_ASM1920104v1_genomic.fna
GCF_019219725.1_ASM1921972v1_genomic.fna
GCF_019219745.1_ASM1921974v1_genomic.fna
GCF_019265865.1_ASM1926586v1_genomic.fna
GCF_019265885.1_ASM1926588v1_genomic.fna
GCF_019265905.1_ASM1926590v1_genomic.fna
GCF_019265925.1_ASM1926592v1_genomic.fna
GCF_019265945.1_ASM1926594v1_genomic.fna
GCF_019332005.1_ASM1933200v1_genomic.fna
GCF_019400445.1_ASM1940044v1_genomic.fna
GCF_019400455.1_ASM1940045v1_genomic.fna
GCF_019400465.1_ASM1940046v1_genomic.fna
GCF_019400505.1_ASM1940050v1_genomic.fna
GCF_019400525.1_ASM1940052v1_genomic.fna
GCF_019400545.1_ASM1940054v1_genomic.fna
GCF_019400555.1_ASM1940055v1_genomic.fna
GCF_019400575.1_ASM1940057v1_genomic.fna
GCF_019400595.1_ASM1940059v1_genomic.fna
GCF_019400625.1_ASM1940062v1_genomic.fna
GCF_019400645.1_ASM1940064v1_genomic.fna
GCF_019400665.1_ASM1940066v1_genomic.fna
GCF_019400675.1_ASM1940067v1_genomic.fna
GCF_019400705.1_ASM1940070v1_genomic.fna
GCF_019400725.1_ASM1940072v1_genomic.fna
GCF_019662485.1_ASM1966248v1_genomic.fna
GCF_019734435.1_ASM1973443v1_genomic.fna
GCF_019734455.1_ASM1973445v1_genomic.fna
GCF_019734475.1_ASM1973447v1_genomic.fna
GCF_019734495.1_ASM1973449v1_genomic.fna
GCF_019734505.1_ASM1973450v1_genomic.fna
GCF_019734515.1_ASM1973451v1_genomic.fna
GCF_019734555.1_ASM1973455v1_genomic.fna
GCF_019734585.1_ASM1973458v1_genomic.fna
GCF_019734955.1_ASM1973495v1_genomic.fna
GCF_019740455.1_ASM1974045v1_genomic.fna
GCF_019740465.1_ASM1974046v1_genomic.fna
GCF_019740515.1_ASM1974051v1_genomic.fna
GCF_019740525.1_ASM1974052v1_genomic.fna
GCF_019740555.1_ASM1974055v1_genomic.fna
GCF_019740565.1_ASM1974056v1_genomic.fna
GCF_019740575.1_ASM1974057v1_genomic.fna
GCF_019740615.1_ASM1974061v1_genomic.fna
GCF_019740635.1_ASM1974063v1_genomic.fna
GCF_019740655.1_ASM1974065v1_genomic.fna
GCF_019740675.1_ASM1974067v1_genomic.fna
GCF_019740695.1_ASM1974069v1_genomic.fna
GCF_019740715.1_ASM1974071v1_genomic.fna
GCF_019740755.1_ASM1974075v1_genomic.fna
GCF_019740765.1_ASM1974076v1_genomic.fna
GCF_019740875.1_ASM1974087v1_genomic.fna
GCF_019740895.1_ASM1974089v1_genomic.fna
GCF_019740915.1_ASM1974091v1_genomic.fna
GCF_019740975.1_ASM1974097v1_genomic.fna
GCF_019741015.1_ASM1974101v1_genomic.fna
GCF_020179155.1_ASM2017915v1_genomic.fna
GCF_020179175.1_ASM2017917v1_genomic.fna
GCF_020179185.1_ASM2017918v1_genomic.fna
GCF_020179195.1_ASM2017919v1_genomic.fna
GCF_020179225.1_ASM2017922v1_genomic.fna
GCF_020179255.1_ASM2017925v1_genomic.fna
GCF_020179275.1_ASM2017927v1_genomic.fna
GCF_020179285.1_ASM2017928v1_genomic.fna
GCF_020179315.1_ASM2017931v1_genomic.fna
GCF_020179335.1_ASM2017933v1_genomic.fna
GCF_020179355.1_ASM2017935v1_genomic.fna
GCF_020662325.1_ASM2066232v1_genomic.fna
GCF_020662365.1_ASM2066236v1_genomic.fna
GCF_020662385.1_ASM2066238v1_genomic.fna
GCF_021029725.1_ASM2102972v1_genomic.fna
GCF_021029735.1_ASM2102973v1_genomic.fna
GCF_021029765.1_ASM2102976v1_genomic.fna
GCF_021029785.1_ASM2102978v1_genomic.fna
GCF_021029805.1_ASM2102980v1_genomic.fna
GCF_021029845.1_ASM2102984v1_genomic.fna
GCF_021029865.1_ASM2102986v1_genomic.fna
GCF_021029905.1_ASM2102990v1_genomic.fna
GCF_021029925.1_ASM2102992v1_genomic.fna
GCF_021029945.1_ASM2102994v1_genomic.fna
GCF_021029965.1_ASM2102996v1_genomic.fna
GCF_021029975.1_ASM2102997v1_genomic.fna
GCF_021029985.1_ASM2102998v1_genomic.fna
GCF_021030025.1_ASM2103002v1_genomic.fna
GCF_021197135.1_ASM2119713v1_genomic.fna
GCF_021197145.1_ASM2119714v1_genomic.fna
GCF_021197155.1_ASM2119715v1_genomic.fna
GCF_021197165.1_ASM2119716v1_genomic.fna
GCF_021197275.1_ASM2119727v1_genomic.fna
GCF_021197295.1_ASM2119729v1_genomic.fna
GCF_021197335.1_ASM2119733v1_genomic.fna
GCF_021197345.1_ASM2119734v1_genomic.fna
GCF_021197355.1_ASM2119735v1_genomic.fna
GCF_021197395.1_ASM2119739v1_genomic.fna
GCF_021197405.1_ASM2119740v1_genomic.fna
GCF_021197435.1_ASM2119743v1_genomic.fna
GCF_021197445.1_ASM2119744v1_genomic.fna
GCF_021197515.1_ASM2119751v1_genomic.fna
GCF_021197555.1_ASM2119755v1_genomic.fna
GCF_021197565.1_ASM2119756v1_genomic.fna
GCF_021197595.1_ASM2119759v1_genomic.fna
GCF_021197605.1_ASM2119760v1_genomic.fna
GCF_021197655.1_ASM2119765v1_genomic.fna
GCF_021197675.1_ASM2119767v1_genomic.fna
GCF_021197695.1_ASM2119769v1_genomic.fna
GCF_021197715.1_ASM2119771v1_genomic.fna
GCF_021197735.1_ASM2119773v1_genomic.fna
GCF_021197775.1_ASM2119777v1_genomic.fna
GCF_021197795.1_ASM2119779v1_genomic.fna
GCF_021197815.1_ASM2119781v1_genomic.fna
GCF_021197865.1_ASM2119786v1_genomic.fna
GCF_021197895.1_ASM2119789v1_genomic.fna
GCF_021197915.1_ASM2119791v1_genomic.fna
GCF_021197925.1_ASM2119792v1_genomic.fna
GCF_021197995.1_ASM2119799v1_genomic.fna
GCF_021198015.1_ASM2119801v1_genomic.fna
GCF_021198035.1_ASM2119803v1_genomic.fna
GCF_021198065.1_ASM2119806v1_genomic.fna
GCF_021198115.1_ASM2119811v1_genomic.fna
GCF_021198155.1_ASM2119815v1_genomic.fna
GCF_021198175.1_ASM2119817v1_genomic.fna
GCF_021198195.1_ASM2119819v1_genomic.fna
GCF_021198215.1_ASM2119821v1_genomic.fna
GCF_021198225.1_ASM2119822v1_genomic.fna
GCF_021198265.1_ASM2119826v1_genomic.fna
GCF_021198295.1_ASM2119829v1_genomic.fna
GCF_021198315.1_ASM2119831v1_genomic.fna
GCF_021198335.1_ASM2119833v1_genomic.fna
GCF_021198345.1_ASM2119834v1_genomic.fna
GCF_021198375.1_ASM2119837v1_genomic.fna
GCF_021198395.1_ASM2119839v1_genomic.fna
GCF_021198405.1_ASM2119840v1_genomic.fna
GCF_021198425.1_ASM2119842v1_genomic.fna
GCF_021198435.1_ASM2119843v1_genomic.fna
GCF_021198445.1_ASM2119844v1_genomic.fna
GCF_021198495.1_ASM2119849v1_genomic.fna
GCF_021198515.1_ASM2119851v1_genomic.fna
GCF_021198535.1_ASM2119853v1_genomic.fna
GCF_021198555.1_ASM2119855v1_genomic.fna
GCF_021198575.1_ASM2119857v1_genomic.fna
GCF_021198585.1_ASM2119858v1_genomic.fna
GCF_021198595.1_ASM2119859v1_genomic.fna
GCF_021198635.1_ASM2119863v1_genomic.fna
GCF_021198655.1_ASM2119865v1_genomic.fna
GCF_021198665.1_ASM2119866v1_genomic.fna
GCF_021198685.1_ASM2119868v1_genomic.fna
GCF_021198715.1_ASM2119871v1_genomic.fna
GCF_021198735.1_ASM2119873v1_genomic.fna
GCF_021198755.1_ASM2119875v1_genomic.fna
GCF_021198775.1_ASM2119877v1_genomic.fna
GCF_021198785.1_ASM2119878v1_genomic.fna
GCF_021198795.1_ASM2119879v1_genomic.fna
GCF_021198805.1_ASM2119880v1_genomic.fna
GCF_021198855.1_ASM2119885v1_genomic.fna
GCF_021198875.1_ASM2119887v1_genomic.fna
GCF_021198895.1_ASM2119889v1_genomic.fna
GCF_021198915.1_ASM2119891v1_genomic.fna
GCF_021198935.1_ASM2119893v1_genomic.fna
GCF_021198955.1_ASM2119895v1_genomic.fna
GCF_021198975.1_ASM2119897v1_genomic.fna
GCF_021198995.1_ASM2119899v1_genomic.fna
GCF_021199015.1_ASM2119901v1_genomic.fna
GCF_021199035.1_ASM2119903v1_genomic.fna
GCF_021199055.1_ASM2119905v1_genomic.fna
GCF_021199075.1_ASM2119907v1_genomic.fna
GCF_021199115.1_ASM2119911v1_genomic.fna
GCF_021312555.1_ASM2131255v1_genomic.fna
GCF_021312575.1_ASM2131257v1_genomic.fna
GCF_021312595.1_ASM2131259v1_genomic.fna
GCF_021353315.1_ASM2135331v1_genomic.fna
GCF_021378215.1_ASM2137821v1_genomic.fna
GCF_021391455.1_ASM2139145v1_genomic.fna
GCF_021391475.1_ASM2139147v1_genomic.fna
GCF_021401485.1_ASM2140148v1_genomic.fna
GCF_021401505.1_ASM2140150v1_genomic.fna
GCF_021403065.1_ASM2140306v1_genomic.fna
GCF_021493905.1_ASM2149390v1_genomic.fna
GCF_021493945.1_ASM2149394v1_genomic.fna
GCF_021493955.1_ASM2149395v1_genomic.fna
GCF_021494585.1_ASM2149458v1_genomic.fna
GCF_021494605.1_ASM2149460v1_genomic.fna
GCF_021494615.1_ASM2149461v1_genomic.fna
GCF_021494645.1_ASM2149464v1_genomic.fna
GCF_021494665.1_ASM2149466v1_genomic.fna
GCF_021494685.1_ASM2149468v1_genomic.fna
GCF_021494705.1_ASM2149470v1_genomic.fna
GCF_021494715.1_ASM2149471v1_genomic.fna
GCF_021494745.1_ASM2149474v1_genomic.fna
GCF_021494755.1_ASM2149475v1_genomic.fna
GCF_021494785.1_ASM2149478v1_genomic.fna
GCF_021494805.1_ASM2149480v1_genomic.fna
GCF_021494825.1_ASM2149482v1_genomic.fna
GCF_021494835.1_ASM2149483v1_genomic.fna
GCF_022095855.1_ASM2209585v1_genomic.fna
GCF_022095935.1_ASM2209593v1_genomic.fna
GCF_022095955.1_ASM2209595v1_genomic.fna
GCF_022095975.1_ASM2209597v1_genomic.fna
GCF_022095985.1_ASM2209598v1_genomic.fna
GCF_022095995.1_ASM2209599v1_genomic.fna
GCF_022096035.1_ASM2209603v1_genomic.fna
GCF_022096055.1_ASM2209605v1_genomic.fna
GCF_022096075.1_ASM2209607v1_genomic.fna
GCF_022096095.1_ASM2209609v1_genomic.fna
GCF_022096115.1_ASM2209611v1_genomic.fna
GCF_022096135.1_ASM2209613v1_genomic.fna
GCF_022096145.1_ASM2209614v1_genomic.fna
GCF_022096195.1_ASM2209619v1_genomic.fna
GCF_022096215.1_ASM2209621v1_genomic.fna
GCF_022096235.1_ASM2209623v1_genomic.fna
GCF_022096255.1_ASM2209625v1_genomic.fna
GCF_022096275.1_ASM2209627v1_genomic.fna
GCF_022096295.1_ASM2209629v1_genomic.fna
GCF_022096315.1_ASM2209631v1_genomic.fna
GCF_022096335.1_ASM2209633v1_genomic.fna
GCF_022096355.1_ASM2209635v1_genomic.fna
GCF_022096375.1_ASM2209637v1_genomic.fna
GCF_022096395.1_ASM2209639v1_genomic.fna
GCF_022096405.1_ASM2209640v1_genomic.fna
GCF_022096435.1_ASM2209643v1_genomic.fna
GCF_022096445.1_ASM2209644v1_genomic.fna
GCF_022096475.1_ASM2209647v1_genomic.fna
GCF_022096525.1_ASM2209652v1_genomic.fna
GCF_022130885.1_ASM2213088v1_genomic.fna
GCF_022130895.1_ASM2213089v1_genomic.fna
GCF_022130925.1_ASM2213092v1_genomic.fna
GCF_022130955.1_ASM2213095v1_genomic.fna
GCF_022130995.1_ASM2213099v1_genomic.fna
GCF_022220725.1_ASM2222072v1_genomic.fna
GCF_022220745.1_ASM2222074v1_genomic.fna
GCF_022220765.1_ASM2222076v1_genomic.fna
GCF_022220785.1_ASM2222078v1_genomic.fna
GCF_022220805.1_ASM2222080v1_genomic.fna
GCF_022220825.1_ASM2222082v1_genomic.fna
GCF_022499365.1_ASM2249936v1_genomic.fna
GCF_022499375.1_ASM2249937v1_genomic.fna
GCF_022499385.1_ASM2249938v1_genomic.fna
GCF_022499395.1_ASM2249939v1_genomic.fna
GCF_022499525.1_ASM2249952v1_genomic.fna
GCF_022499545.1_ASM2249954v1_genomic.fna
GCF_022499555.1_ASM2249955v1_genomic.fna
GCF_022499645.1_ASM2249964v1_genomic.fna
GCF_022499725.1_ASM2249972v1_genomic.fna
GCF_022499735.1_ASM2249973v1_genomic.fna
GCF_022499785.1_ASM2249978v1_genomic.fna
GCF_022499795.1_ASM2249979v1_genomic.fna
GCF_022499825.1_ASM2249982v1_genomic.fna
GCF_022499925.1_ASM2249992v1_genomic.fna
GCF_022499935.1_ASM2249993v1_genomic.fna
GCF_022499985.1_ASM2249998v1_genomic.fna
GCF_022500045.1_ASM2250004v1_genomic.fna
GCF_022500055.1_ASM2250005v1_genomic.fna
GCF_022500065.1_ASM2250006v1_genomic.fna
GCF_022500075.1_ASM2250007v1_genomic.fna
GCF_022500095.1_ASM2250009v1_genomic.fna
GCF_022500225.1_ASM2250022v1_genomic.fna
GCF_022500245.1_ASM2250024v1_genomic.fna
GCF_022500265.1_ASM2250026v1_genomic.fna
GCF_022500385.1_ASM2250038v1_genomic.fna
GCF_022507425.1_ASM2250742v1_genomic.fna
GCF_022507445.1_ASM2250744v1_genomic.fna
GCF_022507455.1_ASM2250745v1_genomic.fna
GCF_022507485.1_ASM2250748v1_genomic.fna
GCF_022507495.1_ASM2250749v1_genomic.fna
GCF_022507525.1_ASM2250752v1_genomic.fna
GCF_022507535.1_ASM2250753v1_genomic.fna
GCF_022507565.1_ASM2250756v1_genomic.fna
GCF_022507575.1_ASM2250757v1_genomic.fna
GCF_022507605.1_ASM2250760v1_genomic.fna
GCF_022507625.1_ASM2250762v1_genomic.fna
GCF_022507645.1_ASM2250764v1_genomic.fna
GCF_022507655.1_ASM2250765v1_genomic.fna
GCF_022507685.1_ASM2250768v1_genomic.fna
GCF_022507705.1_ASM2250770v1_genomic.fna
GCF_022507725.1_ASM2250772v1_genomic.fna
GCF_022507735.1_ASM2250773v1_genomic.fna
GCF_022507745.1_ASM2250774v1_genomic.fna
GCF_022507785.1_ASM2250778v1_genomic.fna
GCF_022507805.1_ASM2250780v1_genomic.fna
GCF_022507815.1_ASM2250781v1_genomic.fna
GCF_022507845.1_ASM2250784v1_genomic.fna
GCF_022507865.1_ASM2250786v1_genomic.fna
GCF_022507885.1_ASM2250788v1_genomic.fna
GCF_022507905.1_ASM2250790v1_genomic.fna
GCF_022507925.1_ASM2250792v1_genomic.fna
GCF_022507945.1_ASM2250794v1_genomic.fna
GCF_022507965.1_ASM2250796v1_genomic.fna
GCF_022507985.1_ASM2250798v1_genomic.fna
GCF_022508005.1_ASM2250800v1_genomic.fna
GCF_022508025.1_ASM2250802v1_genomic.fna
GCF_022508035.1_ASM2250803v1_genomic.fna
GCF_022508065.1_ASM2250806v1_genomic.fna
GCF_022508085.1_ASM2250808v1_genomic.fna
GCF_022508105.1_ASM2250810v1_genomic.fna
GCF_022508125.1_ASM2250812v1_genomic.fna
GCF_022508145.1_ASM2250814v1_genomic.fna
GCF_022558385.1_ASM2255838v1_genomic.fna
GCF_022682045.1_ASM2268204v1_genomic.fna
GCF_022682415.1_ASM2268241v1_genomic.fna
GCF_022682435.1_ASM2268243v1_genomic.fna
GCF_022682455.1_ASM2268245v1_genomic.fna
GCF_022682475.1_ASM2268247v1_genomic.fna
GCF_022682505.1_ASM2268250v1_genomic.fna
GCF_022682525.1_ASM2268252v1_genomic.fna
GCF_022682535.1_ASM2268253v1_genomic.fna
GCF_022682565.1_ASM2268256v1_genomic.fna
GCF_022682585.1_ASM2268258v1_genomic.fna
GCF_022682605.1_ASM2268260v1_genomic.fna
GCF_022682625.1_ASM2268262v1_genomic.fna
GCF_022682635.1_ASM2268263v1_genomic.fna
GCF_022682665.1_ASM2268266v1_genomic.fna
GCF_022682685.1_ASM2268268v1_genomic.fna
GCF_022682695.1_ASM2268269v1_genomic.fna
GCF_022682725.1_ASM2268272v1_genomic.fna
GCF_022682745.1_ASM2268274v1_genomic.fna
GCF_022682765.1_ASM2268276v1_genomic.fna
GCF_022682775.1_ASM2268277v1_genomic.fna
GCF_022682805.1_ASM2268280v1_genomic.fna
GCF_022682825.1_ASM2268282v1_genomic.fna
GCF_022682845.1_ASM2268284v1_genomic.fna
GCF_022682865.1_ASM2268286v1_genomic.fna
GCF_022682885.1_ASM2268288v1_genomic.fna
GCF_022682905.1_ASM2268290v1_genomic.fna
GCF_022682925.1_ASM2268292v1_genomic.fna
GCF_022682945.1_ASM2268294v1_genomic.fna
GCF_022682955.1_ASM2268295v1_genomic.fna
GCF_022682985.1_ASM2268298v1_genomic.fna
GCF_022683005.1_ASM2268300v1_genomic.fna
GCF_022683015.1_ASM2268301v1_genomic.fna
GCF_022683025.1_ASM2268302v1_genomic.fna
GCF_022683035.1_ASM2268303v1_genomic.fna
GCF_022683085.1_ASM2268308v1_genomic.fna
GCF_022683095.1_ASM2268309v1_genomic.fna
GCF_022683105.1_ASM2268310v1_genomic.fna
GCF_022683145.1_ASM2268314v1_genomic.fna
GCF_022683165.1_ASM2268316v1_genomic.fna
GCF_022683185.1_ASM2268318v1_genomic.fna
GCF_022683205.1_ASM2268320v1_genomic.fna
GCF_022683225.1_ASM2268322v1_genomic.fna
GCF_022683245.1_ASM2268324v1_genomic.fna
GCF_022683255.1_ASM2268325v1_genomic.fna
GCF_022683285.1_ASM2268328v1_genomic.fna
GCF_022683305.1_ASM2268330v1_genomic.fna
GCF_022683325.1_ASM2268332v1_genomic.fna
GCF_022683345.1_ASM2268334v1_genomic.fna
GCF_022683365.1_ASM2268336v1_genomic.fna
GCF_022683385.1_ASM2268338v1_genomic.fna
GCF_022683405.1_ASM2268340v1_genomic.fna
GCF_022683415.1_ASM2268341v1_genomic.fna
GCF_022683445.1_ASM2268344v1_genomic.fna
GCF_022683455.1_ASM2268345v1_genomic.fna
GCF_022683485.1_ASM2268348v1_genomic.fna
GCF_022683515.1_ASM2268351v1_genomic.fna
GCF_022683525.1_ASM2268352v1_genomic.fna
GCF_022683555.1_ASM2268355v1_genomic.fna
GCF_022683575.1_ASM2268357v1_genomic.fna
GCF_022683595.1_ASM2268359v1_genomic.fna
GCF_022683605.1_ASM2268360v1_genomic.fna
GCF_022683615.1_ASM2268361v1_genomic.fna
GCF_022683655.1_ASM2268365v1_genomic.fna
GCF_022683675.1_ASM2268367v1_genomic.fna
GCF_022683695.1_ASM2268369v1_genomic.fna
GCF_022683715.1_ASM2268371v1_genomic.fna
GCF_022683735.1_ASM2268373v1_genomic.fna
GCF_022683755.1_ASM2268375v1_genomic.fna
GCF_022683775.1_ASM2268377v1_genomic.fna
GCF_022683795.1_ASM2268379v1_genomic.fna
GCF_022683815.1_ASM2268381v1_genomic.fna
GCF_022683835.1_ASM2268383v1_genomic.fna
GCF_022683845.1_ASM2268384v1_genomic.fna
GCF_022683875.1_ASM2268387v1_genomic.fna
GCF_022683895.1_ASM2268389v1_genomic.fna
GCF_022684065.1_ASM2268406v1_genomic.fna
GCF_022684085.1_ASM2268408v1_genomic.fna
GCF_022684115.1_ASM2268411v1_genomic.fna
GCF_022684135.1_ASM2268413v1_genomic.fna
GCF_022684155.1_ASM2268415v1_genomic.fna
GCF_022684175.1_ASM2268417v1_genomic.fna
GCF_022684195.1_ASM2268419v1_genomic.fna
GCF_022684215.1_ASM2268421v1_genomic.fna
GCF_022684225.1_ASM2268422v1_genomic.fna
GCF_022684255.1_ASM2268425v1_genomic.fna
GCF_022684275.1_ASM2268427v1_genomic.fna
GCF_022684295.1_ASM2268429v1_genomic.fna
GCF_022684315.1_ASM2268431v1_genomic.fna
GCF_022684395.1_ASM2268439v1_genomic.fna
GCF_022684415.1_ASM2268441v1_genomic.fna
GCF_022684425.1_ASM2268442v1_genomic.fna
GCF_022684445.1_ASM2268444v1_genomic.fna
GCF_022684475.1_ASM2268447v1_genomic.fna
GCF_022684495.1_ASM2268449v1_genomic.fna
GCF_022684525.1_ASM2268452v1_genomic.fna
GCF_022684535.1_ASM2268453v1_genomic.fna
GCF_022684565.1_ASM2268456v1_genomic.fna
GCF_022684575.1_ASM2268457v1_genomic.fna
GCF_022684605.1_ASM2268460v1_genomic.fna
GCF_022684625.1_ASM2268462v1_genomic.fna
GCF_022684635.1_ASM2268463v1_genomic.fna
GCF_022684665.1_ASM2268466v1_genomic.fna
GCF_022695995.1_ASM2269599v1_genomic.fna
GCF_022747905.1_ASM2274790v1_genomic.fna
GCF_022815665.1_ASM2281566v1_genomic.fna
GCF_022815685.1_ASM2281568v1_genomic.fna
GCF_022815695.1_ASM2281569v1_genomic.fna
GCF_022869685.1_ASM2286968v1_genomic.fna
GCF_023078395.1_ASM2307839v1_genomic.fna
GCF_023270235.1_ASM2327023v1_genomic.fna
GCF_023284105.1_ASM2328410v1_genomic.fna
GCF_023284125.1_ASM2328412v1_genomic.fna
GCF_023284145.1_ASM2328414v1_genomic.fna
GCF_023284165.1_ASM2328416v1_genomic.fna
GCF_023284185.1_ASM2328418v1_genomic.fna
GCF_023284205.1_ASM2328420v1_genomic.fna
GCF_023284225.1_ASM2328422v1_genomic.fna
GCF_023284245.1_ASM2328424v1_genomic.fna
GCF_023284265.1_ASM2328426v1_genomic.fna
GCF_023284295.1_ASM2328429v1_genomic.fna
GCF_023284335.1_ASM2328433v1_genomic.fna
GCF_023284385.1_ASM2328438v1_genomic.fna
GCF_023284445.1_ASM2328444v1_genomic.fna
GCF_023284465.1_ASM2328446v1_genomic.fna
GCF_023284475.1_ASM2328447v1_genomic.fna
GCF_023284505.1_ASM2328450v1_genomic.fna
GCF_023284515.1_ASM2328451v1_genomic.fna
GCF_023284525.1_ASM2328452v1_genomic.fna
GCF_023284565.1_ASM2328456v1_genomic.fna
GCF_023284585.1_ASM2328458v1_genomic.fna
GCF_023284605.1_ASM2328460v1_genomic.fna
GCF_023284625.1_ASM2328462v1_genomic.fna
GCF_023284645.1_ASM2328464v1_genomic.fna
GCF_023284665.1_ASM2328466v1_genomic.fna
GCF_023284685.1_ASM2328468v1_genomic.fna
GCF_023284705.1_ASM2328470v1_genomic.fna
GCF_023284725.1_ASM2328472v1_genomic.fna
GCF_023284735.1_ASM2328473v1_genomic.fna
GCF_023284765.1_ASM2328476v1_genomic.fna
GCF_023284785.1_ASM2328478v1_genomic.fna
GCF_023284795.1_ASM2328479v1_genomic.fna
GCF_023284825.1_ASM2328482v1_genomic.fna
GCF_023284845.1_ASM2328484v1_genomic.fna
GCF_023284865.1_ASM2328486v1_genomic.fna
GCF_023284885.1_ASM2328488v1_genomic.fna
GCF_023284895.1_ASM2328489v1_genomic.fna
GCF_023284925.1_ASM2328492v1_genomic.fna
GCF_023284945.1_ASM2328494v1_genomic.fna
GCF_023284955.1_ASM2328495v1_genomic.fna
GCF_023284985.1_ASM2328498v1_genomic.fna
GCF_023285005.1_ASM2328500v1_genomic.fna
GCF_023285025.1_ASM2328502v1_genomic.fna
GCF_023285045.1_ASM2328504v1_genomic.fna
GCF_023285065.1_ASM2328506v1_genomic.fna
GCF_023285085.1_ASM2328508v1_genomic.fna
GCF_023285095.1_ASM2328509v1_genomic.fna
GCF_023285105.1_ASM2328510v1_genomic.fna
GCF_023285115.1_ASM2328511v1_genomic.fna
GCF_023285155.1_ASM2328515v1_genomic.fna
GCF_023285185.1_ASM2328518v1_genomic.fna
GCF_023285205.1_ASM2328520v1_genomic.fna
GCF_023285225.1_ASM2328522v1_genomic.fna
GCF_023285245.1_ASM2328524v1_genomic.fna
GCF_023285265.1_ASM2328526v1_genomic.fna
GCF_023285285.1_ASM2328528v1_genomic.fna
GCF_023285305.1_ASM2328530v1_genomic.fna
GCF_023285315.1_ASM2328531v1_genomic.fna
GCF_023285345.1_ASM2328534v1_genomic.fna
GCF_023285365.1_ASM2328536v1_genomic.fna
GCF_023285385.1_ASM2328538v1_genomic.fna
GCF_023285395.1_ASM2328539v1_genomic.fna
GCF_023285425.1_ASM2328542v1_genomic.fna
GCF_023285445.1_ASM2328544v1_genomic.fna
GCF_023285465.1_ASM2328546v1_genomic.fna
GCF_023285485.1_ASM2328548v1_genomic.fna
GCF_023285505.1_ASM2328550v1_genomic.fna
GCF_023285515.1_ASM2328551v1_genomic.fna
GCF_023285545.1_ASM2328554v1_genomic.fna
GCF_023285565.1_ASM2328556v1_genomic.fna
GCF_023285585.1_ASM2328558v1_genomic.fna
GCF_023285595.1_ASM2328559v1_genomic.fna
GCF_023285625.1_ASM2328562v1_genomic.fna
GCF_023285635.1_ASM2328563v1_genomic.fna
GCF_023285665.1_ASM2328566v1_genomic.fna
GCF_023285685.1_ASM2328568v1_genomic.fna
GCF_023285705.1_ASM2328570v1_genomic.fna
GCF_023285715.1_ASM2328571v1_genomic.fna
GCF_023285745.1_ASM2328574v1_genomic.fna
GCF_023285765.1_ASM2328576v1_genomic.fna
GCF_023285785.1_ASM2328578v1_genomic.fna
GCF_023285805.1_ASM2328580v1_genomic.fna
GCF_023285815.1_ASM2328581v1_genomic.fna
GCF_023285825.1_ASM2328582v1_genomic.fna
GCF_023349625.1_ASM2334962v1_genomic.fna
GCF_023515845.1_ASM2351584v1_genomic.fna
GCF_023573915.1_ASM2357391v1_genomic.fna
GCF_023573925.1_ASM2357392v1_genomic.fna
GCF_023573935.1_ASM2357393v1_genomic.fna
GCF_023574005.1_ASM2357400v1_genomic.fna
GCF_023574025.1_ASM2357402v1_genomic.fna
GCF_023574035.1_ASM2357403v1_genomic.fna
GCF_023574065.1_ASM2357406v1_genomic.fna
GCF_023574085.1_ASM2357408v1_genomic.fna
GCF_023574105.1_ASM2357410v1_genomic.fna
GCF_023707905.1_ASM2370790v1_genomic.fna
GCF_023707925.1_ASM2370792v1_genomic.fna
GCF_023838705.1_ASM2383870v1_genomic.fna
GCF_023838715.1_ASM2383871v1_genomic.fna
GCF_023838725.1_ASM2383872v1_genomic.fna
GCF_023838765.1_ASM2383876v1_genomic.fna
GCF_023838785.1_ASM2383878v1_genomic.fna
GCF_023838805.1_ASM2383880v1_genomic.fna
GCF_023838815.1_ASM2383881v1_genomic.fna
GCF_023838845.1_ASM2383884v1_genomic.fna
GCF_023838865.1_ASM2383886v1_genomic.fna
GCF_023838875.1_ASM2383887v1_genomic.fna
GCF_023838905.1_ASM2383890v1_genomic.fna
GCF_023838925.1_ASM2383892v1_genomic.fna
GCF_023838945.1_ASM2383894v1_genomic.fna
GCF_023838965.1_ASM2383896v1_genomic.fna
GCF_023838985.1_ASM2383898v1_genomic.fna
GCF_023839005.1_ASM2383900v1_genomic.fna
GCF_023839025.1_ASM2383902v1_genomic.fna
GCF_023839045.1_ASM2383904v1_genomic.fna
GCF_023839055.1_ASM2383905v1_genomic.fna
GCF_023839085.1_ASM2383908v1_genomic.fna
GCF_023839105.1_ASM2383910v1_genomic.fna
GCF_023839125.1_ASM2383912v1_genomic.fna
GCF_023839145.1_ASM2383914v1_genomic.fna
GCF_023839165.1_ASM2383916v1_genomic.fna
GCF_023839185.1_ASM2383918v1_genomic.fna
GCF_023839205.1_ASM2383920v1_genomic.fna
GCF_023839215.1_ASM2383921v1_genomic.fna
GCF_023839245.1_ASM2383924v1_genomic.fna
GCF_023839265.1_ASM2383926v1_genomic.fna
GCF_023839285.1_ASM2383928v1_genomic.fna
GCF_023839305.1_ASM2383930v1_genomic.fna
GCF_023839325.1_ASM2383932v1_genomic.fna
GCF_023839345.1_ASM2383934v1_genomic.fna
GCF_023839365.1_ASM2383936v1_genomic.fna
GCF_023839375.1_ASM2383937v1_genomic.fna
GCF_023839385.1_ASM2383938v1_genomic.fna
GCF_023839425.1_ASM2383942v1_genomic.fna
GCF_023839445.1_ASM2383944v1_genomic.fna
GCF_023839465.1_ASM2383946v1_genomic.fna
GCF_023839485.1_ASM2383948v1_genomic.fna
GCF_023839505.1_ASM2383950v1_genomic.fna
GCF_023839525.1_ASM2383952v1_genomic.fna
GCF_023839545.1_ASM2383954v1_genomic.fna
GCF_023839565.1_ASM2383956v1_genomic.fna
GCF_023839585.1_ASM2383958v1_genomic.fna
GCF_023839605.1_ASM2383960v1_genomic.fna
GCF_023839625.1_ASM2383962v1_genomic.fna
GCF_023839645.1_ASM2383964v1_genomic.fna
GCF_023839665.1_ASM2383966v1_genomic.fna
GCF_023839685.1_ASM2383968v1_genomic.fna
GCF_023839705.1_ASM2383970v1_genomic.fna
GCF_023839725.1_ASM2383972v1_genomic.fna
GCF_023839745.1_ASM2383974v1_genomic.fna
GCF_023839765.1_ASM2383976v1_genomic.fna
GCF_023839785.1_ASM2383978v1_genomic.fna
GCF_023839805.1_ASM2383980v1_genomic.fna
GCF_023839825.1_ASM2383982v1_genomic.fna
GCF_023839845.1_ASM2383984v1_genomic.fna
GCF_023839855.1_ASM2383985v1_genomic.fna
GCF_023839885.1_ASM2383988v1_genomic.fna
GCF_024147025.1_ASM2414702v1_genomic.fna
GCF_024147075.1_ASM2414707v1_genomic.fna
GCF_024391055.1_ASM2439105v1_genomic.fna
GCF_024399455.1_ASM2439945v1_genomic.fna
GCF_024495965.1_ASM2449596v1_genomic.fna
GCF_024700935.1_ASM2470093v1_genomic.fna
GCF_024701995.1_ASM2470199v1_genomic.fna
GCF_024702075.1_ASM2470207v1_genomic.fna
GCF_024702095.1_ASM2470209v1_genomic.fna
GCF_024702115.1_ASM2470211v1_genomic.fna
GCF_024702125.1_ASM2470212v1_genomic.fna
GCF_024702155.1_ASM2470215v1_genomic.fna
GCF_024702175.1_ASM2470217v1_genomic.fna
GCF_024702195.1_ASM2470219v1_genomic.fna
GCF_024702215.1_ASM2470221v1_genomic.fna
GCF_024702235.1_ASM2470223v1_genomic.fna
GCF_024702255.1_ASM2470225v1_genomic.fna
GCF_024702265.1_ASM2470226v1_genomic.fna
GCF_024702285.1_ASM2470228v1_genomic.fna
GCF_024702315.1_ASM2470231v1_genomic.fna
GCF_024702335.1_ASM2470233v1_genomic.fna
GCF_024702355.1_ASM2470235v1_genomic.fna
GCF_024702375.1_ASM2470237v1_genomic.fna
GCF_024702385.1_ASM2470238v1_genomic.fna
GCF_024702415.1_ASM2470241v1_genomic.fna
GCF_024702435.1_ASM2470243v1_genomic.fna
GCF_024702455.1_ASM2470245v1_genomic.fna
GCF_024702465.1_ASM2470246v1_genomic.fna
GCF_024702485.1_ASM2470248v1_genomic.fna
GCF_024702515.1_ASM2470251v1_genomic.fna
GCF_024702535.1_ASM2470253v1_genomic.fna
GCF_024702555.1_ASM2470255v1_genomic.fna
GCF_024702565.1_ASM2470256v1_genomic.fna
GCF_024702595.1_ASM2470259v1_genomic.fna
GCF_024702605.1_ASM2470260v1_genomic.fna
GCF_024702635.1_ASM2470263v1_genomic.fna
GCF_024702645.1_ASM2470264v1_genomic.fna
GCF_024702675.1_ASM2470267v1_genomic.fna
GCF_024702685.1_ASM2470268v1_genomic.fna
GCF_024702715.1_ASM2470271v1_genomic.fna
GCF_024702725.1_ASM2470272v1_genomic.fna
GCF_024702745.1_ASM2470274v1_genomic.fna
GCF_024702775.1_ASM2470277v1_genomic.fna
GCF_024702795.1_ASM2470279v1_genomic.fna
GCF_024702815.1_ASM2470281v1_genomic.fna
GCF_024702825.1_ASM2470282v1_genomic.fna
GCF_024702835.1_ASM2470283v1_genomic.fna
GCF_024702875.1_ASM2470287v1_genomic.fna
GCF_024702895.1_ASM2470289v1_genomic.fna
GCF_024702915.1_ASM2470291v1_genomic.fna
GCF_024702935.1_ASM2470293v1_genomic.fna
GCF_024702945.1_ASM2470294v1_genomic.fna
GCF_024702955.1_ASM2470295v1_genomic.fna
GCF_024702995.1_ASM2470299v1_genomic.fna
GCF_024703005.1_ASM2470300v1_genomic.fna
GCF_024703015.1_ASM2470301v1_genomic.fna
GCF_024703025.1_ASM2470302v1_genomic.fna
GCF_024703075.1_ASM2470307v1_genomic.fna
GCF_024703095.1_ASM2470309v1_genomic.fna
GCF_024721545.1_ASM2472154v1_genomic.fna
GCF_024721565.1_ASM2472156v1_genomic.fna
GCF_024800705.1_ASM2480070v1_genomic.fna
GCF_900017105.1_12673_8_34_genomic.fna
GCF_900017115.1_12754_5_33_genomic.fna
GCF_900017125.1_12754_5_82_genomic.fna
GCF_900017135.1_12673_8_38_genomic.fna
GCF_900019025.1_12754_5_59_genomic.fna
GCF_900022055.1_12754_4_90_genomic.fna
GCF_900022065.1_12754_5_6_genomic.fna
GCF_900022465.1_12754_5_74_genomic.fna
GCF_900024455.1_12673_8_37_genomic.fna
GCF_900024465.1_12754_5_28_genomic.fna
GCF_900026895.1_12754_5_66_genomic.fna
GCF_900026905.1_12754_5_76_genomic.fna
GCF_900026915.1_12673_8_30_genomic.fna
GCF_900026925.1_12754_4_67_genomic.fna
GCF_900026935.1_12754_5_31_genomic.fna
GCF_900026945.1_12754_5_60_genomic.fna
GCF_900026955.1_12754_5_83_genomic.fna
GCF_900026965.1_12754_5_85_genomic.fna
GCF_900028125.1_12673_8_32_genomic.fna
GCF_900029125.1_12754_5_43_genomic.fna
GCF_900029135.1_12754_4_76_genomic.fna
GCF_900029145.1_12754_5_4_genomic.fna
GCF_900029155.1_12754_5_41_genomic.fna
GCF_900029165.1_12754_5_44_genomic.fna
GCF_900029175.1_12754_5_81_genomic.fna
GCF_900029185.1_12754_5_93_genomic.fna
GCF_900029865.1_12754_5_53_genomic.fna
GCF_900031485.1_12754_4_71_genomic.fna
GCF_900031495.1_12754_5_63_genomic.fna
GCF_900032665.1_12673_8_29_genomic.fna
GCF_900032675.1_12673_8_24_genomic.fna
GCF_900032685.1_12754_4_66_genomic.fna
GCF_900032695.1_12754_4_68_genomic.fna
GCF_900032705.1_12754_4_75_genomic.fna
GCF_900032715.1_12754_4_95_genomic.fna
GCF_900032725.1_12754_5_3_genomic.fna
GCF_900032735.1_12754_5_16_genomic.fna
GCF_900032745.1_12754_5_20_genomic.fna
GCF_900032755.1_12754_5_24_genomic.fna
GCF_900033375.1_12673_8_39_genomic.fna
GCF_900033385.1_12754_5_22_genomic.fna
GCF_900033395.1_12754_5_47_genomic.fna
GCF_900033405.1_12754_5_62_genomic.fna
GCF_900033675.1_12754_4_85_genomic.fna
GCF_900033695.1_12754_5_26_genomic.fna
GCF_900034285.1_12754_5_27_genomic.fna
GCF_900034645.1_12754_5_9_genomic.fna
GCF_900034655.1_12754_5_49_genomic.fna
GCF_900034665.1_12754_5_64_genomic.fna
GCF_900034675.1_12754_5_78_genomic.fna
GCF_900034685.1_12754_5_80_genomic.fna
GCF_900034695.1_12754_5_84_genomic.fna
GCF_900034705.1_12754_5_86_genomic.fna
GCF_900034715.1_12754_5_90_genomic.fna
GCF_900034725.1_12673_8_33_genomic.fna
GCF_900034735.1_12673_8_40_genomic.fna
GCF_900034745.1_12754_4_69_genomic.fna
GCF_900034755.1_12754_4_72_genomic.fna
GCF_900034765.1_12754_4_83_genomic.fna
GCF_900034775.1_12754_4_86_genomic.fna
GCF_900034785.1_12754_4_91_genomic.fna
GCF_900034795.1_12754_4_93_genomic.fna
GCF_900034805.1_12754_5_7_genomic.fna
GCF_900034815.1_12754_5_10_genomic.fna
GCF_900034825.1_12754_5_15_genomic.fna
GCF_900034835.1_12754_5_25_genomic.fna
GCF_900034845.1_12754_5_34_genomic.fna
GCF_900034855.1_12754_5_56_genomic.fna
GCF_900034865.1_12754_5_58_genomic.fna
GCF_900034875.1_12754_5_67_genomic.fna
GCF_900034885.1_12754_5_75_genomic.fna
GCF_900034895.1_12754_5_87_genomic.fna
GCF_900035185.1_12754_5_68_genomic.fna
GCF_900035195.1_12673_8_35_genomic.fna
GCF_900035205.1_12754_5_21_genomic.fna
GCF_900035215.1_12754_5_23_genomic.fna
GCF_900035225.1_12754_5_50_genomic.fna
GCF_900035235.1_12754_5_65_genomic.fna
GCF_900035245.1_12754_5_91_genomic.fna
GCF_900035495.1_12754_5_54_genomic.fna
GCF_900035505.1_12754_5_69_genomic.fna
GCF_900035515.1_12754_5_79_genomic.fna
GCF_900036265.1_12754_5_55_genomic.fna
GCF_900036625.1_12754_5_30_genomic.fna
GCF_900036635.1_12754_5_48_genomic.fna
GCF_900036735.1_12754_5_57_genomic.fna
GCF_900037325.1_12754_5_40_genomic.fna
GCF_900037335.1_12754_5_92_genomic.fna
GCF_900037565.1_12673_8_25_genomic.fna
GCF_900039305.1_12754_5_17_genomic.fna
GCF_900041405.1_12754_5_1_genomic.fna
GCF_900041415.1_12754_5_14_genomic.fna
GCF_900043345.1_12754_4_82_genomic.fna
GCF_900043355.1_12754_5_29_genomic.fna
GCF_900045395.1_12754_4_92_genomic.fna
GCF_900064405.1_ILCC025_Lm_131_LargeContigs_genomic.fna
GCF_900064415.1_ILCC042_Lm_42_LargeContigs.fna_genomic.fna
GCF_900064425.1_ILCC175_Lm_175_LargeContigs.fna_genomic.fna
GCF_900064775.1_ILCC031_Lm_31_LargeContigs_genomic.fna
GCF_900074875.1_ILCC619_contigs_genomic.fna
GCF_900106685.1_IMG-taxon_2675903700_annotated_assembly_genomic.fna
GCF_900162115.1_15G10_genomic.fna
GCF_900162125.1_19C01_genomic.fna
GCF_900162135.1_27A05_genomic.fna
GCF_900162145.1_12F11_genomic.fna
GCF_900162155.1_15D07_genomic.fna
GCF_900162165.1_16H02_genomic.fna
GCF_900162175.1_16C03_genomic.fna
GCF_900162185.1_19I05_genomic.fna
GCF_900162195.1_15F05_genomic.fna
GCF_900162205.1_25B09_genomic.fna
GCF_900162215.1_17A02_genomic.fna
GCF_900162225.1_19B09_genomic.fna
GCF_900162235.1_27F01_genomic.fna
GCF_900162245.1_15A07_genomic.fna
GCF_900162255.1_22A07_genomic.fna
GCF_900162265.1_15C02_genomic.fna
GCF_900162275.1_15A04_genomic.fna
GCF_900162285.1_16J10_genomic.fna
GCF_900162295.1_15B09_genomic.fna
GCF_900162305.1_16C01_genomic.fna
GCF_900162315.1_25H01_genomic.fna
GCF_900162325.1_30I08_genomic.fna
GCF_900162335.1_25D07_genomic.fna
GCF_900162345.1_33H04_genomic.fna
GCF_900162355.1_18C07_genomic.fna
GCF_900162365.1_22B09_genomic.fna
GCF_900162375.1_19B07_genomic.fna
GCF_900162385.1_18F03_genomic.fna
GCF_900162395.1_32B03_genomic.fna
GCF_900162405.1_30I03_genomic.fna
GCF_900162415.1_31H06_genomic.fna
GCF_900162425.1_27B01_genomic.fna
GCF_900162435.1_16J10_2_genomic.fna
GCF_900162445.1_16J08_genomic.fna
GCF_900162455.1_19D07_genomic.fna
GCF_900162465.1_18F07_genomic.fna
GCF_900162475.1_23A07_genomic.fna
GCF_900162485.1_32D10_genomic.fna
GCF_900162495.1_32C06_genomic.fna
GCF_900162505.1_33H08_genomic.fna
GCF_900162515.1_27I07_genomic.fna
GCF_900162525.1_17K09_genomic.fna
GCF_900162535.1_25F07_genomic.fna
GCF_900162545.1_18G03_genomic.fna
GCF_900162555.1_15G01_genomic.fna
GCF_900162565.1_16A01_genomic.fna
GCF_900162575.1_06B04_genomic.fna
GCF_900162585.1_08A06_genomic.fna
GCF_900162595.1_15I05_genomic.fna
GCF_900162605.1_21B06_genomic.fna
GCF_900169615.1_5479_genomic.fna
GCF_900169635.1_5478_genomic.fna
GCF_900169645.1_5471_genomic.fna
GCF_900169675.1_5485_genomic.fna
GCF_900169725.1_5477_genomic.fna
GCF_900169885.1_5482_genomic.fna
GCF_900169905.1_5468_genomic.fna
GCF_900169945.1_5483_genomic.fna
GCF_900174545.1_LmNG1_genomic.fna
GCF_900174555.1_LmNG2_genomic.fna
GCF_900174575.1_LmNG3_genomic.fna
GCF_900183385.1_CLIP_2016_00682_genomic.fna
GCF_900186125.1_ILCC801.fasta_genomic.fna
GCF_900186135.1_ILCC792.fasta_genomic.fna
GCF_900186145.1_ILCC806.fasta_genomic.fna
GCF_900186155.1_ILCC804.fasta_genomic.fna
GCF_900186165.1_ILCC793.fasta_genomic.fna
GCF_900186175.1_ILCC796.fasta_genomic.fna
GCF_900186185.1_ILCC797.fasta_genomic.fna
GCF_900186195.1_ILCC810.fasta_genomic.fna
GCF_900187025.1_49923_F01_genomic.fna
GCF_900187195.1_51485_F01_genomic.fna
GCF_900187225.1_51881_G01_genomic.fna
GCF_900187315.1_52087_C01_genomic.fna
GCF_900199755.1_Listeria_portugal_2542_genomic.fna
GCF_900231475.1_LMNC088_complete_genome_genomic.fna
GCF_900231485.1_JF5861_complete_genome_genomic.fna
GCF_900275645.1_JF5203_1_genomic.fna
GCF_900452905.1_57428_D02_genomic.fna
GCF_900452915.1_50681_D01_genomic.fna
GCF_900452975.1_58116_E02_genomic.fna
GCF_900452995.1_56527_A01_genomic.fna
GCF_900453005.1_52363_F01_genomic.fna
GCF_900453065.1_58116_F02_genomic.fna
GCF_900453385.1_58174_A01_genomic.fna
GCF_900461625.1_58116_G02_genomic.fna
GCF_900637775.1_52592_D02_genomic.fna
GCF_900637785.1_52592_C02_genomic.fna
GCF_900638015.1_54984_A01_genomic.fna
GCF_901284395.2_PRJEB32287-4_genomic.fna
GCF_901284405.1_PRJEB32287_genomic.fna
GCF_901284425.1_PRJEB32287-2_genomic.fna
GCF_901284435.2_PRJEB32287-3_genomic.fna
GCF_901284445.1_PRJEB32287-5_genomic.fna
GCF_901284455.1_PRJEB32287-6_genomic.fna
GCF_901284475.1_PRJEB32287-8_genomic.fna
GCF_901284485.2_PRJEB32287-7_genomic.fna
GCF_902373705.1_MGYG-HGUT-01298_genomic.fna
GCF_902374525.1_MGYG-HGUT-01395_genomic.fna
GCF_902385845.1_UHGG_MGYG-HGUT-02325_genomic.fna
GCF_902386675.1_UHGG_MGYG-HGUT-02392_genomic.fna
GCF_902506745.1_Q1049_genomic.fna
GCF_902652695.1_Q0784_genomic.fna
GCF_902652705.1_Q0720_genomic.fna
GCF_902652715.1_Q0719_genomic.fna
GCF_902652725.1_Q0718_genomic.fna
GCF_902652735.1_Q0782_genomic.fna
GCF_902652745.1_Q0721_genomic.fna
GCF_902652755.1_Q0781_genomic.fna
GCF_902652765.1_Q0783_genomic.fna
GCF_902652795.1_Q1080_genomic.fna
GCF_902652805.1_Q0785_genomic.fna
GCF_902827145.1_Listeria_monocytogenes_strain_RO15_genomic.fna
GCF_902833935.1_L_monocytogenes_RO4_genomic.fna
GCF_902837525.1_L_monocytogenes_AB199_genomic.fna
GCF_902837535.1_L_monocytogenes_AB120_genomic.fna
GCF_902837585.1_L_monocytogenes_C7_genomic.fna
GCF_902838455.1_L_monocytogenes_MB5_genomic.fna
GCF_902838845.1_L_monocytogenes_2HF33_genomic.fna
GCF_905219375.1_QI0054_genomic.fna
GCF_905219385.1_QI0055_genomic.fna
GCF_905309445.1_Listeria_monocytogenes_strain_S2542_genome_genomic.fna
GCF_913566895.1_201901311_genomic.fna
