# Supplementary material for: Database size positively correlates with the loss of species-level taxonomic resolution for the 16S rRNA and other prokaryotic marker genes
Source: PLoS Comput Biol. 2024 Aug 5;20(8):e1012343. doi: 10.1371/journal.pcbi.1012343 (PMC11326629; doi:10.1371/journal.pcbi.1012343)
Supplement: S1 Table — From the analysis of the SILVA database and the GTDB. (XLSX) [file pcbi.1012343.s003.xlsx]

## Sheet: Sheet1
Table shows the number of times a species pair occurs in multispecies clusters
SILVA 16S RRNA					GTDB
		Number of collisions					Number of collisions
Bacillus cereus	Bacillus thuringiensis	120			Bacillus cereus	Bacillus thuringiensis	4045
Bacillus amyloliquefaciens	Bacillus velezensis	92			Bacillus amyloliquefaciens	Bacillus velezensis	2518
Enterococcus durans	Enterococcus faecium	74			Escherichia coli	Shigella sonnei	1558
Bacillus amyloliquefaciens	Bacillus subtilis	62			Bacillus cereus	Bacillus mycoides	1245
Lacticaseibacillus casei	Lacticaseibacillus paracasei	59			Enterobacter hormaechei	Enterobacter cloacae	1172
Bacillus subtilis	Bacillus tequilensis	58			Serratia ureilytica	Serratia marcescens	1050
Enterobacter cloacae	Enterobacter hormaechei	53			Escherichia coli	Shigella boydii	1044
Bacillus subtilis	Bacillus velezensis	46			Escherichia coli	Shigella flexneri	907
Bacillus anthracis	Bacillus cereus	39			Enterococcus faecium	Enterococcus lactis	851
Bacillus altitudinis	Bacillus pumilus	37			Pseudomonas syringae group genomosp. 3	Pseudomonas syringae	831
Bacillus pumilus	Bacillus safensis	35			Pseudomonas aeruginosa	Pseudomonas denitrificans (nom. rej.)	778
Bacillus cereus	Bacillus toyonensis	28			Ralstonia pseudosolanacearum	Ralstonia solanacearum	740
Bacillus thuringiensis	Bacillus toyonensis	28			Klebsiella michiganensis	Klebsiella oxytoca	643
Klebsiella pneumoniae	Klebsiella variicola	28			Enterobacter cloacae	Enterobacter asburiae	607
Bacillus anthracis	Bacillus thuringiensis	27			Citrobacter portucalensis	Citrobacter freundii	606
Enterococcus faecalis	Enterococcus faecium	26			Pseudomonas fluorescens	Pseudomonas viridiflava	603
Escherichia coli	Shigella sonnei	26			Bacillus cereus	Bacillus tropicus	589
Bacillus halotolerans	Bacillus subtilis	25			Pseudomonas syringae	Pseudomonas viridiflava	568
Bacillus vallismortis	Bacillus velezensis	25			Vibrio paracholerae	Vibrio cholerae	566
Escherichia coli	Shigella flexneri	25			Klebsiella michiganensis	Klebsiella grimontii	559
Bacillus amyloliquefaciens	Bacillus siamensis	23			Shigella boydii	Shigella sonnei	554
Bacillus licheniformis	Bacillus paralicheniformis	23			Bacillus cereus	Bacillus paranthracis	539
Escherichia coli	Escherichia fergusonii	23			Streptococcus oralis	Streptococcus mitis	539
Bacillus licheniformis	Bacillus subtilis	22			Enterobacter roggenkampii	Enterobacter cloacae	538
Bacillus amyloliquefaciens	Bacillus vallismortis	22			Citrobacter freundii	Citrobacter braakii	529
Bacillus cereus	Bacillus wiedmannii	22			Pseudomonas putida	Pseudomonas monteilii	524
Bacillus siamensis	Bacillus subtilis	21			Lacticaseibacillus casei	Lacticaseibacillus paracasei	504
Bacillus siamensis	Bacillus velezensis	21			Bacillus anthracis	Bacillus cereus	501
Enterococcus durans	Limosilactobacillus fermentum	21			Lactococcus lactis	Lactococcus cremoris	480
Enterobacter asburiae	Enterobacter cloacae	21			Priestia megaterium	Priestia aryabhattai	467
Klebsiella pneumoniae	Klebsiella quasipneumoniae	21			Shigella boydii	Shigella flexneri	465
Pseudomonas plecoglossicida	Pseudomonas putida	20			Bacillus cereus	Bacillus toyonensis	462
Bacillus subtilis	Bacillus vallismortis	20			Lactobacillus gasseri	Lactobacillus paragasseri	457
Pseudomonas monteilii	Pseudomonas putida	19			Agrobacterium tumefaciens	Rhizobium rhizogenes	445
Escherichia coli	Shigella boydii	19			Xanthomonas campestris	Xanthomonas arboricola	439
Enterococcus faecium	Enterococcus lactis	18			Pseudomonas savastanoi	Pseudomonas syringae	412
Bacillus thuringiensis	Bacillus wiedmannii	16			Pseudomonas syringae group genomosp. 3	Pseudomonas viridiflava	401
Aeromonas caviae	Aeromonas hydrophila	16			Listeria monocytogenes	Listeria innocua	399
Enterobacter cloacae	Enterobacter ludwigii	16			Citrobacter cronae	Citrobacter werkmanii	398
Bacillus pumilus	Bacillus stratosphericus	15			Clostridium botulinum	Clostridium sporogenes	384
Bacillus cereus	Bacillus mycoides	15			Bacillus subtilis	Bacillus velezensis	384
Aeromonas hydrophila	Aeromonas veronii	15			Klebsiella quasipneumoniae	Klebsiella pneumoniae	381
Klebsiella michiganensis	Klebsiella oxytoca	15			Klebsiella grimontii	Klebsiella oxytoca	380
Enterococcus durans	Lactococcus lactis	14			Rhizobium esperanzae	Rhizobium phaseoli	378
Shigella boydii	Shigella flexneri	14			Pseudomonas savastanoi	Pseudomonas amygdali	368
Vibrio alginolyticus	Vibrio parahaemolyticus	14			Bacillus thuringiensis	Bacillus toyonensis	368
Klebsiella oxytoca	Klebsiella pneumoniae	14			Agrobacterium fabacearum	Agrobacterium tumefaciens	364
Shigella boydii	Shigella dysenteriae	13			Streptococcus pseudopneumoniae	Streptococcus mitis	364
Cytobacillus firmus	Cytobacillus oceanisediminis	13			Pseudomonas syringae	Pseudomonas amygdali	360
Bacillus cereus	Bacillus subtilis	12			Pseudomonas lactis	Pseudomonas fluorescens	359
Bacillus aerophilus	Bacillus pumilus	12			Klebsiella michiganensis	Klebsiella pasteurii	348
Enterococcus faecium	Limosilactobacillus fermentum	12			Staphylococcus warneri	Staphylococcus pasteuri	346
Escherichia coli	Shigella dysenteriae	12			Escherichia coli	Shigella dysenteriae	345
Serratia marcescens	Serratia nematodiphila	12			Citrobacter youngae	Citrobacter sp. FDAARGOS_156	343
Vibrio azureus	Vibrio parahaemolyticus	12			Bacillus cereus	Bacillus mobilis	338
Bacillus cereus	Bacillus sp. enrichment culture	11			Lysinibacillus sphaericus	Lysinibacillus fusiformis	338
Pseudomonas putida	Pseudomonas taiwanensis	11			Lactococcus garvieae	Lactococcus petauri	337
Burkholderia cenocepacia	Burkholderia cepacia	11			Pseudomonas asiatica	Pseudomonas plecoglossicida	320
Pseudomonas fluorescens	Pseudomonas gessardii	11			Bacillus amyloliquefaciens	Bacillus subtilis	314
Lysinibacillus fusiformis	Lysinibacillus sphaericus	11			Acinetobacter baumannii	Acinetobacter pittii	313
Bacillus altitudinis	Bacillus stratosphericus	11			Shigella flexneri	Shigella sonnei	313
Bacillus licheniformis	Bacillus sonorensis	11			Brucella abortus	Brucella melitensis	298
Bacillus aerophilus	Bacillus altitudinis	11			Enterobacter kobei	Enterobacter cloacae	298
Bacillus mycoides	Bacillus thuringiensis	11			Pseudomonas koreensis	Pseudomonas fluorescens	296
Vibrio campbellii	Vibrio harveyi	11			Bacillus thuringiensis	Bacillus wiedmannii	292
Pantoea agglomerans	Pantoea vagans	11			Enterobacter sichuanensis	Enterobacter cloacae	292
Pseudomonas fluorescens	Pseudomonas putida	11			Elizabethkingia miricola	Elizabethkingia bruuniana	290
Staphylococcus argenteus	Staphylococcus aureus	10			Bacillus stratosphericus	Bacillus altitudinis	286
Bacillus sp. enrichment culture	Bacillus subtilis	10			Bacillus pumilus	Bacillus altitudinis	284
Acinetobacter baumannii	Acinetobacter calcoaceticus	10			Micrococcus luteus	Micrococcus aloeverae	284
Bacillus pumilus	Bacillus subtilis	10			Pseudomonas carnis	Pseudomonas fluorescens	283
Bacillus altitudinis	Bacillus safensis	10			Pseudomonas syringae group genomosp. 3	Pseudomonas amygdali	282
Enterococcus faecium	Lactococcus lactis	10			Bacillus cereus	Bacillus albus	281
Aeromonas sobria	Aeromonas veronii	10			Acinetobacter nosocomialis	Acinetobacter baumannii	280
Micrococcus luteus	Micrococcus yunnanensis	10			Xanthomonas citri	Xanthomonas axonopodis	276
Bacillus aerius	Bacillus licheniformis	9			Pseudomonas putida	Pseudomonas plecoglossicida	274
Pseudomonas azotoformans	Pseudomonas fluorescens	9			Pseudomonas fluorescens	Pseudomonas brassicacearum	272
Enterococcus durans	Enterococcus lactis	9			Rhizobium ruizarguesonis	Rhizobium leguminosarum	270
Enterococcus durans	Enterococcus faecalis	9			Xanthomonas phaseoli	Xanthomonas citri	269
Bacillus mycoides	Bacillus pseudomycoides	9			Shigella boydii	Shigella dysenteriae	266
Leuconostoc mesenteroides	Leuconostoc pseudomesenteroides	9			Staphylococcus schleiferi	Staphylococcus coagulans	266
Aeromonas hydrophila	Aeromonas sobria	9			Rhodococcus erythropolis	Rhodococcus qingshengii	264
Escherichia coli	Klebsiella pneumoniae	9			Acinetobacter seifertii	Acinetobacter genomosp. 33YU	260
Enterobacter cloacae	Klebsiella aerogenes	9			Brucella melitensis	Brucella suis	258
Pseudomonas amygdali	Pseudomonas syringae	9			Enterobacter cloacae complex sp.	Enterobacter cloacae	258
Pseudomonas fluorescens	Pseudomonas koreensis	9			Bacillus anthracis	Bacillus thuringiensis	257
Pseudomonas fluorescens	Pseudomonas poae	9			Phocaeicola dorei	Phocaeicola vulgatus	256
Pseudomonas oryzihabitans	Pseudomonas psychrotolerans	9			Citrobacter youngae	Citrobacter freundii	253
Streptococcus pneumoniae	Streptococcus pseudopneumoniae	8			Pseudomonas asiatica	Pseudomonas putida	249
Xanthomonas axonopodis	Xanthomonas citri	8			Paraburkholderia aspalathi	Paraburkholderia nemoris	248
Bacillus aerius	Bacillus altitudinis	8			Bacillus cereus	Bacillus nitratireducens	245
Acinetobacter calcoaceticus	Acinetobacter pittii	8			Paenibacillus polymyxa	Paenibacillus peoriae	243
Enterococcus casseliflavus	Enterococcus gallinarum	8			Staphylococcus cohnii	Staphylococcus ureilyticus	238
Bacillus mycoides	Bacillus toyonensis	8			Bacillus cereus	Bacillus pacificus	235
Bacillus toyonensis	Bacillus wiedmannii	8			Bacillus subtilis	NA	235
Vibrio alginolyticus	Vibrio neocaledonicus	8			Xanthomonas campestris	Xanthomonas citri	235
Staphylococcus pasteuri	Staphylococcus warneri	8			Bacillus licheniformis	Bacillus paralicheniformis	232
Brucella anthropi	Brucella intermedia	8			Xanthomonas euroxanthea	Xanthomonas arboricola	232
Enterobacter asburiae	Enterobacter roggenkampii	8			Streptococcus pneumoniae	Streptococcus pseudopneumoniae	231
Streptococcus mitis	Streptococcus oralis	8			Haemophilus influenzae	Haemophilus parainfluenzae	230
Lactococcus lactis	Limosilactobacillus fermentum	7			Achromobacter ruhlandii	Achromobacter xylosoxidans	229
Bacillus cereus	Bacillus pseudomycoides	7			Enterobacter cloacae	Klebsiella pneumoniae	229
Bacillus subtilis	Bacillus thuringiensis	7			Corynebacterium diphtheriae	Corynebacterium belfantii	229
Bacillus anthracis	Bacillus toyonensis	7			Streptococcus gallolyticus	Streptococcus macedonicus	227
Bacillus amyloliquefaciens	Bacillus licheniformis	7			Pseudomonas tremae	Pseudomonas coronafaciens	222
Bacillus altitudinis	Bacillus subtilis	7			Mucilaginibacter rubeus	Mucilaginibacter gossypii	221
Rhodococcus erythropolis	Rhodococcus qingshengii	7			Enterobacter chengduensis	Enterobacter cloacae	219
Bacillus licheniformis	Bacillus tequilensis	7			Pectobacterium brasiliense	Pectobacterium carotovorum	218
Lacticaseibacillus casei	Lacticaseibacillus rhamnosus	7			Lacticaseibacillus casei	Lacticaseibacillus zeae	218
Enterococcus faecium	Enterococcus hirae	7			Leuconostoc falkenbergense	Leuconostoc pseudomesenteroides	218
Bacillus atrophaeus	Bacillus subtilis	7			Rahnella aceris	Rahnella aquatilis	217
Leuconostoc garlicum	Leuconostoc lactis	7			Corynebacterium glutamicum	[Brevibacterium] flavum	212
Vibrio harveyi	Vibrio rotiferianus	7			Yersinia frederiksenii	Yersinia massiliensis	211
Bacillus subtilis	Spbetavirus SPbeta	7			Burkholderia humptydooensis	Burkholderia thailandensis	210
Bacillus siamensis	Bacillus vallismortis	7			Mycobacterium paraintracellulare	Mycobacterium intracellulare	208
Enterobacter cloacae	Pantoea agglomerans	7			Pseudomonas zeshuii	Pseudomonas luteola	207
Enterobacter cloacae	Enterobacter roggenkampii	7			Staphylococcus xylosus	Staphylococcus pseudoxylosus	207
Staphylococcus haemolyticus	Staphylococcus hominis	7			Xanthomonas campestris	Xanthomonas axonopodis	207
Pseudomonas brenneri	Pseudomonas fluorescens	7			Enterobacter hormaechei	Enterobacter cloacae complex sp.	206
Stenotrophomonas maltophilia	[Pseudomonas] hibiscicola	7			Burkholderia orbicola	Burkholderia cenocepacia	205
Burkholderia cepacia	Burkholderia stabilis	7			Streptococcus pasteurianus	Streptococcus gallolyticus	203
Clostridium botulinum	Clostridium sporogenes	7			Bremerella cremea	Blastopirellula marina	203
Xanthomonas arboricola	Xanthomonas campestris	6			Bacillus cereus	Bacillus wiedmannii	200
Xanthomonas axonopodis	Xanthomonas campestris	6			Citrobacter freundii	Citrobacter werkmanii	199
Xanthomonas campestris	Xanthomonas citri	6			Pseudomonas fluorescens	Pseudomonas azotoformans	196
Bacillus pseudomycoides	Bacillus thuringiensis	6			Pseudomonas fluorescens	Pseudomonas putida	196
Pseudomonas fluorescens	Pseudomonas libanensis	6			Pseudomonas hunanensis	Pseudomonas putida	196
Bacillus aerius	Bacillus pumilus	6			Brucella abortus	Brucella suis	194
Bacillus aerophilus	Bacillus stratosphericus	6			Bacillus thuringiensis	Bacillus paranthracis	194
Pseudomonas monteilii	Pseudomonas plecoglossicida	6			Klebsiella sp. K4	Klebsiella pneumoniae	193
Lactiplantibacillus pentosus	Limosilactobacillus fermentum	6			Xanthomonas arboricola	Xanthomonas dyei	193
Bacillus amyloliquefaciens	Bacillus tequilensis	6			Bacillus subtilis	Bacillus sp. LM 4-2	191
Rhizobium laguerreae	Rhizobium leguminosarum	6			Pseudomonas juntendi	Pseudomonas putida	188
Bacillus halotolerans	Bacillus tequilensis	6			Lonsdalea populi	Lonsdalea quercina	188
Bacillus australimaris	Bacillus pumilus	6			Aeromonas dhakensis	Aeromonas hydrophila	188
Enterococcus durans	Leuconostoc pseudomesenteroides	6			Providencia stuartii	Providencia thailandensis	187
Paenibacillus peoriae	Paenibacillus polymyxa	6			Rhizobium esperanzae	Rhizobium etli	186
Shigella flexneri	Shigella sonnei	6			Pseudomonas juntendi	Pseudomonas aeruginosa	185
Escherichia fergusonii	Shigella flexneri	6			Pseudomonas fluorescens	Pseudomonas jessenii	184
Bacillus cereus	Bacillus mobilis	6			Escherichia coli	Escherichia fergusonii	184
Vibrio harveyi	Vibrio owensii	6			Pseudomonas paracarnis	Pseudomonas fluorescens	183
Vibrio alginolyticus	Vibrio diabolicus	6			Citrobacter europaeus	Citrobacter freundii	183
Bacillus intestinalis	Bacillus subtilis	6			Proteus terrae	Proteus vulgaris	183
Lysinibacillus fusiformis	Lysinibacillus macroides	6			Pantoea vagans	Pantoea agglomerans	179
Lysinibacillus fusiformis	Lysinibacillus xylanilyticus	6			Pseudomonas koreensis	Pseudomonas moraviensis	178
Enterobacter cancerogenus	Enterobacter cloacae	6			Campylobacter coli	Campylobacter jejuni	177
Staphylococcus capitis	Staphylococcus epidermidis	6			Phocaeicola dorei	Bacteroides sp. 3_1_33FAA	174
Citrobacter braakii	Citrobacter freundii	6			Bacillus toyonensis	Bacillus sp. FDAARGOS_235	172
Aeromonas enteropelogenes	Aeromonas hydrophila	6			Agrobacterium deltaense	Agrobacterium tumefaciens	169
Pectobacterium parmentieri	Pectobacterium wasabiae	6			Lactiplantibacillus plantarum	Lactiplantibacillus argentoratensis	169
Raoultella ornithinolytica	Raoultella planticola	6			Bacillus subtilis	Bacillus inaquosorum	169
Enterobacter cloacae	Enterobacter kobei	6			Blautia obeum	Blautia wexlerae	167
Streptococcus mitis	Streptococcus pseudopneumoniae	6			Streptococcus equinus	Streptococcus lutetiensis	166
Pseudomonas mendocina	Pseudomonas oleovorans	6			Bacteroides ovatus	Bacteroides xylanisolvens	166
Vibrio ichthyoenteri	Vibrio scophthalmi	6			Serratia nematodiphila	Serratia marcescens	164
Pseudomonas fluorescens	Pseudomonas veronii	6			Streptococcus oralis	Streptococcus pseudopneumoniae	163
Stenotrophomonas maltophilia	Stenotrophomonas rhizophila	6			Shigella dysenteriae	Shigella sonnei	163
Brevibacillus brevis	Brevibacillus formosus	6			Serratia nevei	Serratia marcescens	162
Delftia lacustris	Delftia tsuruhatensis	6			Klebsiella variicola	Klebsiella pneumoniae	162
Elizabethkingia anophelis	Elizabethkingia meningoseptica	6			Geobacillus kaustophilus	Geobacillus thermoleovorans	161
Planktothrix agardhii	Planktothrix rubescens	5			Bacillus safensis	Bacillus sp. WP8	161
Bacillus thuringiensis	Streptococcus pneumoniae	5			Citrobacter freundii	Escherichia coli	161
Bacillus cereus	Streptococcus pneumoniae	5			Vibrio lentus	Vibrio tasmaniensis	161
Pseudomonas putida	Pseudomonas sp. enrichment culture	5			Yersinia alsatica	Yersinia frederiksenii	160
Bacillus sp. enrichment culture	Bacillus thuringiensis	5			Bacillus subtilis	Bacillus spizizenii	159
Burkholderia cepacia	Burkholderia lata	5			Serratia quinivorans	Serratia proteamaculans	158
Burkholderia cepacia	Burkholderia territorii	5			NA	Bacillus spizizenii	157
Bacillus safensis	Bacillus stratosphericus	5			Bacteroides sp. 4_1_36	Bacteroides uniformis	156
Acinetobacter calcoaceticus	Acinetobacter oleivorans	5			Xanthomonas euvesicatoria	Xanthomonas axonopodis	156
Bacillus aerius	Bacillus aerophilus	5			Klebsiella grimontii	Klebsiella pasteurii	155
Bacillus glycinifermentans	Bacillus licheniformis	5			Yersinia vastinensis	Yersinia frederiksenii	153
Bacillus paralicheniformis	Bacillus sonorensis	5			Shigella dysenteriae	Shigella flexneri	153
Weissella cibaria	Weissella confusa	5			Yersinia pestis	Yersinia pseudotuberculosis	153
Yersinia pestis	Yersinia pseudotuberculosis	5			Stenotrophomonas maltophilia	Stenotrophomonas pavanii	153
Bacillus tequilensis	Bacillus vallismortis	5			Pseudomonas sp. p99-361	Pseudomonas juntendi	152
Bacillus cereus	Bacillus proteolyticus	5			Micrococcus luteus	Micrococcus yunnanensis	152
Shigella boydii	Shigella sonnei	5			Gardnerella vaginalis	Gardnerella swidsinskii	152
Escherichia fergusonii	Shigella boydii	5			Pseudomonas fluorescens	Pseudomonas simiae	151
Enterococcus durans	Enterococcus thailandicus	5			Bacillus thuringiensis	Bacillus tropicus	151
Vibrio cyclitrophicus	Vibrio splendidus	5			Megamonas funiformis	Megamonas rupellensis	151
Lactococcus lactis	Leuconostoc lactis	5			Bacillus altitudinis	Bacillus aerophilus	149
Staphylococcus saprophyticus	Staphylococcus xylosus	5			Parabacteroides sp. 20_3	Parabacteroides distasonis	149
Paenibacillus amylolyticus	Paenibacillus xylanexedens	5			Pseudomonas lactis	Pseudomonas carnis	148
Bacillus subtilis	Shouchella gibsonii	5			Paenibacillus jamilae	Paenibacillus polymyxa	148
Priestia aryabhattai	Priestia flexa	5			Pseudomonas sp. URMO17WK12:I11	Pseudomonas fulva	148
Staphylococcus epidermidis	Staphylococcus haemolyticus	5			Streptococcus gordonii	Streptococcus cristatus	148
Staphylococcus epidermidis	synthetic construct	5			Pseudidiomarina tainanensis	Pseudidiomarina maritima	147
Bacillus subtilis	Priestia aryabhattai	5			Neisseria lactamica	Neisseria meningitidis	145
Fictibacillus nanhaiensis	Fictibacillus phosphorivorans	5			Pseudomonas putida	Pseudomonas fulva	145
Felsduovirus Fels2	Salmonella enterica	5			Pseudomonas parafulva	Pseudomonas fulva	145
Leuconostoc lactis	Limosilactobacillus fermentum	5			Wolbachia endosymbiont of Drosophila simulans	Wolbachia pipientis	145
Klebsiella pneumoniae	Shigella sonnei	5			Pseudomonas sp. p99-361	Pseudomonas putida	144
Enterobacter asburiae	Enterobacter hormaechei	5			Pseudomonas lactis	Pseudomonas azotoformans	144
Enterobacter cloacae	Lelliottia nimipressuralis	5			Yersinia rochesterensis	Yersinia kristensenii	144
Enterobacter ludwigii	Pantoea agglomerans	5			Enterobacter hormaechei	Enterobacter asburiae	144
Enterobacter asburiae	Enterobacter ludwigii	5			Haemophilus aegyptius	Haemophilus influenzae	144
Bacillus subtilis	Geobacillus stearothermophilus	5			Citrobacter sp. FDAARGOS_156	Citrobacter freundii	143
Bacillus sonorensis	Bacillus subtilis	5			Xanthomonas campestris	Xanthomonas euvesicatoria	143
Bacillus pumilus	Bacillus zhangzhouensis	5			Delftia lacustris	Delftia acidovorans	142
Enterobacter kobei	Enterobacter ludwigii	5			Clostridium perfringens	Clostridium tertium	141
Cronobacter malonaticus	Cronobacter sakazakii	5			Edwardsiella piscicida	Edwardsiella tarda	141
Hafnia alvei	Obesumbacterium proteus	5			Citrobacter sp. BIDMC107	Citrobacter freundii	141
Streptomyces griseus	Streptomyces microflavus	5			Staphylococcus schleiferi	Mammaliicoccus fleurettii	140
Escherichia coli	Serratia marcescens	5			Flavobacterium covae	Flavobacterium columnare	139
Pseudomonas savastanoi	Pseudomonas syringae	5			Lactobacillus jensenii	Lactobacillus mulieris	139
Pseudomonas fragi	Pseudomonas psychrophila	5			Pseudomonas lutea	Pseudomonas luteola	138
Pseudomonas fluorescens	Pseudomonas marginalis	5			Citrobacter youngae	Citrobacter pasteurii	138
Pseudomonas brassicacearum	Pseudomonas fluorescens	5			Leuconostoc gelidum	Leuconostoc inhae	138
Halomonas axialensis	Halomonas meridiana	5			Bacillus thuringiensis	Bacillus sp. ABP14	137
Cellulosimicrobium cellulans	Cellulosimicrobium funkei	5			Neisseria subflava	Neisseria meningitidis	137
Brevibacillus brevis	Brevibacillus parabrevis	5			Bacillus mycoides	Bacillus thuringiensis	137
Dolichospermum circinale	Dolichospermum planctonicum	5			Streptococcus australis	Streptococcus sp. A12	137
Paenarthrobacter aurescens	Paenarthrobacter nitroguajacolicus	5			Bacteroides sp. D20	Bacteroides uniformis	137
Rhizobium etli	Rhizobium phaseoli	5			Escherichia albertii	Escherichia coli	137
Agrobacterium tumefaciens	Rhizobium pusense	5			Pectobacterium polaris	Pectobacterium parvum	137
Bradyrhizobium elkanii	Bradyrhizobium genosp.	5			Bradyrhizobium japonicum	Bradyrhizobium liaoningense	137
Pseudarthrobacter oxydans	Pseudarthrobacter siccitolerans	5			Comamonas testosteroni	Comamonas thiooxydans	137
Xanthomonas campestris	Xanthomonas phaseoli	4			[Ruminococcus] torques	Mediterraneibacter faecis	136
Xanthomonas citri	Xanthomonas phaseoli	4			Paenibacillus pabuli	Paenibacillus taichungensis	136
Aster yellows phytoplasma	Sesame phyllody phytoplasma	4			Burkholderia cepacia	Burkholderia cenocepacia	136
Acinetobacter baumannii	Acinetobacter nosocomialis	4			Pseudomonas syringae group genomosp. 3	Pseudomonas avellanae	135
Coconut lethal yellowing phytoplasma	Cocos nucifera	4			Enterobacter cloacae complex sp.	Enterobacter asburiae	135
Thermoanaerobacter brockii	Thermoanaerobacter pseudethanolicus	4			Vibrio alginolyticus	Vibrio parahaemolyticus	135
Serratia marcescens	Serratia ureilytica	4			Mesorhizobium erdmanii	Mesorhizobium loti	134
Bacillus pseudomycoides	Bacillus subtilis	4			Pseudomonas bubulae	Pseudomonas fragi	134
Bacillus pseudomycoides	Bacillus toyonensis	4			Stenotrophomonas indicatrix	Stenotrophomonas maltophilia	134
Pseudomonas fluorescens	Pseudomonas reactans	4			Vibrio tarriae	Vibrio cholerae	133
Streptomyces anulatus	Streptomyces griseus	4			Planktothrix agardhii	Planktothrix prolifica	133
Bacillus amyloliquefaciens	Bacillus pumilus	4			Rhizobium sophoriradicis	Rhizobium etli	132
Bacillus aerius	Bacillus stratosphericus	4			Enterococcus gallinarum	Enterococcus saccharolyticus	132
Bacillus aerius	Bacillus safensis	4			Neisseria meningitidis	Neisseria mucosa	131
Bacillus subtilis	Paenibacillus polymyxa	4			Vibrio lentus	Vibrio splendidus	131
Lactiplantibacillus paraplantarum	Lactiplantibacillus pentosus	4			Burkholderia cepacia	Burkholderia lata	130
Leuconostoc mesenteroides	Limosilactobacillus fermentum	4			Agrobacterium fabrum	Agrobacterium tumefaciens	129
Burkholderia cepacia	Burkholderia vietnamiensis	4			Rhizobium etli	Rhizobium phaseoli	129
Streptococcus anginosus	Streptococcus intermedius	4			Pseudomonas syringae group genomosp. 3	Pseudomonas savastanoi	129
Bacillus tequilensis	Bacillus velezensis	4			Bacillus cereus	Bacillus paramycoides	128
Bacillus halotolerans	Bacillus licheniformis	4			Vibrio sp. 10N.286.46.E10	Vibrio sp. F12	128
Bacillus pseudomycoides	Bacillus wiedmannii	4			Pseudomonas fluorescens	Pseudomonas protegens	127
Enterococcus durans	Enterococcus sp. enrichment culture	4			Pseudoalteromonas flavipulchra	Pseudoalteromonas piscicida	127
Enterococcus faecium	Enterococcus sp. enrichment culture	4			Acinetobacter courvalinii	Acinetobacter baumannii	126
Streptococcus oralis	Streptococcus pseudopneumoniae	4			Yersinia kristensenii	Yersinia frederiksenii	126
Bacillus cereus	Bacillus paramycoides	4			Pseudomonas fluorescens	Pseudomonas synxantha	125
Bacillus anthracis	Bacillus mycoides	4			Pseudomonas aeruginosa	Pseudomonas putida	125
Bacillus mycoides	Bacillus wiedmannii	4			Acetobacter tropicalis	Acetobacter senegalensis	125
Bacillus mobilis	Bacillus thuringiensis	4			Enterocloster clostridioformis	Enterocloster bolteae	124
Bacillus mobilis	Bacillus wiedmannii	4			Pseudomonas lini	Pseudomonas fluorescens	124
Geobacillus kaustophilus	Geobacillus thermoleovorans	4			Acidithiobacillus albertensis	Acidithiobacillus thiooxidans	124
Vibrio natriegens	Vibrio parahaemolyticus	4			Bacillus cereus	Bacillus sp. (in: firmicutes)	124
Streptococcus anginosus	Streptococcus constellatus	4			Enterobacter dykesii	Enterobacter asburiae	124
Aeromonas hydrophila	Aeromonas salmonicida	4			Bacillus cereus	Bacillus pseudomycoides	123
Aeromonas bestiarum	Aeromonas salmonicida	4			Pseudomonas avellanae	Pseudomonas amygdali	123
Aeromonas hydrophila	Aeromonas media	4			Thalassospira xiamenensis	Thalassospira permensis	122
Aeromonas encheleia	Aeromonas hydrophila	4			Cupriavidus taiwanensis	Cupriavidus alkaliphilus	122
Aerococcus urinaeequi	Aerococcus viridans	4			Pseudomonas syringae group genomosp. 3	Pseudomonas cannabina	121
Aeromonas dhakensis	Aeromonas hydrophila	4			Providencia huaxiensis	Providencia rettgeri	121
Lysinibacillus sphaericus	Lysinibacillus xylanilyticus	4			Enterobacter cloacae complex sp.	Enterobacter kobei	121
Aeromonas hydrophila	Aeromonas jandaei	4			Staphylococcus aureus	Staphylococcus argenteus	121
Lysinibacillus macroides	Lysinibacillus xylanilyticus	4			Pseudomonas shirazica	Pseudomonas asiatica	120
Shigella dysenteriae	Shigella flexneri	4			Brucella sp. 2002734562	Brucella abortus	120
Escherichia coli	Photorhabdus luminescens	4			Acinetobacter sp. Res13-Abat-PEC10-P4-01	Acinetobacter sp. Res13-Abat-PEC15-P4-01	120
Enterobacter cancerogenus	Enterobacter hormaechei	4			Acinetobacter sp. Res13-Abat-PEC08-P2-01	Acinetobacter sp. Res13-Abat-PEC10-P4-01	120
Enterobacter asburiae	Pantoea agglomerans	4			Acinetobacter sp. Res13-Abat-PEC08-P2-01	Acinetobacter sp. Res13-Abat-PEC15-P4-01	120
Enterobacter cloacae	Lelliottia amnigena	4			Acinetobacter sp. Res13-Abat-PEC10-P4-01	Acinetobacter baumannii	120
Citrobacter freundii	Citrobacter portucalensis	4			Acinetobacter sp. Res13-Abat-PEC15-P4-01	Acinetobacter baumannii	120
Streptococcus lutetiensis	Streptococcus salivarius	4			Acinetobacter sp. Res13-Abat-PEC08-P2-01	Acinetobacter baumannii	120
Streptococcus salivarius	Streptococcus thermophilus	4			Acinetobacter sp. Res13-Abat-PEC07-P2-02	Acinetobacter sp. Res13-Abat-PEC10-P4-01	120
Aeromonas jandaei	Aeromonas veronii	4			Acinetobacter sp. Res13-Abat-PEC07-P2-02	Acinetobacter sp. Res13-Abat-PEC15-P4-01	120
Enterobacter cloacae	Klebsiella pneumoniae	4			Acinetobacter sp. Res13-Abat-PEC07-P2-02	Acinetobacter sp. Res13-Abat-PEC08-P2-01	120
Klebsiella pneumoniae	Klebsiella quasivariicola	4			Acinetobacter sp. Res13-Abat-PEC07-P2-02	Acinetobacter baumannii	120
Edwardsiella piscicida	Edwardsiella tarda	4			Pseudomonas sp. FW305-127	Pseudomonas sp. FW305-17	120
Lactococcus garvieae	Lactococcus lactis	4			Ponticoccus sp. SC2-60	Ponticoccus sp. SC2-24	120
Hafnia alvei	Hafnia paralvei	4			Ponticoccus sp. SC6-60	Ponticoccus sp. SC2-24	120
Streptomyces anulatus	Streptomyces microflavus	4			Ponticoccus sp. SC6-60	Ponticoccus sp. SC2-60	120
Serratia marcescens	Serratia surfactantfaciens	4			Ponticoccus sp. SC6-64	Ponticoccus sp. SC2-24	120
Kosakonia oryzae	Kosakonia radicincitans	4			Ponticoccus sp. SC6-64	Ponticoccus sp. SC2-60	120
Aeromonas media	Aeromonas rivipollensis	4			Ponticoccus sp. SC6-64	Ponticoccus sp. SC6-60	120
Pseudomonas syringae	Pseudomonas viridiflava	4			Ponticoccus sp. SC6-7	Ponticoccus sp. SC2-24	120
Pseudomonas granadensis	Pseudomonas koreensis	4			Ponticoccus sp. SC6-7	Ponticoccus sp. SC2-60	120
Micrococcus aloeverae	Micrococcus luteus	4			Ponticoccus sp. SC6-7	Ponticoccus sp. SC6-60	120
Ralstonia mannitolilytica	Ralstonia pickettii	4			Ponticoccus sp. SC6-7	Ponticoccus sp. SC6-64	120
Pseudomonas mosselii	Pseudomonas putida	4			Halomonas sp. 156	Halomonas titanicae	120
Pseudomonas fragi	Pseudomonas lundensis	4			Acinetobacter sp. TUM15372	Acinetobacter sp. TUM15380	120
Pseudomonas fulva	Pseudomonas parafulva	4			Acinetobacter sp. TUM15380	Acinetobacter sp. TUM15383	120
Pseudomonas fluorescens	Pseudomonas simiae	4			Acinetobacter sp. TUM15372	Acinetobacter sp. TUM15383	120
Pseudomonas japonica	Pseudomonas putida	4			Acinetobacter sp. TUM15371	Acinetobacter sp. TUM15380	120
Ralstonia pseudosolanacearum	Ralstonia solanacearum	4			Acinetobacter sp. TUM15371	Acinetobacter sp. TUM15372	120
Bacillus baekryungensis	Pseudalkalibacillus hwajinpoensis	4			Acinetobacter sp. TUM15371	Acinetobacter sp. TUM15383	120
Pseudomonas putida	Pseudomonas umsongensis	4			Pseudomonas sp. FW306-2-11AC	Pseudomonas sp. GW456-11-11-14-LB1	120
Pseudomonas fluorescens	Pseudomonas jessenii	4			Pseudomonas sp. FW306-02-F04-BA	Pseudomonas sp. FW306-02-F04-AA	120
Halomonas alkaliphila	Halomonas venusta	4			Pseudomonas sp. FW306-2-11AB	Pseudomonas sp. GW456-11-11-14-LB1	120
Corynebacterium glutamicum	[Brevibacterium] flavum	4			Pseudomonas sp. FW306-2-11AC	Pseudomonas sp. FW306-2-11AB	120
Proteus penneri	Proteus vulgaris	4			Pseudomonas sp. FW306-02-F04-BA	Pseudomonas sp. FW306-2-11AA	120
Pseudomonas extremaustralis	Pseudomonas veronii	4			Pseudomonas sp. FW306-02-F04-AA	Pseudomonas sp. FW306-2-11AA	120
Curtobacterium citreum	Curtobacterium oceanosedimentum	4			Pseudomonas sp. FW306-02-H05-BA	Pseudomonas sp. GW456-11-11-14-LB1	120
Burkholderia ambifaria	Burkholderia cepacia	4			Pseudomonas sp. FW306-2-11AC	Pseudomonas sp. FW306-02-H05-BA	120
Stenotrophomonas maltophilia	Stenotrophomonas sp. enrichment culture	4			Pseudomonas sp. FW306-02-F04-BA	Pseudomonas sp. FW306-02-H05-BA	120
Enterococcus durans	Lacticaseibacillus casei	4			Pseudomonas sp. FW306-02-F04-AA	Pseudomonas sp. FW306-02-H05-BA	120
Enterococcus faecium	Lacticaseibacillus casei	4			Pseudomonas sp. FW306-02-H05-BA	Pseudomonas sp. FW306-2-11AB	120
Campylobacter coli	Campylobacter jejuni	4			Pseudomonas sp. FW306-02-H05-BA	Pseudomonas sp. FW306-2-11AA	120
Clostridium botulinum	Clostridium novyi	4			Igneacidithiobacillus copahuensis	Acidithiobacillus sp. VAN18-2	120
Candidatus Phytoplasma pruni	North American grapevine yellows phytoplasma	4			Roseobacter sp. HKCCD6795	Roseobacter sp. HKCCD8801	120
Exiguobacterium acetylicum	Exiguobacterium indicum	4			Roseobacter sp. HKCCD7372	Roseobacter sp. HKCCD8752	120
Bradyrhizobium genosp.	Bradyrhizobium japonicum	4			Roseobacter sp. HKCCD7100-2	Roseobacter sp. HKCCD8752	120
Mesorhizobium amorphae	Mesorhizobium loti	4			Roseobacter sp. HKCCD7372	Roseobacter sp. HKCCD7100-2	120
Pseudarthrobacter oxydans	Pseudarthrobacter polychromogenes	4			Roseobacter sp. HKCCD8806	Roseobacter sp. HKCCD8801	120
Halobacillus faecis	Halobacillus trueperi	4			Roseobacter sp. HKCCD8806	Roseobacter sp. HKCCD6795	120
Vibrio alginolyticus	Vibrio azureus	4			Roseobacter sp. HKCCD8304	Roseobacter sp. HKCCD8752	120
Halopseudomonas sabulinigri	Halopseudomonas xinjiangensis	4			Roseobacter sp. HKCCD7372	Roseobacter sp. HKCCD8304	120
Halopseudomonas pelagia	Halopseudomonas sabulinigri	4			Roseobacter sp. HKCCD7100-2	Roseobacter sp. HKCCD8304	120
Asaia bogorensis	Asaia siamensis	4			Roseobacter sp. HKCCD5928	Roseobacter sp. HKCCD8801	120
Xanthomonas arboricola	Xanthomonas hortorum	3			Roseobacter sp. HKCCD5928	Roseobacter sp. HKCCD6795	120
Xanthomonas campestris	Xanthomonas hortorum	3			Roseobacter sp. HKCCD5928	Roseobacter sp. HKCCD8806	120
Xanthomonas axonopodis	Xanthomonas phaseoli	3			Roseobacter sp. HKCCD9152	Roseobacter sp. HKCCD8752	120
Xanthomonas axonopodis	Xanthomonas perforans	3			Roseobacter sp. HKCCD7372	Roseobacter sp. HKCCD9152	120
Xanthomonas axonopodis	Xanthomonas euvesicatoria	3			Roseobacter sp. HKCCD7100-2	Roseobacter sp. HKCCD9152	120
Xanthomonas euvesicatoria	Xanthomonas perforans	3			Roseobacter sp. HKCCD9152	Roseobacter sp. HKCCD8304	120
Xanthomonas campestris	Xanthomonas euvesicatoria	3			Roseobacter sp. HKCCD6502	Roseobacter sp. HKCCD8801	120
Xanthomonas citri	Xanthomonas euvesicatoria	3			Roseobacter sp. HKCCD6502	Roseobacter sp. HKCCD6795	120
Corynebacterium diphtheriae	Staphylococcus aureus	3			Roseobacter sp. HKCCD6502	Roseobacter sp. HKCCD8806	120
Candidatus Phytoplasma aurantifolia	Sesame phyllody phytoplasma	3			Roseobacter sp. HKCCD5928	Roseobacter sp. HKCCD6502	120
'Solanum melongena' big bud phytoplasma	Tomato big bud phytoplasma	3			Roseobacter sp. HKCCD8801	Roseobacter sp. HKCCD9025	120
Pseudomonas aeruginosa	Pseudomonas otitidis	3			Roseobacter sp. HKCCD6795	Roseobacter sp. HKCCD9025	120
Pseudomonas aeruginosa	Pseudomonas sp. enrichment culture	3			Roseobacter sp. HKCCD8806	Roseobacter sp. HKCCD9025	120
Bacillus anthracis	Bacillus pseudomycoides	3			Roseobacter sp. HKCCD5928	Roseobacter sp. HKCCD9025	120
Bacillus anthracis	Bacillus subtilis	3			Roseobacter sp. HKCCD6502	Roseobacter sp. HKCCD9025	120
Bacillus anthracis	Bacillus sp. enrichment culture	3			Roseobacter sp. HKCCD8752	Roseobacter sp. HKCCD7543	120
Coconut lethal yellowing phytoplasma	Lethal yellowing phytoplasma	3			Roseobacter sp. HKCCD7372	Roseobacter sp. HKCCD7543	120
Pseudomonas plecoglossicida	Pseudomonas taiwanensis	3			Roseobacter sp. HKCCD7100-2	Roseobacter sp. HKCCD7543	120
Pseudomonas libanensis	Pseudomonas reactans	3			Roseobacter sp. HKCCD8304	Roseobacter sp. HKCCD7543	120
Acinetobacter baumannii	Salmonella enterica	3			Roseobacter sp. HKCCD9152	Roseobacter sp. HKCCD7543	120
Burkholderia cenocepacia	Burkholderia territorii	3			Roseobacter sp. HKCCD8773	Roseobacter sp. HKCCD5916	120
Bacillus amyloliquefaciens	Paenibacillus mucilaginosus	3			Roseobacter sp. HKCCD8700	Roseobacter sp. HKCCD8752	120
Bacillus velezensis	Paenibacillus mucilaginosus	3			Roseobacter sp. HKCCD7372	Roseobacter sp. HKCCD8700	120
Pseudomonas azotoformans	Pseudomonas reactans	3			Roseobacter sp. HKCCD8700	Roseobacter sp. HKCCD7100-2	120
Bacillus pumilus	Bacillus sp. enrichment culture	3			Roseobacter sp. HKCCD8700	Roseobacter sp. HKCCD8304	120
Bacillus stratosphericus	Bacillus subtilis	3			Roseobacter sp. HKCCD8700	Roseobacter sp. HKCCD9152	120
Bacillus safensis	Bacillus subtilis	3			Roseobacter sp. HKCCD8700	Roseobacter sp. HKCCD7543	120
Enterococcus durans	Pediococcus pentosaceus	3			Roseobacter sp. HKCCD8472	Roseobacter sp. HKCCD8752	120
Streptomyces badius	Streptomyces griseus	3			Roseobacter sp. HKCCD7372	Roseobacter sp. HKCCD8472	120
Burkholderia cepacia	Burkholderia multivorans	3			Roseobacter sp. HKCCD7100-2	Roseobacter sp. HKCCD8472	120
Bacillus subtilis	Streptococcus pneumoniae	3			Roseobacter sp. HKCCD8472	Roseobacter sp. HKCCD8304	120
Bacillus aerophilus	Bacillus subtilis	3			Roseobacter sp. HKCCD9152	Roseobacter sp. HKCCD8472	120
Bacillus aerophilus	Bacillus safensis	3			Roseobacter sp. HKCCD8472	Roseobacter sp. HKCCD7543	120
Bacillus amyloliquefaciens	Paenibacillus polymyxa	3			Roseobacter sp. HKCCD8700	Roseobacter sp. HKCCD8472	120
Comamonas testosteroni	Comamonas thiooxydans	3			Roseobacter sp. HKCCD8752	Roseobacter sp. HKCCD5930	120
Burkholderia cenocepacia	Burkholderia multivorans	3			Roseobacter sp. HKCCD7372	Roseobacter sp. HKCCD5930	120
Burkholderia anthina	Burkholderia cepacia	3			Roseobacter sp. HKCCD7100-2	Roseobacter sp. HKCCD5930	120
Pseudomonas monteilii	Pseudomonas taiwanensis	3			Roseobacter sp. HKCCD8304	Roseobacter sp. HKCCD5930	120
Burkholderia cenocepacia	Burkholderia metallica	3			Roseobacter sp. HKCCD9152	Roseobacter sp. HKCCD5930	120
Acinetobacter baumannii	Acinetobacter pittii	3			Roseobacter sp. HKCCD5930	Roseobacter sp. HKCCD7543	120
Pediococcus acidilactici	Pediococcus pentosaceus	3			Roseobacter sp. HKCCD8700	Roseobacter sp. HKCCD5930	120
Acinetobacter lwoffii	Prolinoborus fasciculus	3			Roseobacter sp. HKCCD8472	Roseobacter sp. HKCCD5930	120
Streptomyces griseorubens	Streptomyces variabilis	3			Streptococcus intermedius	Streptococcus constellatus	120
Bacillus pumilus	Bacillus tequilensis	3			Bacillus licheniformis	Bacillus sp. CBA7126	120
Bacillus licheniformis	Bacillus vallismortis	3			Rhodobaca bogoriensis	Rhodobaca barguzinensis	120
Lactobacillus acidophilus	Lactobacillus helveticus	3			Citrobacter sp. KTE32	Citrobacter braakii	120
Bacillus aerius	Bacillus paralicheniformis	3			Clostridium saudiense	Clostridium disporicum	120
Enterococcus faecalis	Enterococcus lactis	3			Citrobacter freundii complex sp. CFNIH3	Citrobacter freundii complex sp. CFNIH5	120
Enterococcus durans	Enterococcus hirae	3			Pantoea sp. PNA 14-12	Pantoea stewartii	120
Bacillus albus	Bacillus anthracis	3			Enterococcus faecium	Enterococcus sp. HMSC060D07	120
Bacillus albus	Bacillus thuringiensis	3			Shigella sp. SHS-7	Shigella sonnei	120
Bacillus albus	Bacillus cereus	3			Staphylococcus sp. GDY8P168P-1	Staphylococcus saprophyticus	120
Companilactobacillus alimentarius	Companilactobacillus paralimentarius	3			Staphylococcus sp. GDQ8D191P	Staphylococcus sp. GDQ20D78P	120
Bacillus amyloliquefaciens	Bacillus atrophaeus	3			Staphylococcus aureus	Staphylococcus sp. T93	120
Bacillus australimaris	Bacillus safensis	3			Aeromonas sp. ZOR0001	Aeromonas veronii	120
Bacillus proteolyticus	Bacillus pseudomycoides	3			Aggregatibacter kilianii	Aggregatibacter aphrophilus	120
Bacillus proteolyticus	Bacillus thuringiensis	3			Pandoraea sp. E26	Pandoraea pnomenusa	120
Bacillus proteolyticus	Bacillus wiedmannii	3			Exiguobacterium sp. E.TIA.1	Exiguobacterium sp. s52	120
Enterococcus faecalis	Lactococcus lactis	3			Roseobacter sp. HKCCD9037	Roseobacter sp. HKCCD5916	119
Enterococcus faecalis	Enterococcus sp. enrichment culture	3			Roseobacter sp. HKCCD9037	Roseobacter sp. HKCCD8773	119
Acinetobacter baumannii	Enterococcus faecium	3			Pseudomonas sp. GW456-L14	Pseudomonas sp. GW456-L12	119
Lactococcus lactis	Leuconostoc pseudomesenteroides	3			Pseudomonas marginalis	Pseudomonas veronii	119
Escherichia coli	Lactococcus lactis	3			Pseudomonas sp. FW215-L1	Pseudomonas sp. FW215-E1	119
Acinetobacter baumannii	Escherichia coli	3			Pseudomonas sp. FW215-R4	Pseudomonas sp. FW215-E1	119
Rhizobium freirei	Rhizobium tropici	3			Pseudomonas sp. FW215-L1	Pseudomonas sp. FW215-R4	119
Escherichia fergusonii	Shigella sonnei	3			Pseudomonas sp. GW456-A2	Pseudomonas sp. FW507-F1	119
Vibrio gigantis	Vibrio splendidus	3			Pseudomonas sp. MPR-R2A4	Pseudomonas sp. MPR-LB3	119
Enterococcus casseliflavus	Enterococcus faecium	3			Pseudomonas sp. MPR-R2A4	Pseudomonas sp. MPR-R2A5	119
Bacillus paramycoides	Bacillus thuringiensis	3			Pseudomonas sp. MPR-R2A5	Pseudomonas sp. MPR-LB3	119
Bacillus anthracis	Streptococcus pneumoniae	3			Pseudomonas sp. MPR-R2A7	Pseudomonas sp. MPR-R2A4	119
Bacillus toyonensis	Streptococcus pneumoniae	3			Pseudomonas sp. MPR-R2A7	Pseudomonas sp. MPR-LB3	119
Bacillus bingmayongensis	Bacillus pseudomycoides	3			Pseudomonas sp. MPR-R2A7	Pseudomonas sp. MPR-R2A5	119
Bacillus cereus	Bacillus pacificus	3			Pseudomonas sp. MPR-R2A4	Pseudomonas sp. MPR-LB5	119
Bacillus cereus	Bacillus siamensis	3			Pseudomonas sp. MPR-LB3	Pseudomonas sp. MPR-LB5	119
Bacillus bingmayongensis	Bacillus thuringiensis	3			Pseudomonas sp. MPR-R2A5	Pseudomonas sp. MPR-LB5	119
Bacillus bingmayongensis	Bacillus cereus	3			Pseudomonas sp. MPR-R2A7	Pseudomonas sp. MPR-LB5	119
Bacillus bingmayongensis	Bacillus toyonensis	3			Pseudomonas sp. MPR-R2A4	Pseudomonas sp. GW460-12	119
Bacillus bingmayongensis	Bacillus mycoides	3			Pseudomonas sp. GW460-12	Pseudomonas sp. MPR-LB3	119
Bacillus bingmayongensis	Bacillus wiedmannii	3			Pseudomonas sp. GW460-12	Pseudomonas sp. MPR-R2A5	119
Bacillus mobilis	Bacillus toyonensis	3			Pseudomonas sp. MPR-R2A7	Pseudomonas sp. GW460-12	119
Bacillus amyloliquefaciens	Bacillus cereus	3			Pseudomonas sp. GW460-12	Pseudomonas sp. MPR-LB5	119
Vibrio jasicida	Vibrio owensii	3			Pseudomonas sp. MPR-R2A4	Pseudomonas sp. MPR-R2A6	119
Vibrio harveyi	Vibrio jasicida	3			Pseudomonas sp. MPR-LB3	Pseudomonas sp. MPR-R2A6	119
Streptococcus gordonii	Streptococcus mitis	3			Pseudomonas sp. MPR-R2A5	Pseudomonas sp. MPR-R2A6	119
Vibrio neocaledonicus	Vibrio parahaemolyticus	3			Pseudomonas sp. MPR-R2A7	Pseudomonas sp. MPR-R2A6	119
Streptomyces albidoflavus	Streptomyces albus	3			Pseudomonas sp. MPR-R2A6	Pseudomonas sp. MPR-LB5	119
Streptomyces albidoflavus	Streptomyces exfoliatus	3			Pseudomonas sp. GW460-12	Pseudomonas sp. MPR-R2A6	119
Streptomyces somaliensis	Streptomyces violascens	3			Pseudomonas sp. GW704-F3	Pseudomonas sp. GW704-F5	119
Streptomyces albidoflavus	Streptomyces somaliensis	3			Pseudomonas sp. GW704-F3	Pseudomonas sp. GW704-F2	119
Streptomyces albidoflavus	Streptomyces violascens	3			Pseudomonas sp. GW704-F5	Pseudomonas sp. GW704-F2	119
Phyllobacterium loti	Phyllobacterium trifolii	3			Pseudomonas sp. R32(2017)	Pseudomonas sp. R22(2017)	119
Mammaliicoccus lentus	Mammaliicoccus sciuri	3			Mesorhizobium jarvisii	Mesorhizobium loti	119
Mycobacteroides abscessus	Staphylococcus aureus	3			Mesorhizobium sp. WSM4304	Mesorhizobium sp. WSM4308	119
Staphylococcus aureus	Staphylococcus epidermidis	3			Brucella ceti	Brucella sp. F5/99	119
Mycobacteroides abscessus	Staphylococcus epidermidis	3			Ochrobactrum sp. 27A/999/2015	Ochrobactrum sp. 30A/1000/2015	119
Aeromonas piscicola	Aeromonas salmonicida	3			Mesorhizobium erdmanii	Mesorhizobium japonicum	119
Aeromonas salmonicida	Aeromonas sobria	3			Mesorhizobium japonicum	Mesorhizobium loti	119
Aeromonas caviae	Aeromonas media	3			Brucella sp. CMUL 014	Brucella sp. CMUL 031	119
Staphylococcus cohnii	Staphylococcus saprophyticus	3			Brucella pinnipedialis	Brucella sp. F8/99	119
Aeromonas caviae	Aeromonas veronii	3			Brucella sp. CMUL 034	Brucella melitensis	119
Aeromonas caviae	Aeromonas dhakensis	3			Brucella sp. CMUL 029	Brucella melitensis	119
Planococcus citreus	Planococcus rifietoensis	3			Rhodopseudomonas pentothenatexigens	Rhodopseudomonas thermotolerans	119
Lysinibacillus sphaericus	Lysinibacillus varians	3			Bartonella sp. B10834G3	Bartonella choladocola	119
Klebsiella pneumoniae	Shigella boydii	3			Gluconacetobacter sp. SXCC-1	Komagataeibacter xylinus	119
Shigella dysenteriae	Shigella sonnei	3			Acetobacter sp. DmW_125134	Acetobacter sp. DmW_125128	119
Photorhabdus laumondii	Photorhabdus luminescens	3			Acetobacter sp. DmW_125135	Acetobacter sp. DmW_125134	119
Enterobacter asburiae	Enterobacter cancerogenus	3			Acetobacter sp. DmW_125132	Acetobacter sp. DmW_125134	119
Enterobacter roggenkampii	Lelliottia nimipressuralis	3			Pseudomonas sp. B20(2017)	Pseudomonas sp. B17(2017)	119
Enterobacter asburiae	Lelliottia nimipressuralis	3			Acinetobacter sp. S55	Acinetobacter sp. S54	119
Staphylococcus aureus	Staphylococcus haemolyticus	3			Deefgea sp. CFH1-16	Deefgea chitinilytica	119
Enterobacter cloacae	Leclercia adecarboxylata	3			Acinetobacter sp. YH01016	Acinetobacter sp. YH01018	119
Staphylococcus capitis	Staphylococcus caprae	3			Pseudomonas amygdali	Pseudomonas coronafaciens	119
Enterobacter hormaechei	Lelliottia amnigena	3			Acinetobacter sp. CIP 53.82	Acinetobacter indicus	119
Enterobacter cloacae	Escherichia coli	3			Acinetobacter sp. YH12046	Acinetobacter sp. YH1901152	119
Citrobacter freundii	Citrobacter werkmanii	3			Halomonas sp. 23_GOM-1509m	Halomonas sp. 19A_GOM-1509m	119
Priestia endophytica	Priestia filamentosa	3			Acinetobacter sp. BS1	Acinetobacter pittii	119
Citrobacter freundii	Citrobacter youngae	3			Acinetobacter sp. Res13-Abat-PEC02-P3-01	Acinetobacter sp. Res13-Abat-PEC10-P4-01	119
Citrobacter portucalensis	Citrobacter youngae	3			Acinetobacter sp. Res13-Abat-PEC02-P3-01	Acinetobacter sp. Res13-Abat-PEC15-P4-01	119
Enterobacter cloacae	Klebsiella oxytoca	3			Acinetobacter sp. Res13-Abat-PEC02-P3-01	Acinetobacter sp. Res13-Abat-PEC08-P2-01	119
Peribacillus muralis	Peribacillus simplex	3			Acinetobacter sp. Res13-Abat-PEC02-P3-01	Acinetobacter baumannii	119
Rossellomorea aquimaris	Rossellomorea marisflavi	3			Acinetobacter sp. Res13-Abat-PEC02-P3-01	Acinetobacter sp. Res13-Abat-PEC07-P2-02	119
Klebsiella oxytoca	Serratia marcescens	3			Pseudomonas sp. FW305-42	Pseudomonas sp. FW305-17	119
Klebsiella pneumoniae	Serratia marcescens	3			Pseudomonas sp. FW305-42	Pseudomonas sp. FW305-127	119
Enterobacter kobei	Pantoea agglomerans	3			Acinetobacter sp. YH12080	Acinetobacter sp. YH12098	119
Vibrio cholerae	Vibrio tarriae	3			Ponticoccus sp. SC2-98	Ponticoccus sp. SC2-24	119
Streptococcus mitis	Streptococcus pneumoniae	3			Ponticoccus sp. SC2-24	Ponticoccus sp. SC2-23	119
Cronobacter dublinensis	Cronobacter sakazakii	3			Ponticoccus sp. SC6-11	Ponticoccus sp. SC2-24	119
Proteus hauseri	Proteus vulgaris	3			Ponticoccus sp. SC2-98	Ponticoccus sp. SC2-60	119
Klebsiella oxytoca	Raoultella ornithinolytica	3			Ponticoccus sp. SC2-60	Ponticoccus sp. SC2-23	119
Cytobacillus kochii	Neobacillus pocheonensis	3			Ponticoccus sp. SC6-11	Ponticoccus sp. SC2-60	119
Virgibacillus dokdonensis	Virgibacillus pantothenticus	3			Ponticoccus sp. SC6-69	Ponticoccus sp. SC2-24	119
Streptococcus anginosus	Streptococcus mitis	3			Ponticoccus sp. SC6-69	Ponticoccus sp. SC2-60	119
Cytobacillus kochii	Priestia flexa	3			Ponticoccus sp. SC6-31	Ponticoccus sp. SC2-24	119
Serratia marcescens	Shigella sonnei	3			Ponticoccus sp. SC6-31	Ponticoccus sp. SC2-60	119
Shewanella algae	Shewanella indica	3			Ponticoccus sp. SC6-60	Ponticoccus sp. SC2-98	119
Pseudomonas aeruginosa	Pseudomonas denitrificans (nom. rej.)	3			Ponticoccus sp. SC6-60	Ponticoccus sp. SC2-23	119
Shewanella putrefaciens	Shewanella xiamenensis	3			Ponticoccus sp. SC6-60	Ponticoccus sp. SC6-11	119
Yersinia frederiksenii	Yersinia massiliensis	3			Ponticoccus sp. SC6-69	Ponticoccus sp. SC6-60	119
Pseudomonas amygdali	Pseudomonas savastanoi	3			Ponticoccus sp. SC6-60	Ponticoccus sp. SC6-31	119
Pseudomonas baetica	Pseudomonas fluorescens	3			Ponticoccus sp. SC6-64	Ponticoccus sp. SC2-98	119
Pseudomonas chlororaphis	Pseudomonas fluorescens	3			Ponticoccus sp. SC6-64	Ponticoccus sp. SC2-23	119
Pseudomonas fluorescens	Pseudomonas granadensis	3			Ponticoccus sp. SC6-64	Ponticoccus sp. SC6-11	119
Pseudomonas fluorescens	Pseudomonas moraviensis	3			Ponticoccus sp. SC6-69	Ponticoccus sp. SC6-64	119
Vibrio splendidus	Vibrio tasmaniensis	3			Ponticoccus sp. SC6-64	Ponticoccus sp. SC6-31	119
Pseudomonas oryzihabitans	Pseudomonas putida	3			Ponticoccus sp. SC6-65	Ponticoccus sp. SC2-24	119
Pseudomonas fragi	Pseudomonas versuta	3			Ponticoccus sp. SC6-65	Ponticoccus sp. SC2-60	119
Pseudomonas fluorescens	Pseudomonas thivervalensis	3			Ponticoccus sp. SC6-65	Ponticoccus sp. SC6-60	119
Pseudomonas azotoformans	Pseudomonas libanensis	3			Ponticoccus sp. SC6-65	Ponticoccus sp. SC6-64	119
Pseudomonas libanensis	Pseudomonas synxantha	3			Ponticoccus sp. SC6-7	Ponticoccus sp. SC2-98	119
Pseudomonas fluorescens	Pseudomonas synxantha	3			Ponticoccus sp. SC6-7	Ponticoccus sp. SC2-23	119
Pseudomonas alcaliphila	Pseudomonas oleovorans	3			Ponticoccus sp. SC6-7	Ponticoccus sp. SC6-11	119
Pseudomonas fluorescens	Pseudomonas rhodesiae	3			Ponticoccus sp. SC6-7	Ponticoccus sp. SC6-69	119
Pseudomonas fluorescens	Pseudomonas reinekei	3			Ponticoccus sp. SC6-7	Ponticoccus sp. SC6-31	119
Pseudomonas antarctica	Pseudomonas fluorescens	3			Ponticoccus sp. SC6-7	Ponticoccus sp. SC6-65	119
Pseudomonas fluorescens	Pseudomonas fragi	3			Pseudomonas sp. FW305-62	Pseudomonas sp. FW305-121	119
Acidithiobacillus ferrivorans	Acidithiobacillus ferrooxidans	3			Pseudomonas sp. FW305-53	Pseudomonas sp. FW305-121	119
Pseudomonas brassicacearum	Pseudomonas thivervalensis	3			Pseudomonas sp. FW305-53	Pseudomonas sp. FW305-62	119
Enterococcus hirae	Enterococcus italicus	3			Pseudomonas frederiksbergensis	Pseudomonas sp. FW305-121	119
Acinetobacter junii	Acinetobacter venetianus	3			Pseudomonas frederiksbergensis	Pseudomonas sp. FW305-62	119
Achromobacter ruhlandii	Achromobacter xylosoxidans	3			Pseudomonas frederiksbergensis	Pseudomonas sp. FW305-53	119
Achromobacter denitrificans	Achromobacter xylosoxidans	3			Pseudomonas sp. FW305-67	Pseudomonas sp. FW305-121	119
Myxococcus virescens	Myxococcus xanthus	3			Pseudomonas sp. FW305-67	Pseudomonas sp. FW305-62	119
Bacillus pumilus	Priestia flexa	3			Pseudomonas sp. FW305-53	Pseudomonas sp. FW305-67	119
Rodentibacter heylii	Rodentibacter pneumotropicus	3			Pseudomonas frederiksbergensis	Pseudomonas sp. FW305-67	119
Pseudoalteromonas flavipulchra	Pseudoalteromonas piscicida	3			Acinetobacter sp. YH12216	Acinetobacter sp. YH12217	119
Pseudomonas baetica	Pseudomonas helmanticensis	3			Pseudomonas cerasi	Pseudomonas syringae	119
Pseudoalteromonas agarivorans	Pseudoalteromonas atlantica	3			Pseudomonas sp. MPR-R2A2	Pseudomonas sp. GW458-12-2-14-TSB1	119
Burkholderia cepacia	Burkholderia dolosa	3			Pseudomonas sp. FW306-2-2C-B10A	Pseudomonas sp. GW458-12-2-14-TSB1	119
Burkholderia cenocepacia	Burkholderia pseudomultivorans	3			Pseudomonas sp. FW306-2-2C-B10A	Pseudomonas sp. MPR-R2A2	119
Streptomyces olivaceus	Streptomyces pactum	3			Pseudomonas sp. GW456-E6	Pseudomonas sp. GW458-12-2-14-TSB1	119
Exiguobacterium arabatum	Exiguobacterium profundum	3			Pseudomonas sp. GW456-E6	Pseudomonas sp. MPR-R2A2	119
Streptomyces peucetius	Streptomyces xantholiticus	3			Pseudomonas sp. GW456-E6	Pseudomonas sp. FW306-2-2C-B10A	119
Pseudomonas entomophila	Pseudomonas putida	3			Pseudomonas sp. GW460-C3	Pseudomonas sp. GW458-12-2-14-TSB1	119
Pseudarthrobacter oxydans	Pseudarthrobacter sulfonivorans	3			Pseudomonas sp. MPR-R2A2	Pseudomonas sp. GW460-C3	119
Pseudarthrobacter oxydans	Pseudarthrobacter scleromae	3			Pseudomonas sp. FW306-2-2C-B10A	Pseudomonas sp. GW460-C3	119
Arthrobacter ginsengisoli	Pseudarthrobacter oxydans	3			Pseudomonas sp. GW456-E6	Pseudomonas sp. GW460-C3	119
Acidovorax avenae	Acidovorax oryzae	3			Pseudomonas sp. GW460-7	Pseudomonas sp. GW458-12-2-14-TSB1	119
Gordonia hongkongensis	Gordonia terrae	3			Pseudomonas sp. MPR-R2A2	Pseudomonas sp. GW460-7	119
Streptomyces spororaveus	Streptomyces xanthophaeus	3			Pseudomonas sp. FW306-2-2C-B10A	Pseudomonas sp. GW460-7	119
Microbacterium foliorum	Microbacterium phyllosphaerae	3			Pseudomonas sp. GW456-E6	Pseudomonas sp. GW460-7	119
Mycolicibacterium mucogenicum	Mycolicibacterium phocaicum	3			Pseudomonas sp. GW460-7	Pseudomonas sp. GW460-C3	119
Enterococcus faecium	Leuconostoc lactis	3			Pseudomonas sp. GW460-8	Pseudomonas sp. GW458-12-2-14-TSB1	119
Lacticaseibacillus casei	Limosilactobacillus fermentum	3			Pseudomonas sp. MPR-R2A2	Pseudomonas sp. GW460-8	119
Stenotrophomonas maltophilia	Xanthomonas retroflexus	3			Pseudomonas sp. FW306-2-2C-B10A	Pseudomonas sp. GW460-8	119
Pseudoalteromonas distincta	Pseudoalteromonas elyakovii	3			Pseudomonas sp. GW456-E6	Pseudomonas sp. GW460-8	119
Pseudoalteromonas issachenkonii	Pseudoalteromonas tetraodonis	3			Pseudomonas sp. GW460-C3	Pseudomonas sp. GW460-8	119
Elizabethkingia bruuniana	Elizabethkingia miricola	3			Pseudomonas sp. GW460-7	Pseudomonas sp. GW460-8	119
Elizabethkingia meningoseptica	Elizabethkingia miricola	3			Pseudomonas sp. GW460-12-1-14-LB3	Pseudomonas sp. GW458-12-2-14-TSB1	119
Erwinia persicina	Erwinia rhapontici	3			Pseudomonas sp. MPR-R2A2	Pseudomonas sp. GW460-12-1-14-LB3	119
Acinetobacter johnsonii	Acinetobacter lwoffii	3			Pseudomonas sp. FW306-2-2C-B10A	Pseudomonas sp. GW460-12-1-14-LB3	119
Arthrobacter sp. enrichment culture	Glutamicibacter protophormiae	3			Pseudomonas sp. GW456-E6	Pseudomonas sp. GW460-12-1-14-LB3	119
Nocardia transvalensis	Nocardia wallacei	3			Pseudomonas sp. GW460-C3	Pseudomonas sp. GW460-12-1-14-LB3	119
Brucella anthropi	Brucella tritici	3			Pseudomonas sp. GW460-7	Pseudomonas sp. GW460-12-1-14-LB3	119
Rhizobium etli	Rhizobium leguminosarum	3			Pseudomonas sp. GW460-8	Pseudomonas sp. GW460-12-1-14-LB3	119
Aphanizomenon flos-aquae	Aphanizomenon gracile	3			Pseudomonas sp. GW460-E13	Pseudomonas sp. GW458-12-2-14-TSB1	119
Agrobacterium tumefaciens	Rhizobium tropici	3			Pseudomonas sp. MPR-R2A2	Pseudomonas sp. GW460-E13	119
Agrobacterium rhizogenes	Rhizobium tropici	3			Pseudomonas sp. FW306-2-2C-B10A	Pseudomonas sp. GW460-E13	119
Agrobacterium rhizogenes	Agrobacterium tumefaciens	3			Pseudomonas sp. GW456-E6	Pseudomonas sp. GW460-E13	119
Idiomarina fontislapidosi	Idiomarina seosinensis	3			Pseudomonas sp. GW460-C3	Pseudomonas sp. GW460-E13	119
Agrobacterium sp. enrichment culture	Agrobacterium tumefaciens	3			Pseudomonas sp. GW460-7	Pseudomonas sp. GW460-E13	119
Psychrobacter faecalis	Psychrobacter pulmonis	3			Pseudomonas sp. GW460-8	Pseudomonas sp. GW460-E13	119
Pseudomonas frederiksbergensis	Pseudomonas mandelii	3			Pseudomonas sp. GW460-E13	Pseudomonas sp. GW460-12-1-14-LB3	119
Rhizobium etli	Rhizobium fabae	3			Pseudomonas sp. GW460-11-11-14-LB11	Pseudomonas sp. GW458-12-2-14-TSB1	119
Campylobacter fetus	Campylobacter hyointestinalis	3			Pseudomonas sp. MPR-R2A2	Pseudomonas sp. GW460-11-11-14-LB11	119
Micrococcus endophyticus	Micrococcus luteus	3			Pseudomonas sp. FW306-2-2C-B10A	Pseudomonas sp. GW460-11-11-14-LB11	119
Rhizobium indigoferae	Rhizobium leguminosarum	3			Pseudomonas sp. GW456-E6	Pseudomonas sp. GW460-11-11-14-LB11	119
Acinetobacter calcoaceticus	Acinetobacter variabilis	3			Pseudomonas sp. GW460-C3	Pseudomonas sp. GW460-11-11-14-LB11	119
Agrobacterium salinitolerans	Rhizobium pusense	3			Pseudomonas sp. GW460-7	Pseudomonas sp. GW460-11-11-14-LB11	119
Agrobacterium tumefaciens	Candidatus Rhizobium massiliae	3			Pseudomonas sp. GW460-11-11-14-LB11	Pseudomonas sp. GW460-8	119
Agrobacterium salinitolerans	Agrobacterium tumefaciens	3			Pseudomonas sp. GW460-11-11-14-LB11	Pseudomonas sp. GW460-12-1-14-LB3	119
Bradyrhizobium japonicum	Bradyrhizobium liaoningense	3			Pseudomonas sp. GW460-11-11-14-LB11	Pseudomonas sp. GW460-E13	119
Pseudomonas mohnii	Pseudomonas putida	3			Pseudomonas sp. FW305-3-2-15-A-R2A1	Pseudomonas sp. GW458-12-2-14-TSB1	119
Brucella ceti	Brucella melitensis	3			Pseudomonas sp. MPR-R2A2	Pseudomonas sp. FW305-3-2-15-A-R2A1	119
Brucella abortus	Brucella melitensis	3			Pseudomonas sp. FW306-2-2C-B10A	Pseudomonas sp. FW305-3-2-15-A-R2A1	119
Brucella melitensis	Brucella suis	3			Pseudomonas sp. GW456-E6	Pseudomonas sp. FW305-3-2-15-A-R2A1	119
Agrobacterium tumefaciens	Rhizobium nepotum	3			Pseudomonas sp. GW460-C3	Pseudomonas sp. FW305-3-2-15-A-R2A1	119
Mesorhizobium huakuii	Mesorhizobium loti	3			Pseudomonas sp. GW460-7	Pseudomonas sp. FW305-3-2-15-A-R2A1	119
Microcystis aeruginosa	Microcystis wesenbergii	3			Pseudomonas sp. FW305-3-2-15-A-R2A1	Pseudomonas sp. GW460-8	119
Pseudarthrobacter oxydans	Pseudarthrobacter phenanthrenivorans	3			Pseudomonas sp. FW305-3-2-15-A-R2A1	Pseudomonas sp. GW460-12-1-14-LB3	119
Rhodopseudomonas faecalis	Rhodopseudomonas palustris	3			Pseudomonas sp. FW305-3-2-15-A-R2A1	Pseudomonas sp. GW460-E13	119
Rossellomorea aquimaris	Rossellomorea vietnamensis	3			Pseudomonas sp. GW460-11-11-14-LB11	Pseudomonas sp. FW305-3-2-15-A-R2A1	119
Rhizobium gallicum	Rhizobium yanglingense	3			Bacillus sp. (in: firmicutes)	Bacillus thuringiensis	119
Microcystis aeruginosa	Microcystis ichthyoblabe	3			Pseudomonas sp. FW306-02-H05-AA	Pseudomonas sp. GW456-11-11-14-LB1	119
Geobacillus stearothermophilus	Priestia flexa	3			Pseudomonas sp. FW306-02-F02-AB	Pseudomonas sp. GW456-11-11-14-LB1	119
Brevundimonas diminuta	Brevundimonas naejangsanensis	3			Pseudomonas sp. FW306-02-H05-AA	Pseudomonas sp. FW300-N1A5	119
Halopseudomonas pelagia	Halopseudomonas xinjiangensis	3			Pseudomonas sp. FW300-N1A5	Pseudomonas sp. GW456-11-11-14-LB1	119
Enterococcus lactis	Limosilactobacillus fermentum	3			Pseudomonas sp. FW306-2-11AC	Pseudomonas sp. FW306-02-H05-AA	119
Leuconostoc citreum	Leuconostoc holzapfelii	3			Pseudomonas sp. FW306-02-F02-AB	Pseudomonas sp. FW306-2-11AC	119
Candidatus Phytoplasma cynodontis	Candidatus Phytoplasma sacchari	3			Pseudomonas sp. FW306-2-11AC	Pseudomonas sp. FW300-N1A5	119
Candidatus Phytoplasma oryzae	Candidatus Phytoplasma sacchari	3			Pseudomonas sp. FW306-02-F02-AA	Pseudomonas sp. FW306-02-H05-AA	119
Cylindrospermopsis catemaco	Cylindrospermopsis raciborskii	3			Pseudomonas sp. FW306-02-F02-AA	Pseudomonas sp. GW456-11-11-14-LB1	119
Clostridium sp. enrichment culture	Paraclostridium bifermentans	3			Pseudomonas sp. FW306-02-F02-AA	Pseudomonas sp. FW300-N1A5	119
Algoriphagus halophilus	Planococcus rifietoensis	3			Pseudomonas sp. FW306-02-F02-AA	Pseudomonas sp. FW306-2-11AC	119
Cylindrospermopsis africana	Cylindrospermopsis raciborskii	3			Pseudomonas sp. FW306-02-F04-BA	Pseudomonas sp. FW306-2-11BA	119
Escherichia coli	Streptococcus suis	2			Pseudomonas sp. FW306-02-F04-BA	Pseudomonas sp. FW306-02-H05-AA	119
Microcystis aeruginosa	Microcystis viridis	2			Pseudomonas sp. FW306-02-F04-BA	Pseudomonas sp. GW456-11-11-14-LB1	119
Xanthomonas euvesicatoria	Xanthomonas phaseoli	2			Pseudomonas sp. FW306-02-F04-BA	Pseudomonas sp. FW300-N1A5	119
Xanthomonas campestris	Xanthomonas perforans	2			Pseudomonas sp. FW306-02-F04-BA	Pseudomonas sp. FW306-2-11AC	119
Xanthomonas citri	Xanthomonas perforans	2			Pseudomonas sp. FW306-02-F02-AA	Pseudomonas sp. FW306-02-F04-BA	119
Xanthomonas pisi	Xanthomonas vesicatoria	2			Pseudomonas sp. FW306-2-11AD	Pseudomonas sp. GW456-11-11-14-LB1	119
Xanthomonas campestris	Xanthomonas pisi	2			Pseudomonas sp. FW306-02-F02-AB	Pseudomonas sp. FW306-2-11AD	119
Xanthomonas nasturtii	Xanthomonas pisi	2			Pseudomonas sp. FW306-2-11AC	Pseudomonas sp. FW306-2-11AD	119
Xanthomonas campestris	Xanthomonas vesicatoria	2			Pseudomonas sp. FW306-02-F04-AA	Pseudomonas sp. FW306-2-11BA	119
Xanthomonas nasturtii	Xanthomonas vesicatoria	2			Pseudomonas sp. FW306-02-H05-AA	Pseudomonas sp. FW306-02-F04-AA	119
Xanthomonas campestris	Xanthomonas nasturtii	2			Pseudomonas sp. FW306-02-F04-AA	Pseudomonas sp. GW456-11-11-14-LB1	119
Xanthomonas axonopodis	Xanthomonas floridensis	2			Pseudomonas sp. FW306-02-F04-AA	Pseudomonas sp. FW300-N1A5	119
Xanthomonas floridensis	Xanthomonas phaseoli	2			Pseudomonas sp. FW306-2-11AC	Pseudomonas sp. FW306-02-F04-AA	119
Xanthomonas campestris	Xanthomonas floridensis	2			Pseudomonas sp. FW306-02-F02-AA	Pseudomonas sp. FW306-02-F04-AA	119
Xanthomonas citri	Xanthomonas floridensis	2			Pseudomonas sp. FW306-02-H05-AA	Pseudomonas sp. FW306-2-11AB	119
Limnospira fusiformis	Limnospira maxima	2			Pseudomonas sp. FW306-02-F02-AB	Pseudomonas sp. FW306-2-11AB	119
Mycobacterium intracellulare	Mycobacterium marseillense	2			Pseudomonas sp. FW306-2-11AB	Pseudomonas sp. FW300-N1A5	119
Mycolicibacterium conceptionense	Mycolicibacterium senegalense	2			Pseudomonas sp. FW306-02-F02-AA	Pseudomonas sp. FW306-2-11AB	119
Bushehr(Iran) eggplant big bud phytoplasma	Candidatus Phytoplasma phoenicium	2			Pseudomonas sp. FW306-02-F04-BA	Pseudomonas sp. FW306-2-11AB	119
Candidatus Phytoplasma phoenicium	Periwinkle virescence phytoplasma	2			Pseudomonas sp. FW306-2-11AB	Pseudomonas sp. FW306-2-11AD	119
Periwinkle virescence phytoplasma	Sesame phyllody phytoplasma	2			Pseudomonas sp. FW306-02-F04-AA	Pseudomonas sp. FW306-2-11AB	119
'Brassica napus' phytoplasma	'Brassica napus' witches'-broom phytoplasma	2			Pseudomonas sp. FW306-2-11BA	Pseudomonas sp. FW306-2-11AA	119
'Brassica napus' phytoplasma	Sesame phyllody phytoplasma	2			Pseudomonas sp. FW306-02-H05-AA	Pseudomonas sp. FW306-2-11AA	119
'Brassica napus' phytoplasma	'Tilia platyphyllos' phytoplasma	2			Pseudomonas sp. FW306-2-11AA	Pseudomonas sp. GW456-11-11-14-LB1	119
'Brassica napus' phytoplasma	Aster yellows phytoplasma	2			Pseudomonas sp. FW306-2-11AA	Pseudomonas sp. FW300-N1A5	119
'Brassica napus' witches'-broom phytoplasma	Sesame phyllody phytoplasma	2			Pseudomonas sp. FW306-2-11AC	Pseudomonas sp. FW306-2-11AA	119
'Brassica napus' witches'-broom phytoplasma	'Tilia platyphyllos' phytoplasma	2			Pseudomonas sp. FW306-02-F02-AA	Pseudomonas sp. FW306-2-11AA	119
'Brassica napus' witches'-broom phytoplasma	Aster yellows phytoplasma	2			Pseudomonas sp. FW306-2-11AB	Pseudomonas sp. FW306-2-11AA	119
'Sesamum indicum' phyllody phytoplasma	'Sesamum indicum' phytoplasma	2			Pseudomonas sp. FW306-02-H05-BA	Pseudomonas sp. FW306-2-11BA	119
'Tilia platyphyllos' phytoplasma	Sesame phyllody phytoplasma	2			Pseudomonas sp. FW306-02-H05-AA	Pseudomonas sp. FW306-02-H05-BA	119
'Sesamum indicum' phyllody phytoplasma	Sesame phyllody phytoplasma	2			Pseudomonas sp. FW306-02-F02-AB	Pseudomonas sp. FW306-02-H05-BA	119
'Tilia platyphyllos' phytoplasma	Aster yellows phytoplasma	2			Pseudomonas sp. FW306-02-H05-BA	Pseudomonas sp. FW300-N1A5	119
Escherichia coli	Staphylococcus aureus	2			Pseudomonas sp. FW306-02-F02-AA	Pseudomonas sp. FW306-02-H05-BA	119
Aster yellows phytoplasma	Paulownia witches'-broom phytoplasma	2			Pseudomonas sp. FW306-02-H05-BA	Pseudomonas sp. FW306-2-11AD	119
Limosilactobacillus fermentum	Shigella flexneri	2			Acinetobacter nosocomialis	Acinetobacter sp. TUM15283	119
Candidatus Phytoplasma aurantifolia	Echinacea witches'-broom phytoplasma	2			Roseobacter sp. HKCCD8801	Roseobacter sp. HKCCD8769	119
Echinacea witches'-broom phytoplasma	Sesame phyllody phytoplasma	2			Roseobacter sp. HKCCD6795	Roseobacter sp. HKCCD8769	119
'Solanum melongena' big bud phytoplasma	Sesame phyllody phytoplasma	2			Roseobacter sp. HKCCD8752	Roseobacter sp. HKCCD8192	119
Candidatus Phytoplasma aurantifolia	Tomato big bud phytoplasma	2			Roseobacter sp. HKCCD8752	Roseobacter sp. HKCCD8801	119
Sesame phyllody phytoplasma	Tomato big bud phytoplasma	2			Roseobacter sp. HKCCD8752	Roseobacter sp. HKCCD8832	119
Staphylococcus argenteus	Staphylococcus schweitzeri	2			Roseobacter sp. HKCCD8752	Roseobacter sp. HKCCD6795	119
Candidatus Phytoplasma aurantifolia	Vicia faba	2			Roseobacter sp. HKCCD8752	Roseobacter sp. HKCCD9010	119
Pseudomonas aeruginosa	Pseudomonas putida	2			Roseobacter sp. HKCCD8752	Roseobacter sp. HKCCD8418	119
'Hishimonus phycitis' 16SrVI phytoplasma	Candidatus Phytoplasma aurantifolia	2			Roseobacter sp. HKCCD8767	Roseobacter sp. HKCCD8801	119
Bacillus cereus	Bacillus cytotoxicus	2			Roseobacter sp. HKCCD8767	Roseobacter sp. HKCCD6795	119
Bacillus gaemokensis	Bacillus pseudomycoides	2			Roseobacter sp. HKCCD8752	Roseobacter sp. HKCCD6575	119
Bacillus cereus	Bacillus gaemokensis	2			Roseobacter sp. HKCCD8503	Roseobacter sp. HKCCD8801	119
Bacillus gaemokensis	Bacillus thuringiensis	2			Roseobacter sp. HKCCD8503	Roseobacter sp. HKCCD6795	119
Bacillus subtilis	Bacillus toyonensis	2			Roseobacter sp. HKCCD7372	Roseobacter sp. HKCCD8192	119
Bacillus sp. enrichment culture	Bacillus toyonensis	2			Roseobacter sp. HKCCD7372	Roseobacter sp. HKCCD8801	119
Clover phyllody phytoplasma	Czech Echinacea purpurea phytoplasma	2			Roseobacter sp. HKCCD7372	Roseobacter sp. HKCCD8832	119
'Datura stramonium' witches'-broom phytoplasma	Brinjal little leaf phytoplasma	2			Roseobacter sp. HKCCD7372	Roseobacter sp. HKCCD6795	119
Streptomyces anthocyanicus	Streptomyces lividans	2			Roseobacter sp. HKCCD7372	Roseobacter sp. HKCCD9010	119
Streptomyces albidoflavus	Streptomyces lividans	2			Roseobacter sp. HKCCD7372	Roseobacter sp. HKCCD8418	119
Dolichospermum flos-aquae	Trichormus variabilis	2			Roseobacter sp. HKCCD7372	Roseobacter sp. HKCCD6575	119
Cocos nucifera	Lethal yellowing phytoplasma	2			Roseobacter sp. HKCCD8752	Roseobacter sp. HKCCD8626	119
'Hishimonus phycitis' 16SrVI phytoplasma	Sesame phyllody phytoplasma	2			Roseobacter sp. HKCCD7372	Roseobacter sp. HKCCD8626	119
Candidatus Phytoplasma aurantifolia	Crotalaria witches'-broom phytoplasma	2			Roseobacter sp. HKCCD9005	Roseobacter sp. HKCCD8752	119
Peanut witches'-broom phytoplasma	Tomato big bud phytoplasma	2			Roseobacter sp. HKCCD9005	Roseobacter sp. HKCCD7372	119
Candidatus Phytoplasma trifolii	Tomato big bud phytoplasma	2			Roseobacter sp. HKCCD5916	Roseobacter sp. HKCCD8801	119
Candidatus Phytoplasma solani	Tomato big bud phytoplasma	2			Roseobacter sp. HKCCD8482	Roseobacter sp. HKCCD5916	119
Exiguobacterium aurantiacum	Exiguobacterium mexicanum	2			Roseobacter sp. HKCCD5916	Roseobacter sp. HKCCD6132	119
Burkholderia cepacia	Burkholderia contaminans	2			Roseobacter sp. HKCCD5916	Roseobacter sp. HKCCD6795	119
Burkholderia contaminans	Burkholderia lata	2			Roseobacter sp. HKCCD8752	Roseobacter sp. HKCCD5916	119
Burkholderia cenocepacia	Burkholderia contaminans	2			Roseobacter sp. HKCCD7372	Roseobacter sp. HKCCD5916	119
Bacillus amyloliquefaciens	Staphylococcus carnosus	2			Roseobacter sp. HKCCD8752	Roseobacter sp. HKCCD8291	119
Bacillus subtilis	Paenibacillus mucilaginosus	2			Roseobacter sp. HKCCD7372	Roseobacter sp. HKCCD8291	119
Bacillus licheniformis	Paenibacillus mucilaginosus	2			Roseobacter sp. HKCCD7542	Roseobacter sp. HKCCD8752	119
Bacillus licheniformis	Bacillus velezensis	2			Roseobacter sp. HKCCD7372	Roseobacter sp. HKCCD7542	119
Pseudomonas fluorescens	Pseudomonas sp. enrichment culture	2			Roseobacter sp. HKCCD8752	Roseobacter sp. HKCCD8431	119
Pseudomonas reactans	Pseudomonas sp. enrichment culture	2			Roseobacter sp. HKCCD7372	Roseobacter sp. HKCCD8431	119
Pseudomonas fluorescens	Pseudomonas grimontii	2			Roseobacter sp. HKCCD7100-2	Roseobacter sp. HKCCD8192	119
Pseudomonas fluorescens	Pseudomonas lactis	2			Roseobacter sp. HKCCD7100-2	Roseobacter sp. HKCCD8801	119
Pseudomonas azotoformans	Pseudomonas gessardii	2			Roseobacter sp. HKCCD7100-2	Roseobacter sp. HKCCD8832	119
Pseudomonas azotoformans	Pseudomonas lactis	2			Roseobacter sp. HKCCD7100-2	Roseobacter sp. HKCCD6795	119
Pseudomonas reactans	gamma proteobacterium enrichment culture	2			Roseobacter sp. HKCCD7100-2	Roseobacter sp. HKCCD9010	119
Pseudomonas gessardii	Pseudomonas reactans	2			Roseobacter sp. HKCCD7100-2	Roseobacter sp. HKCCD8418	119
Pseudomonas lactis	Pseudomonas reactans	2			Roseobacter sp. HKCCD7100-2	Roseobacter sp. HKCCD6575	119
Bacillus altitudinis	Bacillus sp. enrichment culture	2			Roseobacter sp. HKCCD7100-2	Roseobacter sp. HKCCD8626	119
Bacillus safensis	Bacillus sp. enrichment culture	2			Roseobacter sp. HKCCD9005	Roseobacter sp. HKCCD7100-2	119
Streptomyces anulatus	Streptomyces pratensis	2			Roseobacter sp. HKCCD7100-2	Roseobacter sp. HKCCD5916	119
Peterkaempfera griseoplana	Streptomyces pratensis	2			Roseobacter sp. HKCCD7100-2	Roseobacter sp. HKCCD8291	119
Streptomyces anulatus	Streptomyces flavovirens	2			Roseobacter sp. HKCCD7100-2	Roseobacter sp. HKCCD7542	119
Streptomyces flaveus	Streptomyces flavovirens	2			Roseobacter sp. HKCCD7100-2	Roseobacter sp. HKCCD8431	119
Peterkaempfera griseoplana	Streptomyces flavovirens	2			Roseobacter sp. HKCCD8752	Roseobacter sp. HKCCD8654	119
Streptomyces anulatus	Streptomyces cyaneofuscatus	2			Roseobacter sp. HKCCD7372	Roseobacter sp. HKCCD8654	119
Streptomyces cyaneofuscatus	Streptomyces griseus	2			Roseobacter sp. HKCCD7100-2	Roseobacter sp. HKCCD8654	119
Peterkaempfera griseoplana	Streptomyces anulatus	2			Roseobacter sp. HKCCD8806	Roseobacter sp. HKCCD8769	119
Streptomyces anulatus	Streptomyces tricolor	2			Roseobacter sp. HKCCD8752	Roseobacter sp. HKCCD8806	119
Streptomyces flaveus	Streptomyces griseus	2			Roseobacter sp. HKCCD8767	Roseobacter sp. HKCCD8806	119
Streptomyces europaeiscabiei	Streptomyces scabiei	2			Roseobacter sp. HKCCD8503	Roseobacter sp. HKCCD8806	119
Peterkaempfera griseoplana	Streptomyces badius	2			Roseobacter sp. HKCCD7372	Roseobacter sp. HKCCD8806	119
Peterkaempfera griseoplana	Streptomyces griseus	2			Roseobacter sp. HKCCD5916	Roseobacter sp. HKCCD8806	119
Bacillus pumilus	Paenibacillus polymyxa	2			Roseobacter sp. HKCCD7100-2	Roseobacter sp. HKCCD8806	119
Bacillus amyloliquefaciens	Streptococcus pneumoniae	2			Roseobacter sp. HKCCD8304	Roseobacter sp. HKCCD8192	119
Bacillus aerius	Bacillus amyloliquefaciens	2			Roseobacter sp. HKCCD8304	Roseobacter sp. HKCCD8801	119
Bacillus aerius	Bacillus subtilis	2			Roseobacter sp. HKCCD8304	Roseobacter sp. HKCCD8832	119
Agaricus bisporus	Bacillus amyloliquefaciens	2			Roseobacter sp. HKCCD8304	Roseobacter sp. HKCCD6795	119
Agaricus bisporus	Bacillus subtilis	2			Roseobacter sp. HKCCD8304	Roseobacter sp. HKCCD9010	119
Agaricus bisporus	Paenibacillus polymyxa	2			Roseobacter sp. HKCCD8304	Roseobacter sp. HKCCD8418	119
Burkholderia cepacia	Burkholderia seminalis	2			Roseobacter sp. HKCCD8304	Roseobacter sp. HKCCD6575	119
Burkholderia anthina	Burkholderia territorii	2			Roseobacter sp. HKCCD8304	Roseobacter sp. HKCCD8626	119
Burkholderia anthina	Burkholderia seminalis	2			Roseobacter sp. HKCCD9005	Roseobacter sp. HKCCD8304	119
Burkholderia anthina	Burkholderia cenocepacia	2			Roseobacter sp. HKCCD8304	Roseobacter sp. HKCCD5916	119
Burkholderia cenocepacia	Burkholderia seminalis	2			Roseobacter sp. HKCCD8304	Roseobacter sp. HKCCD8291	119
Streptomyces fradiae	Streptomyces rubrolavendulae	2			Roseobacter sp. HKCCD7542	Roseobacter sp. HKCCD8304	119
Bacillus glycinifermentans	Bacillus paralicheniformis	2			Roseobacter sp. HKCCD8304	Roseobacter sp. HKCCD8431	119
Proteus mirabilis	Proteus penneri	2			Roseobacter sp. HKCCD8304	Roseobacter sp. HKCCD8654	119
Leuconostoc mesenteroides	Pediococcus acidilactici	2			Roseobacter sp. HKCCD8304	Roseobacter sp. HKCCD8806	119
Leuconostoc mesenteroides	Pediococcus pentosaceus	2			Roseobacter sp. HKCCD8417	Roseobacter sp. HKCCD8752	119
Lactobacillus gasseri	Lactobacillus johnsonii	2			Roseobacter sp. HKCCD7372	Roseobacter sp. HKCCD8417	119
Limosilactobacillus fermentum	Limosilactobacillus reuteri	2			Roseobacter sp. HKCCD7100-2	Roseobacter sp. HKCCD8417	119
Limosilactobacillus fermentum	Limosilactobacillus oris	2			Roseobacter sp. HKCCD8417	Roseobacter sp. HKCCD8304	119
Enterococcus faecium	Staphylococcus epidermidis	2			Roseobacter sp. HKCCD5928	Roseobacter sp. HKCCD8769	119
Rhodococcus baikonurensis	Rhodococcus erythropolis	2			Roseobacter sp. HKCCD8752	Roseobacter sp. HKCCD5928	119
Rhodococcus erythropolis	Rhodococcus globerulus	2			Roseobacter sp. HKCCD8767	Roseobacter sp. HKCCD5928	119
Rhodococcus baikonurensis	Rhodococcus qingshengii	2			Roseobacter sp. HKCCD8503	Roseobacter sp. HKCCD5928	119
Rhodococcus globerulus	Rhodococcus qingshengii	2			Roseobacter sp. HKCCD7372	Roseobacter sp. HKCCD5928	119
Streptomyces erythrogriseus	Streptomyces griseorubens	2			Roseobacter sp. HKCCD5916	Roseobacter sp. HKCCD5928	119
Streptomyces erythrogriseus	Streptomyces variabilis	2			Roseobacter sp. HKCCD7100-2	Roseobacter sp. HKCCD5928	119
Bacillus licheniformis	Bacillus pumilus	2			Roseobacter sp. HKCCD8304	Roseobacter sp. HKCCD5928	119
Lacticaseibacillus casei	Lactobacillus acidophilus	2			Roseobacter sp. HKCCD8507	Roseobacter sp. HKCCD8801	119
Lacticaseibacillus casei	Leuconostoc pseudomesenteroides	2			Roseobacter sp. HKCCD8507	Roseobacter sp. HKCCD6795	119
Lacticaseibacillus casei	Lactobacillus helveticus	2			Roseobacter sp. HKCCD8507	Roseobacter sp. HKCCD8806	119
Enterococcus faecalis	Enterococcus hirae	2			Roseobacter sp. HKCCD8507	Roseobacter sp. HKCCD5928	119
Salimicrobium jeotgali	Salimicrobium salexigens	2			Roseobacter sp. HKCCD8801	Roseobacter sp. HKCCD6578	119
Lactiplantibacillus argentoratensis	Lactiplantibacillus paraplantarum	2			Roseobacter sp. HKCCD6795	Roseobacter sp. HKCCD6578	119
Latilactobacillus curvatus	Latilactobacillus graminis	2			Roseobacter sp. HKCCD8806	Roseobacter sp. HKCCD6578	119
Lactiplantibacillus paraplantarum	Lactobacillus delbrueckii	2			Roseobacter sp. HKCCD5928	Roseobacter sp. HKCCD6578	119
Lactiplantibacillus paraplantarum	Limosilactobacillus fermentum	2			Roseobacter sp. HKCCD9152	Roseobacter sp. HKCCD8192	119
Lactiplantibacillus argentoratensis	Lactiplantibacillus pentosus	2			Roseobacter sp. HKCCD9152	Roseobacter sp. HKCCD8801	119
Lactobacillus helveticus	Limosilactobacillus fermentum	2			Roseobacter sp. HKCCD9152	Roseobacter sp. HKCCD8832	119
Limosilactobacillus fermentum	synthetic construct	2			Roseobacter sp. HKCCD9152	Roseobacter sp. HKCCD6795	119
Streptococcus equinus	Streptococcus lutetiensis	2			Roseobacter sp. HKCCD9152	Roseobacter sp. HKCCD9010	119
Lacticaseibacillus casei	Lactobacillus crispatus	2			Roseobacter sp. HKCCD9152	Roseobacter sp. HKCCD8418	119
Bacillus halotolerans	Bacillus vallismortis	2			Roseobacter sp. HKCCD9152	Roseobacter sp. HKCCD6575	119
Bacillus atrophaeus	Bacillus vallismortis	2			Roseobacter sp. HKCCD9152	Roseobacter sp. HKCCD8626	119
Bacillus vallismortis	Paenibacillus polymyxa	2			Roseobacter sp. HKCCD9005	Roseobacter sp. HKCCD9152	119
Bacillus amyloliquefaciens	Bacillus halotolerans	2			Roseobacter sp. HKCCD9152	Roseobacter sp. HKCCD5916	119
Bacillus amyloliquefaciens	Bacillus thuringiensis	2			Roseobacter sp. HKCCD9152	Roseobacter sp. HKCCD8291	119
Bacillus licheniformis	Paenibacillus polymyxa	2			Roseobacter sp. HKCCD7542	Roseobacter sp. HKCCD9152	119
Limosilactobacillus fermentum	Raoultella ornithinolytica	2			Roseobacter sp. HKCCD9152	Roseobacter sp. HKCCD8431	119
Bacillus subtilis	Staphylococcus epidermidis	2			Roseobacter sp. HKCCD9152	Roseobacter sp. HKCCD8654	119
Bacillus subtilis	Bacillus wiedmannii	2			Roseobacter sp. HKCCD9152	Roseobacter sp. HKCCD8806	119
Enterococcus durans	Listeria monocytogenes	2			Roseobacter sp. HKCCD8417	Roseobacter sp. HKCCD9152	119
Enterococcus faecium	Leuconostoc pseudomesenteroides	2			Roseobacter sp. HKCCD9152	Roseobacter sp. HKCCD5928	119
Enterococcus faecium	Escherichia coli	2			Roseobacter sp. HKCCD8752	Roseobacter sp. HKCCD8284	119
Enterococcus sp. enrichment culture	Lactococcus lactis	2			Roseobacter sp. HKCCD7372	Roseobacter sp. HKCCD8284	119
Megasphaera cf. elsdenii	Megasphaera elsdenii	2			Roseobacter sp. HKCCD7100-2	Roseobacter sp. HKCCD8284	119
Exiguobacterium chiriqhucha	Exiguobacterium mexicanum	2			Roseobacter sp. HKCCD8304	Roseobacter sp. HKCCD8284	119
Lactococcus lactis	Leuconostoc garlicum	2			Roseobacter sp. HKCCD9152	Roseobacter sp. HKCCD8284	119
Virgibacillus marismortui	Virgibacillus salarius	2			Roseobacter sp. HKCCD8499	Roseobacter sp. HKCCD8801	119
Nodularia sphaerocarpa	Nodularia spumigena	2			Roseobacter sp. HKCCD8499	Roseobacter sp. HKCCD6795	119
Vibrio crassostreae	Vibrio splendidus	2			Roseobacter sp. HKCCD8806	Roseobacter sp. HKCCD8499	119
Solibacillus isronensis	Solibacillus silvestris	2			Roseobacter sp. HKCCD5928	Roseobacter sp. HKCCD8499	119
Leuconostoc pseudomesenteroides	Limosilactobacillus fermentum	2			Roseobacter sp. HKCCD5916	Roseobacter sp. HKCCD8768	119
Enterococcus faecium	Enterococcus gallinarum	2			Roseobacter sp. HKCCD8801	Roseobacter sp. HKCCD8413	119
Bacillus anthracis	Bacillus paramycoides	2			Roseobacter sp. HKCCD6795	Roseobacter sp. HKCCD8413	119
Salmonella enterica	Streptococcus pneumoniae	2			Roseobacter sp. HKCCD8752	Roseobacter sp. HKCCD8413	119
Bacillus pseudomycoides	Streptococcus pneumoniae	2			Roseobacter sp. HKCCD7372	Roseobacter sp. HKCCD8413	119
Bacillus bombysepticus	Streptococcus pneumoniae	2			Roseobacter sp. HKCCD5916	Roseobacter sp. HKCCD8413	119
Bacillus bingmayongensis	Streptococcus pneumoniae	2			Roseobacter sp. HKCCD7100-2	Roseobacter sp. HKCCD8413	119
Bacillus mycoides	Streptococcus pneumoniae	2			Roseobacter sp. HKCCD8806	Roseobacter sp. HKCCD8413	119
Bacillus wiedmannii	Streptococcus pneumoniae	2			Roseobacter sp. HKCCD8304	Roseobacter sp. HKCCD8413	119
Bacillus pseudomycoides	Salmonella enterica	2			Roseobacter sp. HKCCD5928	Roseobacter sp. HKCCD8413	119
Bacillus bombysepticus	Salmonella enterica	2			Roseobacter sp. HKCCD9152	Roseobacter sp. HKCCD8413	119
Bacillus bingmayongensis	Salmonella enterica	2			Roseobacter sp. HKCCD6502	Roseobacter sp. HKCCD8769	119
Bacillus thuringiensis	Salmonella enterica	2			Roseobacter sp. HKCCD8752	Roseobacter sp. HKCCD6502	119
Bacillus cereus	Salmonella enterica	2			Roseobacter sp. HKCCD8767	Roseobacter sp. HKCCD6502	119
Bacillus toyonensis	Salmonella enterica	2			Roseobacter sp. HKCCD8503	Roseobacter sp. HKCCD6502	119
Bacillus mycoides	Salmonella enterica	2			Roseobacter sp. HKCCD7372	Roseobacter sp. HKCCD6502	119
Bacillus wiedmannii	Salmonella enterica	2			Roseobacter sp. HKCCD5916	Roseobacter sp. HKCCD6502	119
Bacillus bombysepticus	Bacillus pseudomycoides	2			Roseobacter sp. HKCCD7100-2	Roseobacter sp. HKCCD6502	119
Bacillus bingmayongensis	Bacillus bombysepticus	2			Roseobacter sp. HKCCD8304	Roseobacter sp. HKCCD6502	119
Bacillus bombysepticus	Bacillus thuringiensis	2			Roseobacter sp. HKCCD8507	Roseobacter sp. HKCCD6502	119
Bacillus bombysepticus	Bacillus cereus	2			Roseobacter sp. HKCCD6502	Roseobacter sp. HKCCD6578	119
Bacillus bombysepticus	Bacillus toyonensis	2			Roseobacter sp. HKCCD9152	Roseobacter sp. HKCCD6502	119
Bacillus bombysepticus	Bacillus mycoides	2			Roseobacter sp. HKCCD6502	Roseobacter sp. HKCCD8499	119
Bacillus bombysepticus	Bacillus wiedmannii	2			Roseobacter sp. HKCCD6502	Roseobacter sp. HKCCD8413	119
Bacillus pacificus	Bacillus thuringiensis	2			Roseobacter sp. HKCCD8769	Roseobacter sp. HKCCD9025	119
Bacillus bingmayongensis	Bacillus siamensis	2			Roseobacter sp. HKCCD8752	Roseobacter sp. HKCCD9025	119
Bacillus siamensis	Bacillus thuringiensis	2			Roseobacter sp. HKCCD8767	Roseobacter sp. HKCCD9025	119
Bacillus siamensis	Bacillus toyonensis	2			Roseobacter sp. HKCCD8503	Roseobacter sp. HKCCD9025	119
Bacillus siamensis	Bacillus wiedmannii	2			Roseobacter sp. HKCCD7372	Roseobacter sp. HKCCD9025	119
Bacillus mycoides	Bacillus subtilis	2			Roseobacter sp. HKCCD5916	Roseobacter sp. HKCCD9025	119
Bacillus albus	Streptococcus pneumoniae	2			Roseobacter sp. HKCCD7100-2	Roseobacter sp. HKCCD9025	119
Bacillus luti	Streptococcus pneumoniae	2			Roseobacter sp. HKCCD8304	Roseobacter sp. HKCCD9025	119
Bacillus albus	Bacillus luti	2			Roseobacter sp. HKCCD8507	Roseobacter sp. HKCCD9025	119
Bacillus albus	Bacillus toyonensis	2			Roseobacter sp. HKCCD6578	Roseobacter sp. HKCCD9025	119
Bacillus luti	Bacillus thuringiensis	2			Roseobacter sp. HKCCD9152	Roseobacter sp. HKCCD9025	119
Bacillus cereus	Bacillus luti	2			Roseobacter sp. HKCCD8499	Roseobacter sp. HKCCD9025	119
Bacillus luti	Bacillus toyonensis	2			Roseobacter sp. HKCCD8413	Roseobacter sp. HKCCD9025	119
Bacillus mycoides	Bacillus proteolyticus	2			Roseobacter sp. HKCCD8752	Roseobacter sp. HKCCD8193	119
Bacillus siamensis	Bacillus sp. enrichment culture	2			Roseobacter sp. HKCCD7372	Roseobacter sp. HKCCD8193	119
Bacillus sp. enrichment culture	Bacillus wiedmannii	2			Roseobacter sp. HKCCD7100-2	Roseobacter sp. HKCCD8193	119
Geobacillus thermoleovorans	[Bacillus] caldolyticus	2			Roseobacter sp. HKCCD8304	Roseobacter sp. HKCCD8193	119
Bacillus cereus	Bacillus paranthracis	2			Roseobacter sp. HKCCD9152	Roseobacter sp. HKCCD8193	119
Bacillus paranthracis	Bacillus thuringiensis	2			Roseobacter sp. HKCCD8752	Roseobacter sp. HKCCD8831	119
Bacillus thuringiensis	Bacillus tropicus	2			Roseobacter sp. HKCCD7372	Roseobacter sp. HKCCD8831	119
Bacillus cereus	Bacillus tropicus	2			Roseobacter sp. HKCCD7100-2	Roseobacter sp. HKCCD8831	119
Vibrio campbellii	Vibrio owensii	2			Roseobacter sp. HKCCD8304	Roseobacter sp. HKCCD8831	119
Aeromonas hydrophila	Vibrio parahaemolyticus	2			Roseobacter sp. HKCCD9152	Roseobacter sp. HKCCD8831	119
Vibrio campbellii	Vibrio rotiferianus	2			Roseobacter sp. HKCCD5916-2	Roseobacter sp. HKCCD7120-1	119
Streptomyces albus	Streptomyces exfoliatus	2			Roseobacter sp. HKCCD8752	Roseobacter sp. HKCCD8267	119
Streptomyces albus	Streptomyces violascens	2			Roseobacter sp. HKCCD7372	Roseobacter sp. HKCCD8267	119
Streptomyces resistomycificus	Streptomyces somaliensis	2			Roseobacter sp. HKCCD7100-2	Roseobacter sp. HKCCD8267	119
Streptomyces albidoflavus	Streptomyces resistomycificus	2			Roseobacter sp. HKCCD8304	Roseobacter sp. HKCCD8267	119
Streptomyces exfoliatus	Streptomyces somaliensis	2			Roseobacter sp. HKCCD8417	Roseobacter sp. HKCCD8267	119
Streptomyces exfoliatus	Streptomyces violascens	2			Roseobacter sp. HKCCD9152	Roseobacter sp. HKCCD8267	119
Bacillus amyloliquefaciens	Paenibacillus favisporus	2			Roseobacter sp. HKCCD8752	Roseobacter sp. HKCCD9019	119
Bacillus subtilis	Paenibacillus favisporus	2			Roseobacter sp. HKCCD7372	Roseobacter sp. HKCCD9019	119
Bacillus licheniformis	Spbetavirus SPbeta	2			Roseobacter sp. HKCCD7100-2	Roseobacter sp. HKCCD9019	119
Bacillus tequilensis	Spbetavirus SPbeta	2			Roseobacter sp. HKCCD8304	Roseobacter sp. HKCCD9019	119
Anoxybacillus gonensis	Anoxybacillus kamchatkensis	2			Roseobacter sp. HKCCD9152	Roseobacter sp. HKCCD9019	119
Mycobacterium tuberculosis	Staphylococcus aureus	2			Roseobacter sp. HKCCD8752	Roseobacter sp. HKCCD8515	119
Mycobacteroides abscessus	Staphylococcus warneri	2			Roseobacter sp. HKCCD7372	Roseobacter sp. HKCCD8515	119
Bacillus sp. enrichment culture	Priestia aryabhattai	2			Roseobacter sp. HKCCD7100-2	Roseobacter sp. HKCCD8515	119
Bacillus sp. enrichment culture	Priestia flexa	2			Roseobacter sp. HKCCD8515	Roseobacter sp. HKCCD8654	119
Leuconostoc citreum	Leuconostoc mesenteroides	2			Roseobacter sp. HKCCD8304	Roseobacter sp. HKCCD8515	119
Lactobacillus delbrueckii	Limosilactobacillus fermentum	2			Roseobacter sp. HKCCD9152	Roseobacter sp. HKCCD8515	119
Leuconostoc mesenteroides	synthetic construct	2			Roseobacter sp. HKCCD7543	Roseobacter sp. HKCCD8192	119
Vibrio fluvialis	Vibrio furnissii	2			Roseobacter sp. HKCCD8801	Roseobacter sp. HKCCD7543	119
Leuconostoc mesenteroides	Leuconostoc suionicum	2			Roseobacter sp. HKCCD7543	Roseobacter sp. HKCCD8832	119
Staphylococcus aureus	Staphylococcus caprae	2			Roseobacter sp. HKCCD6795	Roseobacter sp. HKCCD7543	119
Staphylococcus caprae	Staphylococcus epidermidis	2			Roseobacter sp. HKCCD9010	Roseobacter sp. HKCCD7543	119
Bacillus velezensis	Pantoea dispersa	2			Roseobacter sp. HKCCD8418	Roseobacter sp. HKCCD7543	119
Escherichia coli	Leuconostoc lactis	2			Roseobacter sp. HKCCD7543	Roseobacter sp. HKCCD6575	119
Aeromonas hydrophila	Aeromonas piscicola	2			Roseobacter sp. HKCCD8626	Roseobacter sp. HKCCD7543	119
Aeromonas bestiarum	Aeromonas hydrophila	2			Roseobacter sp. HKCCD9005	Roseobacter sp. HKCCD7543	119
Aeromonas bestiarum	Aeromonas piscicola	2			Roseobacter sp. HKCCD5916	Roseobacter sp. HKCCD7543	119
Aeromonas caviae	Aeromonas salmonicida	2			Roseobacter sp. HKCCD8291	Roseobacter sp. HKCCD7543	119
Mycobacteroides abscessus	Staphylococcus saprophyticus	2			Roseobacter sp. HKCCD7542	Roseobacter sp. HKCCD7543	119
Citrobacter europaeus	Citrobacter freundii	2			Roseobacter sp. HKCCD7543	Roseobacter sp. HKCCD8431	119
Aeromonas dhakensis	Aeromonas veronii	2			Roseobacter sp. HKCCD8654	Roseobacter sp. HKCCD7543	119
Citrobacter freundii	Citrobacter koseri	2			Roseobacter sp. HKCCD8806	Roseobacter sp. HKCCD7543	119
Kocuria rhizophila	Lysinibacillus sphaericus	2			Roseobacter sp. HKCCD8417	Roseobacter sp. HKCCD7543	119
Shigella boydii	Triticum aestivum	2			Roseobacter sp. HKCCD5928	Roseobacter sp. HKCCD7543	119
Leuconostoc lactis	Shigella flexneri	2			Roseobacter sp. HKCCD8284	Roseobacter sp. HKCCD7543	119
Escherichia coli	Triticum aestivum	2			Roseobacter sp. HKCCD8413	Roseobacter sp. HKCCD7543	119
Lysinibacillus macroides	Lysinibacillus sphaericus	2			Roseobacter sp. HKCCD6502	Roseobacter sp. HKCCD7543	119
Brucella intermedia	Halomonas maura	2			Roseobacter sp. HKCCD7543	Roseobacter sp. HKCCD9025	119
Escherichia coli	synthetic construct	2			Roseobacter sp. HKCCD8193	Roseobacter sp. HKCCD7543	119
Bacillus cereus	Staphylococcus aureus	2			Roseobacter sp. HKCCD8831	Roseobacter sp. HKCCD7543	119
Escherichia fergusonii	Shigella dysenteriae	2			Roseobacter sp. HKCCD8267	Roseobacter sp. HKCCD7543	119
Citrobacter freundii	Enterobacter cloacae	2			Roseobacter sp. HKCCD9019	Roseobacter sp. HKCCD7543	119
Klebsiella pneumoniae	Shigella dysenteriae	2			Roseobacter sp. HKCCD8515	Roseobacter sp. HKCCD7543	119
Citrobacter gillenii	Citrobacter werkmanii	2			Roseobacter sp. HKCCD8773	Roseobacter sp. HKCCD8801	119
Escherichia coli	Escherichia marmotae	2			Roseobacter sp. HKCCD8482	Roseobacter sp. HKCCD8773	119
Lelliottia nimipressuralis	Pantoea agglomerans	2			Roseobacter sp. HKCCD8773	Roseobacter sp. HKCCD6132	119
Enterobacter roggenkampii	Pantoea agglomerans	2			Roseobacter sp. HKCCD8773	Roseobacter sp. HKCCD6795	119
Staphylococcus aureus	Staphylococcus capitis	2			Roseobacter sp. HKCCD8752	Roseobacter sp. HKCCD8773	119
Mycobacteroides abscessus	Staphylococcus haemolyticus	2			Roseobacter sp. HKCCD7372	Roseobacter sp. HKCCD8773	119
Enterobacter asburiae	Leclercia adecarboxylata	2			Roseobacter sp. HKCCD7100-2	Roseobacter sp. HKCCD8773	119
Citrobacter freundii	Escherichia coli	2			Roseobacter sp. HKCCD8773	Roseobacter sp. HKCCD8806	119
Vibrio cholerae	Vibrio mimicus	2			Roseobacter sp. HKCCD8304	Roseobacter sp. HKCCD8773	119
Enterobacter cloacae	Enterobacter sp. enrichment culture	2			Roseobacter sp. HKCCD8773	Roseobacter sp. HKCCD5928	119
Bacillus cereus	Bacillus samanii	2			Roseobacter sp. HKCCD9152	Roseobacter sp. HKCCD8773	119
Citrobacter portucalensis	Salmonella enterica	2			Roseobacter sp. HKCCD8773	Roseobacter sp. HKCCD8768	119
Citrobacter braakii	Citrobacter portucalensis	2			Roseobacter sp. HKCCD8773	Roseobacter sp. HKCCD8413	119
Citrobacter freundii	Salmonella enterica	2			Roseobacter sp. HKCCD8773	Roseobacter sp. HKCCD6502	119
Citrobacter braakii	Salmonella enterica	2			Roseobacter sp. HKCCD8773	Roseobacter sp. HKCCD9025	119
Citrobacter amalonaticus	Citrobacter freundii	2			Roseobacter sp. HKCCD8773	Roseobacter sp. HKCCD7543	119
Citrobacter braakii	Citrobacter youngae	2			Roseobacter sp. HKCCD5916	Roseobacter sp. HKCCD6491	119
Cronobacter sakazakii	Escherichia coli	2			Roseobacter sp. HKCCD8773	Roseobacter sp. HKCCD6491	119
Enterococcus faecium	Streptococcus salivarius	2			Roseobacter sp. HKCCD8752	Roseobacter sp. HKCCD9073	119
Cytobacillus oceanisediminis	Sporosarcina globispora	2			Roseobacter sp. HKCCD7372	Roseobacter sp. HKCCD9073	119
Bacillus thuringiensis	Peribacillus simplex	2			Roseobacter sp. HKCCD7100-2	Roseobacter sp. HKCCD9073	119
Cloacibacterium normanense	Rossellomorea marisflavi	2			Roseobacter sp. HKCCD8304	Roseobacter sp. HKCCD9073	119
Bacillus safensis	Bacillus zhangzhouensis	2			Roseobacter sp. HKCCD9152	Roseobacter sp. HKCCD9073	119
Enterobacter asburiae	Enterobacter kobei	2			Roseobacter sp. HKCCD7543	Roseobacter sp. HKCCD9073	119
Enterobacter kobei	Klebsiella aerogenes	2			Roseobacter sp. HKCCD8752	Roseobacter sp. HKCCD8214	119
Klebsiella oxytoca	Shigella boydii	2			Roseobacter sp. HKCCD7372	Roseobacter sp. HKCCD8214	119
Streptococcus equinus	Streptococcus gallolyticus	2			Roseobacter sp. HKCCD8214	Roseobacter sp. HKCCD8431	119
Oryza sativa	Pantoea agglomerans	2			Roseobacter sp. HKCCD7100-2	Roseobacter sp. HKCCD8214	119
Bacillus pumilus	Geobacillus stearothermophilus	2			Roseobacter sp. HKCCD8304	Roseobacter sp. HKCCD8214	119
Bacillus stratosphericus	Bacillus xiamenensis	2			Roseobacter sp. HKCCD9152	Roseobacter sp. HKCCD8214	119
Bacillus altitudinis	Bacillus xiamenensis	2			Roseobacter sp. HKCCD8214	Roseobacter sp. HKCCD7543	119
Bacillus altitudinis	Geobacillus stearothermophilus	2			Roseobacter sp. HKCCD6565	Roseobacter sp. HKCCD8752	119
Bacillus aerophilus	Geobacillus stearothermophilus	2			Roseobacter sp. HKCCD7372	Roseobacter sp. HKCCD6565	119
Streptococcus cristatus	Streptococcus gordonii	2			Roseobacter sp. HKCCD7100-2	Roseobacter sp. HKCCD6565	119
Bacillus altitudinis	Bacillus zhangzhouensis	2			Roseobacter sp. HKCCD6565	Roseobacter sp. HKCCD8304	119
Alkalihalobacillus clausii	Alkalihalobacillus rhizosphaerae	2			Roseobacter sp. HKCCD6565	Roseobacter sp. HKCCD9152	119
Halobacillus dabanensis	Halobacillus trueperi	2			Roseobacter sp. HKCCD6565	Roseobacter sp. HKCCD8193	119
Streptomyces griseorubiginosus	Streptomyces microflavus	2			Roseobacter sp. HKCCD6565	Roseobacter sp. HKCCD7543	119
Chlamydia abortus	Chlamydia psittaci	2			Roseobacter sp. HKCCD8801	Roseobacter sp. HKCCD8505	119
Serratia marcescens	Shigella boydii	2			Roseobacter sp. HKCCD6795	Roseobacter sp. HKCCD8505	119
Escherichia coli	Serratia surfactantfaciens	2			Roseobacter sp. HKCCD8806	Roseobacter sp. HKCCD8505	119
Pantoea agglomerans	Pantoea ananatis	2			Roseobacter sp. HKCCD5928	Roseobacter sp. HKCCD8505	119
Pantoea ananatis	Pantoea vagans	2			Roseobacter sp. HKCCD6502	Roseobacter sp. HKCCD8505	119
Serratia nematodiphila	Serratia ureilytica	2			Roseobacter sp. HKCCD8505	Roseobacter sp. HKCCD9025	119
Aeromonas caviae	Aeromonas rivipollensis	2			Roseobacter sp. HKCCD8752	Roseobacter sp. HKCCD8486	119
Alcaligenes aquatilis	Alcaligenes faecalis	2			Roseobacter sp. HKCCD7372	Roseobacter sp. HKCCD8486	119
Xanthomonas axonopodis	Xanthomonas vasicola	2			Roseobacter sp. HKCCD7100-2	Roseobacter sp. HKCCD8486	119
Xanthomonas campestris	Xanthomonas vasicola	2			Roseobacter sp. HKCCD8304	Roseobacter sp. HKCCD8486	119
Vibrio cholerae	Vibrio metoecus	2			Roseobacter sp. HKCCD9152	Roseobacter sp. HKCCD8486	119
Yersinia frederiksenii	Yersinia intermedia	2			Roseobacter sp. HKCCD8486	Roseobacter sp. HKCCD7543	119
Pseudomonas fluorescens	Pseudomonas mandelii	2			Roseobacter sp. HKCCD6543	Roseobacter sp. HKCCD8801	119
Xanthomonas alfalfae	Xanthomonas euvesicatoria	2			Roseobacter sp. HKCCD6543	Roseobacter sp. HKCCD6795	119
Dickeya chrysanthemi	Dickeya fangzhongdai	2			Roseobacter sp. HKCCD6543	Roseobacter sp. HKCCD8806	119
Providencia rettgeri	Providencia vermicola	2			Roseobacter sp. HKCCD6543	Roseobacter sp. HKCCD5928	119
Pseudomonas nitroreducens	Pseudomonas oleovorans	2			Roseobacter sp. HKCCD6543	Roseobacter sp. HKCCD6502	119
Pseudomonas fluorescens	Pseudomonas frederiksbergensis	2			Roseobacter sp. HKCCD6543	Roseobacter sp. HKCCD9025	119
Pseudomonas ficuserectae	Pseudomonas syringae	2			Roseobacter sp. HKCCD7577	Roseobacter sp. HKCCD9010	119
Pseudomonas congelans	Pseudomonas syringae	2			Roseobacter sp. HKCCD8752	Roseobacter sp. HKCCD7577	119
Pseudomonas syringae	Pseudomonas tremae	2			Roseobacter sp. HKCCD7372	Roseobacter sp. HKCCD7577	119
Pseudomonas cannabina	Pseudomonas syringae	2			Roseobacter sp. HKCCD7100-2	Roseobacter sp. HKCCD7577	119
Pseudomonas baetica	Pseudomonas moraviensis	2			Roseobacter sp. HKCCD8304	Roseobacter sp. HKCCD7577	119
Pseudomonas coronafaciens	Pseudomonas syringae	2			Roseobacter sp. HKCCD9152	Roseobacter sp. HKCCD7577	119
Enterococcus gallinarum	Enterococcus saccharolyticus	2			Roseobacter sp. HKCCD7577	Roseobacter sp. HKCCD7543	119
Pseudomonas brenneri	Pseudomonas gessardii	2			Roseobacter sp. HKCCD8801	Roseobacter sp. HKCCD9024	119
Ralstonia insidiosa	Ralstonia solanacearum	2			Roseobacter sp. HKCCD6795	Roseobacter sp. HKCCD9024	119
Pseudomonas aeruginosa	Stenotrophomonas maltophilia	2			Roseobacter sp. HKCCD8806	Roseobacter sp. HKCCD9024	119
Stenotrophomonas acidaminiphila	Stenotrophomonas sp. enrichment culture	2			Roseobacter sp. HKCCD5928	Roseobacter sp. HKCCD9024	119
Pseudomonas libanensis	Pseudomonas poae	2			Roseobacter sp. HKCCD6502	Roseobacter sp. HKCCD9024	119
Pseudomonas azotoformans	Pseudomonas poae	2			Roseobacter sp. HKCCD9024	Roseobacter sp. HKCCD9025	119
Pseudomonas azotoformans	Pseudomonas synxantha	2			Roseobacter sp. HKCCD8752	Roseobacter sp. HKCCD8414	119
Pseudomonas monteilii	Pseudomonas sp. enrichment culture	2			Roseobacter sp. HKCCD7372	Roseobacter sp. HKCCD8414	119
Pseudomonas chengduensis	Pseudomonas toyotomiensis	2			Roseobacter sp. HKCCD7100-2	Roseobacter sp. HKCCD8414	119
Pseudomonas chengduensis	Pseudomonas oleovorans	2			Roseobacter sp. HKCCD8304	Roseobacter sp. HKCCD8414	119
Pseudomonas alcaliphila	Pseudomonas chengduensis	2			Roseobacter sp. HKCCD9152	Roseobacter sp. HKCCD8414	119
Pseudomonas mendocina	Pseudomonas toyotomiensis	2			Roseobacter sp. HKCCD7543	Roseobacter sp. HKCCD8414	119
Pseudomonas oleovorans	Pseudomonas toyotomiensis	2			Roseobacter sp. HKCCD8752	Roseobacter sp. HKCCD8199	119
Pseudomonas alcaliphila	Pseudomonas toyotomiensis	2			Roseobacter sp. HKCCD7372	Roseobacter sp. HKCCD8199	119
Pseudomonas alcaliphila	Pseudomonas mendocina	2			Roseobacter sp. HKCCD7100-2	Roseobacter sp. HKCCD8199	119
Pseudomonas poae	Pseudomonas simiae	2			Roseobacter sp. HKCCD8304	Roseobacter sp. HKCCD8199	119
Stenotrophomonas chelatiphaga	Stenotrophomonas maltophilia	2			Roseobacter sp. HKCCD9152	Roseobacter sp. HKCCD8199	119
Pseudomonas brassicacearum	Pseudomonas chlororaphis	2			Roseobacter sp. HKCCD8199	Roseobacter sp. HKCCD7543	119
Pseudomonas poae	Pseudomonas putida	2			Roseobacter sp. HKCCD8752	Roseobacter sp. HKCCD8914	119
Pseudomonas azotoformans	Pseudomonas cedrina	2			Roseobacter sp. HKCCD7372	Roseobacter sp. HKCCD8914	119
Pseudomonas antarctica	Pseudomonas meridiana	2			Roseobacter sp. HKCCD7100-2	Roseobacter sp. HKCCD8914	119
Bacillus cereus	Stenotrophomonas maltophilia	2			Roseobacter sp. HKCCD8304	Roseobacter sp. HKCCD8914	119
Ralstonia solanacearum	Ralstonia syzygii	2			Roseobacter sp. HKCCD9152	Roseobacter sp. HKCCD8914	119
Pseudomonas avellanae	Pseudomonas syringae	2			Roseobacter sp. HKCCD7543	Roseobacter sp. HKCCD8914	119
Acinetobacter baylyi	Acinetobacter soli	2			Roseobacter sp. HKCCD8752	Roseobacter sp. HKCCD8765	119
Yersinia intermedia	Yersinia kristensenii	2			Roseobacter sp. HKCCD7372	Roseobacter sp. HKCCD8765	119
Stutzerimonas kunmingensis	Stutzerimonas xanthomarina	2			Roseobacter sp. HKCCD9005	Roseobacter sp. HKCCD8765	119
Alloalcanivorax dieselolei	Alloalcanivorax xenomutans	2			Roseobacter sp. HKCCD7100-2	Roseobacter sp. HKCCD8765	119
Vibrio antiquarius	Vibrio parahaemolyticus	2			Roseobacter sp. HKCCD8304	Roseobacter sp. HKCCD8765	119
Serratia grimesii	Serratia liquefaciens	2			Roseobacter sp. HKCCD9152	Roseobacter sp. HKCCD8765	119
Acinetobacter calcoaceticus	Acinetobacter nosocomialis	2			Roseobacter sp. HKCCD8765	Roseobacter sp. HKCCD7543	119
Acinetobacter oleivorans	Acinetobacter pittii	2			Roseobacter sp. HKCCD8700	Roseobacter sp. HKCCD8192	119
Stenotrophomonas maltophilia	Stenotrophomonas pavanii	2			Roseobacter sp. HKCCD8700	Roseobacter sp. HKCCD8801	119
Mycobacterium canettii	Mycobacterium tuberculosis	2			Roseobacter sp. HKCCD8700	Roseobacter sp. HKCCD8832	119
Abiotrophia defectiva	Catonella morbi	2			Roseobacter sp. HKCCD8700	Roseobacter sp. HKCCD6795	119
Mycobacterium gordonae	Mycobacterium paragordonae	2			Roseobacter sp. HKCCD8700	Roseobacter sp. HKCCD9010	119
Borreliella burgdorferi	Borreliella garinii	2			Roseobacter sp. HKCCD8700	Roseobacter sp. HKCCD8418	119
Delftia acidovorans	Delftia tsuruhatensis	2			Roseobacter sp. HKCCD8700	Roseobacter sp. HKCCD6575	119
Pseudomonas fluorescens	Pseudomonas kilonensis	2			Roseobacter sp. HKCCD8700	Roseobacter sp. HKCCD8626	119
Pseudomonas oleovorans	Pseudomonas sihuiensis	2			Roseobacter sp. HKCCD9005	Roseobacter sp. HKCCD8700	119
Halomonas alkaliphila	Halomonas campaniensis	2			Roseobacter sp. HKCCD8700	Roseobacter sp. HKCCD5916	119
Pseudomonas fluorescens	Pseudomonas salomonii	2			Roseobacter sp. HKCCD8700	Roseobacter sp. HKCCD8291	119
Pseudomonas lini	Pseudomonas thivervalensis	2			Roseobacter sp. HKCCD8700	Roseobacter sp. HKCCD7542	119
Burkholderia gladioli	Burkholderia mallei	2			Roseobacter sp. HKCCD8700	Roseobacter sp. HKCCD8431	119
Enterobacter asburiae	Enterobacter soli	2			Roseobacter sp. HKCCD8700	Roseobacter sp. HKCCD8654	119
Serratia grimesii	Serratia proteamaculans	2			Roseobacter sp. HKCCD8700	Roseobacter sp. HKCCD8806	119
Serratia liquefaciens	Serratia proteamaculans	2			Roseobacter sp. HKCCD8700	Roseobacter sp. HKCCD8417	119
Marinobacter nauticus	Marinobacter vinifirmus	2			Roseobacter sp. HKCCD8700	Roseobacter sp. HKCCD5928	119
Janthinobacterium agaricidamnosum	Janthinobacterium lividum	2			Roseobacter sp. HKCCD8700	Roseobacter sp. HKCCD8284	119
Bacillus massilionigeriensis	Bacillus mediterraneensis	2			Roseobacter sp. HKCCD8700	Roseobacter sp. HKCCD8413	119
Burkholderia humptydooensis	Burkholderia sp. MSMB1588	2			Roseobacter sp. HKCCD8700	Roseobacter sp. HKCCD6502	119
Burkholderia humptydooensis	Burkholderia thailandensis	2			Roseobacter sp. HKCCD8700	Roseobacter sp. HKCCD9025	119
Burkholderia sp. MSMB1588	Burkholderia thailandensis	2			Roseobacter sp. HKCCD8700	Roseobacter sp. HKCCD8193	119
Pseudomonas fulva	Pseudomonas putida	2			Roseobacter sp. HKCCD8700	Roseobacter sp. HKCCD8831	119
Haemophilus influenzae	Haemophilus parainfluenzae	2			Roseobacter sp. HKCCD8700	Roseobacter sp. HKCCD8267	119
Corynebacterium amycolatum	Corynebacterium jeikeium	2			Roseobacter sp. HKCCD8700	Roseobacter sp. HKCCD9019	119
Pseudomonas fluorescens	Pseudomonas palleroniana	2			Roseobacter sp. HKCCD8700	Roseobacter sp. HKCCD8515	119
Myxococcus fulvus	Myxococcus stipitatus	2			Roseobacter sp. HKCCD8700	Roseobacter sp. HKCCD8773	119
Alteromonas macleodii	Alteromonas marina	2			Roseobacter sp. HKCCD8700	Roseobacter sp. HKCCD9073	119
Photobacterium kishitanii	Photobacterium phosphoreum	2			Roseobacter sp. HKCCD8700	Roseobacter sp. HKCCD8214	119
Achromobacter marplatensis	Achromobacter spanius	2			Roseobacter sp. HKCCD8700	Roseobacter sp. HKCCD6565	119
Rhodobacter capsulatus	Shewanella algae	2			Roseobacter sp. HKCCD8700	Roseobacter sp. HKCCD8486	119
Burkholderia ubonensis	Burkholderia vietnamiensis	2			Roseobacter sp. HKCCD8700	Roseobacter sp. HKCCD7577	119
Acidithiobacillus ferridurans	Acidithiobacillus ferrooxidans	2			Roseobacter sp. HKCCD8700	Roseobacter sp. HKCCD8414	119
Burkholderia cepacia	Burkholderia pyrrocinia	2			Roseobacter sp. HKCCD8700	Roseobacter sp. HKCCD8199	119
Burkholderia pyrrocinia	Burkholderia stabilis	2			Roseobacter sp. HKCCD8700	Roseobacter sp. HKCCD8914	119
Burkholderia diffusa	Burkholderia territorii	2			Roseobacter sp. HKCCD8700	Roseobacter sp. HKCCD8765	119
Weissella paramesenteroides	Weissella thailandensis	2			Roseobacter sp. HKCCD7538	Roseobacter sp. HKCCD5916	119
Burkholderia cepacia	Burkholderia metallica	2			Roseobacter sp. HKCCD7538	Roseobacter sp. HKCCD8773	119
Bacillus cereus	Bacillus pumilus	2			Roseobacter sp. HKCCD9026	Roseobacter sp. HKCCD8801	119
Burkholderia ambifaria	Burkholderia metallica	2			Roseobacter sp. HKCCD9026	Roseobacter sp. HKCCD6795	119
Brevibacterium linens	Brevibacterium sediminis	2			Roseobacter sp. HKCCD9026	Roseobacter sp. HKCCD8806	119
Insertion vector pmyCYACTn	synthetic bacterium	2			Roseobacter sp. HKCCD9026	Roseobacter sp. HKCCD5928	119
Insertion vector pmyCYACTn	synthetic Mycoplasma mycoides JCVI-syn1.0	2			Roseobacter sp. HKCCD9026	Roseobacter sp. HKCCD6502	119
Insertion vector pmyCYACTn	Mycoplasma mycoides	2			Roseobacter sp. HKCCD9026	Roseobacter sp. HKCCD9025	119
synthetic Mycoplasma mycoides JCVI-syn1.0	synthetic bacterium	2			Roseobacter sp. HKCCD8472	Roseobacter sp. HKCCD8192	119
Mycoplasma mycoides	synthetic bacterium	2			Roseobacter sp. HKCCD8472	Roseobacter sp. HKCCD8801	119
Mycoplasma mycoides	synthetic Mycoplasma mycoides JCVI-syn1.0	2			Roseobacter sp. HKCCD8472	Roseobacter sp. HKCCD8832	119
Aster yellows phytoplasma	Onion yellows phytoplasma	2			Roseobacter sp. HKCCD8472	Roseobacter sp. HKCCD6795	119
Burkholderia cepacia	Burkholderia ubonensis	2			Roseobacter sp. HKCCD8472	Roseobacter sp. HKCCD9010	119
Mesoplasma entomophilum	Mesoplasma grammopterae	2			Roseobacter sp. HKCCD8472	Roseobacter sp. HKCCD8418	119
Mesoplasma florum	Mesoplasma grammopterae	2			Roseobacter sp. HKCCD8472	Roseobacter sp. HKCCD6575	119
Mesoplasma entomophilum	Mesoplasma florum	2			Roseobacter sp. HKCCD8472	Roseobacter sp. HKCCD8626	119
Streptomyces scabiei	Streptomyces stelliscabiei	2			Roseobacter sp. HKCCD9005	Roseobacter sp. HKCCD8472	119
Nocardia coeliaca	Rhodococcus erythropolis	2			Roseobacter sp. HKCCD8472	Roseobacter sp. HKCCD5916	119
Pimelobacter simplex	Rhodococcus erythropolis	2			Roseobacter sp. HKCCD8472	Roseobacter sp. HKCCD8291	119
Pimelobacter simplex	Rhodococcus qingshengii	2			Roseobacter sp. HKCCD7542	Roseobacter sp. HKCCD8472	119
Streptomyces flavofungini	Streptomyces somaliensis	2			Roseobacter sp. HKCCD8472	Roseobacter sp. HKCCD8431	119
Acidovorax cattleyae	Acidovorax citrulli	2			Roseobacter sp. HKCCD8472	Roseobacter sp. HKCCD8654	119
Neisseria flava	Neisseria sicca	2			Roseobacter sp. HKCCD8472	Roseobacter sp. HKCCD8806	119
Neisseria flava	Neisseria meningitidis	2			Roseobacter sp. HKCCD8417	Roseobacter sp. HKCCD8472	119
Streptomyces griseus	Streptomyces pluricolorescens	2			Roseobacter sp. HKCCD8472	Roseobacter sp. HKCCD5928	119
Brevibacillus agri	Brevibacillus brevis	2			Roseobacter sp. HKCCD8472	Roseobacter sp. HKCCD8284	119
Streptomyces flavolimosus	Streptomyces microflavus	2			Roseobacter sp. HKCCD8472	Roseobacter sp. HKCCD8413	119
Klebsiella aerogenes	Klebsiella pneumoniae	2			Roseobacter sp. HKCCD8472	Roseobacter sp. HKCCD6502	119
Candidatus Phytoplasma trifolii	Potato witches'-broom phytoplasma	2			Roseobacter sp. HKCCD8472	Roseobacter sp. HKCCD9025	119
Streptomyces avidinii	Streptomyces spororaveus	2			Roseobacter sp. HKCCD8472	Roseobacter sp. HKCCD8193	119
Streptomyces nojiriensis	Streptomyces spororaveus	2			Roseobacter sp. HKCCD8472	Roseobacter sp. HKCCD8831	119
Streptomyces nojiriensis	Streptomyces virginiae	2			Roseobacter sp. HKCCD8472	Roseobacter sp. HKCCD8267	119
Streptomyces nojiriensis	Streptomyces xanthophaeus	2			Roseobacter sp. HKCCD8472	Roseobacter sp. HKCCD9019	119
Streptomyces lavendulae	Streptomyces virginiae	2			Roseobacter sp. HKCCD8472	Roseobacter sp. HKCCD8515	119
Rhodococcus pyridinivorans	Rhodococcus rhodochrous	2			Roseobacter sp. HKCCD8472	Roseobacter sp. HKCCD8773	119
Streptomyces griseofuscus	Streptomyces murinus	2			Roseobacter sp. HKCCD8472	Roseobacter sp. HKCCD9073	119
Acinetobacter septicus	Acinetobacter ursingii	2			Roseobacter sp. HKCCD8472	Roseobacter sp. HKCCD8214	119
Streptomyces bellus	Streptomyces coeruleorubidus	2			Roseobacter sp. HKCCD6565	Roseobacter sp. HKCCD8472	119
Bacillus halotolerans	Bacillus mojavensis	2			Roseobacter sp. HKCCD8472	Roseobacter sp. HKCCD8486	119
Pseudomonas antarctica	Pseudomonas veronii	2			Roseobacter sp. HKCCD8472	Roseobacter sp. HKCCD7577	119
Curtobacterium albidum	Curtobacterium citreum	2			Roseobacter sp. HKCCD8472	Roseobacter sp. HKCCD8414	119
Streptomyces diastatochromogenes	Streptomyces olivochromogenes	2			Roseobacter sp. HKCCD8472	Roseobacter sp. HKCCD8199	119
Rhodococcus opacus	Rhodococcus wratislaviensis	2			Roseobacter sp. HKCCD8472	Roseobacter sp. HKCCD8914	119
Corynebacterium aurimucosum	Corynebacterium striatum	2			Roseobacter sp. HKCCD8472	Roseobacter sp. HKCCD8765	119
Microbacterium arborescens	Microbacterium paludicola	2			Roseobacter sp. HKCCD5930	Roseobacter sp. HKCCD8192	119
Neisseria lactamica	Neisseria meningitidis	2			Roseobacter sp. HKCCD5930	Roseobacter sp. HKCCD8801	119
Neisseria flavescens	Neisseria subflava	2			Roseobacter sp. HKCCD5930	Roseobacter sp. HKCCD8832	119
Neisseria meningitidis	Neisseria mucosa	2			Roseobacter sp. HKCCD5930	Roseobacter sp. HKCCD6795	119
Burkholderia sp. enrichment culture	Paraburkholderia tropica	2			Roseobacter sp. HKCCD5930	Roseobacter sp. HKCCD9010	119
Exiguobacterium aestuarii	Exiguobacterium profundum	2			Roseobacter sp. HKCCD5930	Roseobacter sp. HKCCD8418	119
Microbacterium oxydans	Microbacterium paraoxydans	2			Roseobacter sp. HKCCD5930	Roseobacter sp. HKCCD6575	119
Streptomyces lavendulae	Streptomyces netropsis	2			Roseobacter sp. HKCCD5930	Roseobacter sp. HKCCD8626	119
Pseudoalteromonas haloplanktis	Pseudoalteromonas nigrifaciens	2			Roseobacter sp. HKCCD9005	Roseobacter sp. HKCCD5930	119
Halomonas aquamarina	Halomonas meridiana	2			Roseobacter sp. HKCCD5916	Roseobacter sp. HKCCD5930	119
Oceanobacillus iheyensis	Oceanobacillus kimchii	2			Roseobacter sp. HKCCD5930	Roseobacter sp. HKCCD8291	119
Marinobacter algicola	Marinobacter salarius	2			Roseobacter sp. HKCCD7542	Roseobacter sp. HKCCD5930	119
Burkholderia lata	Burkholderia stabilis	2			Roseobacter sp. HKCCD5930	Roseobacter sp. HKCCD8431	119
Burkholderia ambifaria	Burkholderia pyrrocinia	2			Roseobacter sp. HKCCD5930	Roseobacter sp. HKCCD8654	119
Bacillus pumilus	Lactobacillus helveticus	2			Roseobacter sp. HKCCD8806	Roseobacter sp. HKCCD5930	119
Enterococcus durans	Leuconostoc lactis	2			Roseobacter sp. HKCCD8417	Roseobacter sp. HKCCD5930	119
Lacticaseibacillus casei	Leuconostoc lactis	2			Roseobacter sp. HKCCD5928	Roseobacter sp. HKCCD5930	119
Clostridium autoethanogenum	Clostridium ljungdahlii	2			Roseobacter sp. HKCCD5930	Roseobacter sp. HKCCD8284	119
Pseudomonas extremaustralis	Pseudomonas fluorescens	2			Roseobacter sp. HKCCD5930	Roseobacter sp. HKCCD8413	119
Edwardsiella anguillarum	Edwardsiella tarda	2			Roseobacter sp. HKCCD6502	Roseobacter sp. HKCCD5930	119
Corallococcus coralloides	Corallococcus exiguus	2			Roseobacter sp. HKCCD5930	Roseobacter sp. HKCCD9025	119
Nocardioides albus	Nocardioides luteus	2			Roseobacter sp. HKCCD5930	Roseobacter sp. HKCCD8193	119
Elizabethkingia bruuniana	Elizabethkingia meningoseptica	2			Roseobacter sp. HKCCD5930	Roseobacter sp. HKCCD8831	119
Elizabethkingia miricola	Elizabethkingia ursingii	2			Roseobacter sp. HKCCD5930	Roseobacter sp. HKCCD8267	119
Microbacterium maritypicum	Microbacterium oxydans	2			Roseobacter sp. HKCCD5930	Roseobacter sp. HKCCD9019	119
Enterobacter ludwigii	Leclercia adecarboxylata	2			Roseobacter sp. HKCCD5930	Roseobacter sp. HKCCD8515	119
Streptomyces variabilis	Streptomyces wuyuanensis	2			Roseobacter sp. HKCCD8773	Roseobacter sp. HKCCD5930	119
Glutamicibacter arilaitensis	Glutamicibacter nicotianae	2			Roseobacter sp. HKCCD5930	Roseobacter sp. HKCCD9073	119
Aeromonas allosaccharophila	Aeromonas veronii	2			Roseobacter sp. HKCCD8214	Roseobacter sp. HKCCD5930	119
Aeromonas allosaccharophila	Aeromonas sobria	2			Roseobacter sp. HKCCD6565	Roseobacter sp. HKCCD5930	119
Streptomyces albogriseolus	Streptomyces thermoluteus	2			Roseobacter sp. HKCCD8486	Roseobacter sp. HKCCD5930	119
Streptomyces griseoincarnatus	Streptomyces variabilis	2			Roseobacter sp. HKCCD5930	Roseobacter sp. HKCCD7577	119
Streptomyces olivaceus	Streptomyces plicatus	2			Roseobacter sp. HKCCD5930	Roseobacter sp. HKCCD8414	119
Streptomyces plicatus	Streptomyces rochei	2			Roseobacter sp. HKCCD5930	Roseobacter sp. HKCCD8199	119
Streptomyces enissocaesilis	Streptomyces plicatus	2			Roseobacter sp. HKCCD5930	Roseobacter sp. HKCCD8914	119
Streptomyces olivaceus	Streptomyces rochei	2			Roseobacter sp. HKCCD5930	Roseobacter sp. HKCCD8765	119
Streptomyces enissocaesilis	Streptomyces olivaceus	2			Roseobacter sp. HKCCD8801	Roseobacter sp. HKCCD9061	119
Streptomyces enissocaesilis	Streptomyces rochei	2			Roseobacter sp. HKCCD6795	Roseobacter sp. HKCCD9061	119
Streptomyces minutiscleroticus	Streptomyces rochei	2			Roseobacter sp. HKCCD8806	Roseobacter sp. HKCCD9061	119
Streptomyces maritimus	Streptomyces rochei	2			Roseobacter sp. HKCCD5928	Roseobacter sp. HKCCD9061	119
Streptomyces enissocaesilis	Streptomyces maritimus	2			Roseobacter sp. HKCCD6502	Roseobacter sp. HKCCD9061	119
Bacteroides fragilis	Bacteroides ovatus	2			Roseobacter sp. HKCCD9025	Roseobacter sp. HKCCD9061	119
Streptomyces goshikiensis	Streptomyces lavendulae	2			Roseobacter sp. HKCCD7780	Roseobacter sp. HKCCD5916	119
Streptomyces goshikiensis	Streptomyces sporoverrucosus	2			Roseobacter sp. HKCCD7780	Roseobacter sp. HKCCD8773	119
Enterococcus lactis	Enterococcus sp. enrichment culture	2			Bacillus cereus	Bacillus sp. FDAARGOS_235	119
Rhizobium esperanzae	Rhizobium phaseoli	2			Acinetobacter sp. FDAARGOS_494	Acinetobacter baumannii	119
Rhizobium bangladeshense	Rhizobium etli	2			Novosphingobium sp. SG916	Novosphingobium sp. SG919	119
Brucella tritici	Ochrobactrum sp. enrichment culture	2			Bacillus sp. 275	Siminovitchia fortis	119
Brucella anthropi	Brucella cytisi	2			Novosphingobium sp. GV027	Novosphingobium sp. GV079	119
Brucella anthropi	Ochrobactrum sp. enrichment culture	2			Novosphingobium sp. GV027	Novosphingobium sp. GV061	119
Rhizobium leguminosarum	Rhizobium pisi	2			Streptococcus azizii	Streptococcus sp. 19428wD3_AN2	119
Rhizobium leguminosarum	Rhizobium phaseoli	2			Bacillus sp. TH008	Bacillus glycinifermentans	119
Rhizobium phaseoli	Rhizobium pisi	2			Streptococcus equinus	Streptococcus pasteurianus	119
Clostridium beijerinckii	Clostridium diolis	2			Bacillus licheniformis	Bacillus sp. Y1	119
Fictibacillus barbaricus	Fictibacillus nanhaiensis	2			Streptococcus sp. HMSC076H08	Streptococcus sp. HMSC076H10	119
Sinorhizobium fredii	Sinorhizobium sp. enrichment culture	2			Elizabethkingia miricola	Elizabethkingia sp. 2-6	119
Clostridium acetobutylicum	Clostridium beijerinckii	2			Bacteroides xylanisolvens	Bacteroides sp. 2_1_22	119
Flavobacterium anhuiense	Flavobacterium johnsoniae	2			Escherichia sp. E1S7	Escherichia sp. E1V33	119
Pseudarthrobacter defluvii	Pseudarthrobacter niigatensis	2			Gilliamella sp. Pra-s54	Gilliamella sp. Pra-s60	119
Curtobacterium flaccumfaciens	Curtobacterium oceanosedimentum	2			Apibacter sp. B3887	Apibacter sp. B3889	119
Idiomarina seosinensis	Idiomarina zobellii	2			Apibacter sp. B3883	Apibacter sp. B3887	119
Escherichia sp. enrichment culture	bacterium enrichment culture	2			Pantoea sp. F_18	Pantoea sp. F_7	119
Caldibacillus kokeshiiformis	Caldibacillus thermolactis	2			Pantoea sp. F_18	Pantoea sp. VH_24	119
Paraclostridium benzoelyticum	Paraclostridium bifermentans	2			Pantoea sp. F_11	Pantoea sp. F_18	119
Caldibacillus hisashii	Caldibacillus thermoamylovorans	2			Pantoea sp. F_12	Pantoea sp. F_18	119
Lactobacillus helveticus	Lactococcus lactis	2			Erwinia sp. OLSSP12	Erwinia sp. OLTSP20	119
Kluyvera intermedia	Pantoea rodasii	2			Enterobacter sp. MGH 7	Enterobacter hormaechei	119
Enterobacter ludwigii	Kluyvera intermedia	2			Escherichia sp. KTE96	Escherichia marmotae	119
Rhizobium fabae	Rhizobium leguminosarum	2			Enterococcus faecium	Enterococcus sp. SS2	119
Streptomyces cirratus	Streptomyces vinaceus	2			Salmonella sp. zj-f50	Salmonella enterica	119
Acetobacter senegalensis	Acetobacter tropicalis	2			Salmonella sp. SJTUF14146	Salmonella enterica	119
Psychrobacter fozii	Psychrobacter glaciei	2			Salmonella sp. 32100202201700047SM	Salmonella enterica	119
Ewingella americana	Rahnella variigena	2			Salmonella sp. 32090202-2015-00079-FB-01-SM-01	Salmonella enterica	119
Curtobacterium oceanosedimentum	Curtobacterium pusillum	2			Enterococcus faecium	Enterococcus sp. S145_ASV_20	119
Brucella ciceri	Brucella intermedia	2			Shigella sp. SHS-3	Shigella sp. SHS-7	119
Brucella anthropi	Brucella ciceri	2			Shigella sp. SHS-3	Shigella sonnei	119
Borreliella americana	Borreliella burgdorferi	2			Salmonella sp. S100_03632	Salmonella enterica	119
Rhizobium anhuiense	Rhizobium leguminosarum	2			Salmonella sp. 32011401201800036SM	Salmonella enterica	119
Rhizobium leguminosarum	Rhizobium tropici	2			Salmonella sp. 32100201201700098SM	Salmonella enterica	119
Leifsonia aquatica	Leifsonia naganoensis	2			Salmonella sp. 32130201201500050SM	Salmonella enterica	119
Anaplasma capra	Anaplasma centrale	2			Salmonella sp. 32120202201500105SM	Salmonella enterica	119
Agrobacterium tumefaciens	Rhizobium leguminosarum	2			Escherichia sp. E.sYA108	Escherichia coli	119
Candidatus Rhizobium massiliae	Rhizobium pusense	2			Escherichia sp. R1	Escherichia coli	119
Agrobacterium fabrum	Agrobacterium tumefaciens	2			Escherichia sp. Gen1	Escherichia coli	119
Agrobacterium salinitolerans	Candidatus Rhizobium massiliae	2			Escherichia sp. R10	Escherichia sp. R13	119
Bradyrhizobium elkanii	Bradyrhizobium embrapense	2			Escherichia sp. R13	Escherichia sp. R8	119
Bradyrhizobium embrapense	Bradyrhizobium genosp.	2			Escherichia sp. R13	Shigella sonnei	119
Streptomyces niger	Streptomyces olivaceiscleroticus	2			Escherichia sp. R16	Escherichia coli	119
Bradyrhizobium elkanii	Bradyrhizobium erythrophlei	2			Escherichia sp. R13	Escherichia coli	119
Bradyrhizobium erythrophlei	Bradyrhizobium genosp.	2			Vibrio sp. V18_P1S4T112	Vibrio sp. V24_P1S3T111	119
Pseudomonas anguilliseptica	Pseudomonas peli	2			Vibrio sp. V14_P6S14T42	Vibrio sp. V24_P1S3T111	119
Streptococcus minor	Streptococcus suis	2			Staphylococcus sp. SKL70935	Staphylococcus capitis	119
Streptococcus equinus	Streptococcus suis	2			Staphylococcus sp. HMSC068G03	Staphylococcus lugdunensis	119
Acetobacter malorum	Acetobacter tropicalis	2			Staphylococcus sp. HMSC058E03	Staphylococcus lugdunensis	119
Acetobacter cerevisiae	Acetobacter orleanensis	2			Staphylococcus sp. GDH8C103P	Staphylococcus sp. GDH8C108P	119
Acetobacter malorum	Acetobacter orleanensis	2			Staphylococcus aureus	Staphylococcus sp. EG-SA-27	119
Acetobacter cerevisiae	Acetobacter malorum	2			Aeromonas enteropelogenes	Aeromonas hydrophila	119
Corynebacterium jeikeium	Corynebacterium propinquum	2			Flavobacterium notoginsengisoli	Flavobacterium nitrogenifigens	119
Rhodopirellula baltica	Rhodopirellula lusitana	2			Flavobacterium sp. xlx-214	Flavobacterium sp. xlx-221	119
Streptomyces badius	Streptomyces parvus	2			Burkholderia sp. Bp8977	Burkholderia sp. Bp9011	119
Streptomyces griseus	Streptomyces parvus	2			Lactococcus sp. dk310	Lactococcus sp. dk101	119
Variovorax boronicumulans	Variovorax ginsengisoli	2			Burkholderia dolosa	Burkholderia cepacia	119
Mesorhizobium amorphae	Mesorhizobium waimense	2			Haemophilus sp. HMSC071C11	Haemophilus influenzae	119
Mesorhizobium amorphae	Mesorhizobium septentrionale	2			Exiguobacterium sp. s40	Exiguobacterium sp. s52	119
Mesorhizobium loti	Mesorhizobium waimense	2			Exiguobacterium sp. E.TIA.1	Exiguobacterium sp. s40	119
Brucella ceti	Brucella pinnipedialis	2			Exiguobacterium sp. s4	Exiguobacterium sp. s52	119
Brucella melitensis	Brucella pinnipedialis	2			Exiguobacterium sp. E.TIA.1	Exiguobacterium sp. s4	119
Brucella abortus	Brucella suis	2			Stenotrophomonas sp. Nf1	Stenotrophomonas sp. Nf4	119
Komagataeibacter europaeus	Komagataeibacter swingsii	2			Stenotrophomonas sp. I18B00994	Stenotrophomonas maltophilia	119
Arthrospira platensis	Limnospira maxima	2			Thiomonas sp. Bio17B3	Thiomonas sp. CB2	119
Cereibacter johrii	Cereibacter sphaeroides	2			Bacillus subtilis	Bacillus sp. KBS0812	119
Agrobacterium arsenijevicii	Agrobacterium tumefaciens	2			Ralstonia sp. UNCCL144	Ralstonia pickettii	119
Moraxella osloensis	synthetic construct	2			Bacillus sp. SDLI1	Bacillus siamensis	119
Ensifer adhaerens	Sinorhizobium fredii	2			Variovorax guangxiensis	Variovorax ginsengisoli	119
Ensifer adhaerens	Sinorhizobium meliloti	2			Rhodococcus rhodochrous	Rhodococcus aetherivorans	119
Ensifer sp. enrichment culture	Sinorhizobium meliloti	2			Enterobacter cloacae complex sp. P20C	Enterobacter cloacae complex sp. P17RS	118
Enterococcus lactis	Lactococcus lactis	2			Roseobacter sp. HKCCD9037	Roseobacter sp. HKCCD6491	118
Sporosarcina ginsengisoli	Sporosarcina koreensis	2			Roseobacter sp. HKCCD9037	Roseobacter sp. HKCCD5930	118
Microcystis aeruginosa	Microcystis panniformis	2			Roseobacter sp. HKCCD9037	Roseobacter sp. HKCCD8472	118
Methylobacterium fujisawaense	Methylobacterium radiotolerans	2			Roseobacter sp. HKCCD9037	Roseobacter sp. HKCCD8752	118
Streptomyces koyangensis	Streptomyces violascens	2			Roseobacter sp. HKCCD9037	Roseobacter sp. HKCCD6502	118
Streptomyces albidoflavus	Streptomyces fungicidicus	2			Roseobacter sp. HKCCD9037	Roseobacter sp. HKCCD5928	118
Gluconobacter cerinus	Gluconobacter oxydans	2			Roseobacter sp. HKCCD8700	Roseobacter sp. HKCCD9037	118
Gluconobacter frateurii	Gluconobacter oxydans	2			Roseobacter sp. HKCCD8482	Roseobacter sp. HKCCD9037	118
Gluconobacter cerinus	Gluconobacter frateurii	2			Roseobacter sp. HKCCD9037	Roseobacter sp. HKCCD9025	118
Gluconobacter cerinus	Gluconobacter japonicus	2			Roseobacter sp. HKCCD7372	Roseobacter sp. HKCCD9037	118
Gluconobacter frateurii	Gluconobacter japonicus	2			Roseobacter sp. HKCCD9037	Roseobacter sp. HKCCD7780	118
Bacillus altitudinis	Bacillus cereus	2			Roseobacter sp. HKCCD9037	Roseobacter sp. HKCCD7538	118
Glutamicibacter protophormiae	Glutamicibacter soli	2			Roseobacter sp. HKCCD9037	Roseobacter sp. HKCCD7543	118
Limosilactobacillus fermentum	Weissella confusa	2			Roseobacter sp. HKCCD9037	Roseobacter sp. HKCCD8768	118
Priestia aryabhattai	Rodentibacter pneumotropicus	2			Roseobacter sp. HKCCD9037	Roseobacter sp. HKCCD8806	118
Pseudomonas mandelii	Pseudomonas migulae	2			Roseobacter sp. HKCCD9037	Roseobacter sp. HKCCD9152	118
Rhizobium miluonense	Rhizobium tropici	2			Roseobacter sp. HKCCD9037	Roseobacter sp. HKCCD6795	118
Rhizobium multihospitium	Rhizobium tropici	2			Roseobacter sp. HKCCD9037	Roseobacter sp. HKCCD7100-2	118
Dolichospermum circinale	Dolichospermum spiroides	2			Roseobacter sp. HKCCD9037	Roseobacter sp. HKCCD8801	118
Sphaerospermopsis eucompacta	Sphaerospermopsis reniformis	2			Roseobacter sp. HKCCD9037	Roseobacter sp. HKCCD6132	118
Dolichospermum flos-aquae	Sphaerospermopsis reniformis	2			Roseobacter sp. HKCCD9037	Roseobacter sp. HKCCD8413	118
Dolichospermum flos-aquae	Sphaerospermopsis eucompacta	2			Roseobacter sp. HKCCD9037	Roseobacter sp. HKCCD8304	118
Dolichospermum circinale	Dolichospermum flos-aquae	2			Pseudomonas sp. FW215-R2	Pseudomonas sp. FW215-E1	118
Dietzia kunjamensis	Dietzia maris	2			Pseudomonas sp. FW215-L1	Pseudomonas sp. FW215-R2	118
Streptomyces asiaticus	Streptomyces cangkringensis	2			Pseudomonas sp. FW215-R2	Pseudomonas sp. FW215-R4	118
Micromonospora carbonacea	Micromonospora haikouensis	2			Pseudomonas sp. SbB1	Pseudomonas putida	118
Paraburkholderia phenazinium	Paraburkholderia sediminicola	2			Pseudomonas sp. FW104-15G4B	Pseudomonas sp. GW456-12-1-14-TSB6	118
Streptomyces akiyoshiensis	Streptomyces collinus	2			Pseudomonas sp. WS 5407	Pseudomonas fluorescens	118
Streptomyces cellulosae	Streptomyces thermocarboxydus	2			Pseudomonas carnis	Pseudomonas sp. WS 5407	118
Streptomyces hygroscopicus	Streptomyces platensis	2			Pseudomonas sp. FW305-E2	Pseudomonas putida	118
Streptomyces geysiriensis	Streptomyces rochei	2			Pseudomonas putida	Pseudomonas sp. SMT-1	118
Planktothrix prolifica	Planktothrix rubescens	2			Pseudomonas sp. BCA17	Pseudomonas sp. JMN1	118
Streptomyces lienomycini	Streptomyces marokkonensis	2			Pseudomonas sp. FW305-25	Pseudomonas sp. FW305-76	118
Mesorhizobium loti	Mesorhizobium qingshengii	2			Pseudomonas sp. GW456-A2	Pseudomonas sp. FW305-3-2-15-C-TSA3	118
Blastomonas natatoria	Sphingomonas ursincola	2			Pseudomonas sp. GW456-A2	Pseudomonas sp. FW305-3-2-15-C-LB1	118
Streptomyces daghestanicus	Streptomyces somaliensis	2			Pseudomonas sp. FW507-F1	Pseudomonas sp. FW305-3-2-15-C-TSA3	118
Marinococcus halophilus	Marinococcus luteus	2			Pseudomonas sp. FW507-F1	Pseudomonas sp. FW305-3-2-15-C-LB1	118
Pontibacillus chungwhensis	Pontibacillus salipaludis	2			Pseudomonas sp. NFPP11	Pseudomonas sp. NFPP04	118
Paenibacillus jamilae	Paenibacillus polymyxa	2			Pseudomonas sp. GW456-A2	Pseudomonas sp. FW305-3-2-15-A-LB2	118
Halobellus limi	Halobellus salinus	2			Pseudomonas sp. FW507-F1	Pseudomonas sp. FW305-3-2-15-A-LB2	118
Rhizobium fabae	Rhizobium phaseoli	2			Pseudomonas sp. MPR-R2A4	Pseudomonas sp. MPR-ANB1	118
Vibrio atlanticus	Vibrio splendidus	2			Pseudomonas sp. MPR-LB3	Pseudomonas sp. MPR-ANB1	118
Vibrio atlanticus	Vibrio cyclitrophicus	2			Pseudomonas sp. MPR-R2A4	Pseudomonas sp. MPR-R2A3	118
Corynebacterium freneyi	Corynebacterium xerosis	2			Pseudomonas sp. MPR-R2A3	Pseudomonas sp. MPR-LB3	118
Mesorhizobium metallidurans	Mesorhizobium tianshanense	2			Pseudomonas sp. MPR-R2A5	Pseudomonas sp. MPR-ANB1	118
Haloferax alexandrinus	Haloferax volcanii	2			Pseudomonas sp. MPR-R2A5	Pseudomonas sp. MPR-R2A3	118
Lysinibacillus mangiferihumi	Lysinibacillus sphaericus	2			Pseudomonas sp. MPR-R2A7	Pseudomonas sp. MPR-ANB1	118
Chryseobacterium indologenes	Chryseobacterium sp. enrichment culture	2			Pseudomonas sp. MPR-R2A7	Pseudomonas sp. MPR-R2A3	118
Bradyrhizobium arachidis	Bradyrhizobium genosp.	2			Pseudomonas sp. MPR-ANB1	Pseudomonas sp. MPR-LB5	118
Mesorhizobium mediterraneum	Mesorhizobium temperatum	2			Pseudomonas sp. MPR-R2A3	Pseudomonas sp. MPR-LB5	118
Herminiimonas contaminans	Herminiimonas glaciei	2			Pseudomonas sp. GW460-12	Pseudomonas sp. MPR-ANB1	118
Microbacterium hydrothermale	Microbacterium testaceum	2			Pseudomonas sp. GW460-12	Pseudomonas sp. MPR-R2A3	118
Hyphomonas chukchiensis	Hyphomonas oceanitis	2			Pseudomonas sp. MPR-R2A6	Pseudomonas sp. MPR-ANB1	118
Brachybacterium conglomeratum	Brachybacterium paraconglomeratum	2			Pseudomonas sp. MPR-R2A3	Pseudomonas sp. MPR-R2A6	118
Anabaena laxa	Sphaerospermopsis aphanizomenoides	2			Pseudomonas sp. GP01-A8	Pseudomonas sp. GP01-A13	118
Anabaena oscillarioides	Dolichospermum spiroides	2			Pseudomonas sp. GP01-A15	Pseudomonas sp. GP01-A13	118
Micromonospora auratinigra	Micromonospora chaiyaphumensis	2			Pseudomonas sp. GP01-A15	Pseudomonas sp. GP01-A8	118
Vibrio azureus	Vibrio natriegens	2			Pseudomonas sp. GP01-A13	Pseudomonas sp. GP01-A3	118
Peribacillus huizhouensis	Peribacillus simplex	2			Pseudomonas sp. GP01-A8	Pseudomonas sp. GP01-A3	118
Lactococcus lactis	Leuconostoc mesenteroides	2			Pseudomonas sp. GP01-A15	Pseudomonas sp. GP01-A3	118
Bradyrhizobium genosp.	Bradyrhizobium iriomotense	2			Pseudomonas sp. GP01-A13	Pseudomonas sp. GP01-A6	118
Streptomyces albogriseolus	Streptomyces griseoruber	2			Pseudomonas sp. GP01-A8	Pseudomonas sp. GP01-A6	118
Vibrio alginolyticus	Vibrio harveyi	2			Pseudomonas sp. GP01-A15	Pseudomonas sp. GP01-A6	118
Cytobacillus kochii	Cytobacillus solani	2			Pseudomonas sp. GP01-A3	Pseudomonas sp. GP01-A6	118
Acetobacter fabarum	Acetobacter lovaniensis	2			Pseudomonas sp. GP01-A13	Pseudomonas sp. GP01-A4	118
Pseudomonas fluorescens	Pseudomonas vancouverensis	2			Pseudomonas sp. GP01-A8	Pseudomonas sp. GP01-A4	118
Mesorhizobium amorphae	Mesorhizobium sangaii	2			Pseudomonas sp. GP01-A15	Pseudomonas sp. GP01-A4	118
Trichococcus collinsii	Trichococcus pasteurii	2			Pseudomonas sp. GP01-A3	Pseudomonas sp. GP01-A4	118
Anoxybacillus flavithermus	Anoxybacillus kestanbolensis	2			Pseudomonas sp. GP01-A6	Pseudomonas sp. GP01-A4	118
Pseudomonas guariconensis	Pseudomonas putida	2			Pseudomonas sp. GP01-A13	Pseudomonas sp. GP01-A14	118
Streptomyces ipomoeae	Streptomyces ossamyceticus	2			Pseudomonas sp. GP01-A8	Pseudomonas sp. GP01-A14	118
Brevundimonas intermedia	Brevundimonas nasdae	2			Pseudomonas sp. GP01-A15	Pseudomonas sp. GP01-A14	118
Hyphomonas hirschiana	Hyphomonas neptunium	2			Pseudomonas sp. GP01-A14	Pseudomonas sp. GP01-A3	118
Candidatus Phytoplasma balanitae	Jujube witches'-broom phytoplasma	2			Pseudomonas sp. GP01-A14	Pseudomonas sp. GP01-A6	118
Candidatus Phytoplasma cynodontis	Candidatus Phytoplasma oryzae	2			Pseudomonas sp. GP01-A14	Pseudomonas sp. GP01-A4	118
Bradyrhizobium genosp.	Bradyrhizobium yuanmingense	2			Pseudomonas sp. GP01-A13	Pseudomonas sp. GP01-A11	118
Cellulomonas massiliensis	Isoptericola halotolerans	2			Pseudomonas sp. GP01-A8	Pseudomonas sp. GP01-A11	118
Dolichospermum circinale	Dolichospermum ucrainicum	2			Pseudomonas sp. GP01-A15	Pseudomonas sp. GP01-A11	118
Enterococcus faecium	Lactococcus garvieae	2			Pseudomonas sp. GP01-A3	Pseudomonas sp. GP01-A11	118
Ensifer adhaerens	Sinorhizobium sp. enrichment culture	2			Pseudomonas sp. GP01-A6	Pseudomonas sp. GP01-A11	118
Idiomarina piscisalsi	Idiomarina zobellii	2			Pseudomonas sp. GP01-A4	Pseudomonas sp. GP01-A11	118
Bifidobacterium porcinum	Bifidobacterium thermophilum	2			Pseudomonas sp. GP01-A14	Pseudomonas sp. GP01-A11	118
Moorena bouillonii	Moorena producens	2			Pseudomonas sp. GP01-A5	Pseudomonas sp. GP01-A13	118
Ruegeria arenilitoris	Ruegeria atlantica	2			Pseudomonas sp. GP01-A5	Pseudomonas sp. GP01-A8	118
Enterobacter roggenkampii	Klebsiella aerogenes	2			Pseudomonas sp. GP01-A15	Pseudomonas sp. GP01-A5	118
Eggplant Giant Calyx phytoplasma	Eggplant stunt phytoplasma	2			Pseudomonas sp. GP01-A5	Pseudomonas sp. GP01-A3	118
Pseudomonas chlororaphis	Pseudomonas psychrophila	1			Pseudomonas sp. GP01-A5	Pseudomonas sp. GP01-A6	118
Pseudomonas chlororaphis	Pseudomonas taiwanensis	1			Pseudomonas sp. GP01-A5	Pseudomonas sp. GP01-A4	118
Pseudomonas psychrophila	Pseudomonas taiwanensis	1			Pseudomonas sp. GP01-A5	Pseudomonas sp. GP01-A14	118
Ligilactobacillus salivarius	Loigolactobacillus coryniformis	1			Pseudomonas sp. GP01-A5	Pseudomonas sp. GP01-A11	118
Anabaena cylindrica	Trichormus variabilis	1			Pseudomonas sp. GP01-A9	Pseudomonas sp. GP01-A13	118
Entomoplasma ellychniae	Mesoplasma corruscae	1			Pseudomonas sp. GP01-A9	Pseudomonas sp. GP01-A8	118
Xanthomonas perforans	Xanthomonas phaseoli	1			Pseudomonas sp. GP01-A15	Pseudomonas sp. GP01-A9	118
Xanthomonas cucurbitae	Xanthomonas pisi	1			Pseudomonas sp. GP01-A9	Pseudomonas sp. GP01-A3	118
Xanthomonas cucurbitae	Xanthomonas vesicatoria	1			Pseudomonas sp. GP01-A9	Pseudomonas sp. GP01-A6	118
Xanthomonas cucurbitae	Xanthomonas dyei	1			Pseudomonas sp. GP01-A9	Pseudomonas sp. GP01-A4	118
Xanthomonas campestris	Xanthomonas cucurbitae	1			Pseudomonas sp. GP01-A9	Pseudomonas sp. GP01-A14	118
Xanthomonas cucurbitae	Xanthomonas nasturtii	1			Pseudomonas sp. GP01-A9	Pseudomonas sp. GP01-A11	118
Xanthomonas dyei	Xanthomonas pisi	1			Pseudomonas sp. GP01-A5	Pseudomonas sp. GP01-A9	118
Xanthomonas dyei	Xanthomonas vesicatoria	1			Pseudomonas sp. GP01-A13	Pseudomonas sp. GP01-A1	118
Xanthomonas campestris	Xanthomonas dyei	1			Pseudomonas sp. GP01-A8	Pseudomonas sp. GP01-A1	118
Xanthomonas dyei	Xanthomonas nasturtii	1			Pseudomonas sp. GP01-A15	Pseudomonas sp. GP01-A1	118
Lactococcus lactis	Phocaeicola vulgatus	1			Pseudomonas sp. GP01-A3	Pseudomonas sp. GP01-A1	118
Desmonostoc muscorum	Nostoc sphaericum	1			Pseudomonas sp. GP01-A6	Pseudomonas sp. GP01-A1	118
Anabaena constricta	Nostoc sphaericum	1			Pseudomonas sp. GP01-A1	Pseudomonas sp. GP01-A4	118
Anabaena constricta	Desmonostoc muscorum	1			Pseudomonas sp. GP01-A14	Pseudomonas sp. GP01-A1	118
Klebsiella quasipneumoniae	Staphylococcus aureus	1			Pseudomonas sp. GP01-A1	Pseudomonas sp. GP01-A11	118
Klebsiella quasipneumoniae	Staphylococcus argenteus	1			Pseudomonas sp. GP01-A5	Pseudomonas sp. GP01-A1	118
Mycobacterium avium	Mycobacterium marseillense	1			Pseudomonas sp. GP01-A9	Pseudomonas sp. GP01-A1	118
Mycobacterium avium	Mycobacterium intracellulare	1			Pseudomonas sp. R35(2017)	Pseudomonas sp. R32(2017)	118
Bushehr(Iran) eggplant big bud phytoplasma	Periwinkle virescence phytoplasma	1			Pseudomonas sp. R35(2017)	Pseudomonas sp. R22(2017)	118
'Cajanus cajan' little leaf witches'-broom phytoplasma	Bushehr(Iran) eggplant big bud phytoplasma	1			Brucella ceti	Brucella sp. UK1/97	118
Bushehr(Iran) eggplant big bud phytoplasma	Iranian Sesame phyllody phytoplasma	1			Brucella ceti	Brucella sp. F96/2	118
Bushehr(Iran) eggplant big bud phytoplasma	Knautia arvensis	1			Mesorhizobium sp. B2-5-2	Mesorhizobium sp. B1-1-2	118
Bushehr(Iran) eggplant big bud phytoplasma	Sesame phyllody phytoplasma	1			Mesorhizobium sp. M1D.F.Ca.ET.231.01.1.1	Mesorhizobium sp. M1D.F.Ca.ET.234.01.1.1	118
Bushehr(Iran) eggplant big bud phytoplasma	Hemp witches'-broom phytoplasma	1			Ochrobactrum sp. 689/2009	Ochrobactrum sp. 721/2009	118
'Brassica rapa' phyllody phytoplasma	Bushehr(Iran) eggplant big bud phytoplasma	1			Ochrobactrum sp. 715/2009	Ochrobactrum sp. 721/2009	118
'Cajanus cajan' little leaf witches'-broom phytoplasma	Periwinkle virescence phytoplasma	1			Ochrobactrum sp. 720/2009	Ochrobactrum sp. 721/2009	118
Iranian Sesame phyllody phytoplasma	Periwinkle virescence phytoplasma	1			Brucella sp. CMUL 025	Brucella sp. CMUL 026	118
Knautia arvensis	Periwinkle virescence phytoplasma	1			Brucella sp. CMUL 029	Brucella sp. CMUL 030	118
Hemp witches'-broom phytoplasma	Periwinkle virescence phytoplasma	1			Brucella sp. CMUL 026	Brucella melitensis	118
'Brassica rapa' phyllody phytoplasma	Periwinkle virescence phytoplasma	1			Brucella sp. CMUL 035	Brucella melitensis	118
'Cajanus cajan' little leaf witches'-broom phytoplasma	Iranian Sesame phyllody phytoplasma	1			Brucella sp. CMUL 025	Brucella melitensis	118
'Cajanus cajan' little leaf witches'-broom phytoplasma	Candidatus Phytoplasma phoenicium	1			Devosia indica	Devosia sp. I507	118
'Cajanus cajan' little leaf witches'-broom phytoplasma	Knautia arvensis	1			Rhizobium sp. WW_1	Rhizobium tropici	118
'Cajanus cajan' little leaf witches'-broom phytoplasma	Sesame phyllody phytoplasma	1			Rhizobium esperanzae	Rhizobium leguminosarum	118
'Cajanus cajan' little leaf witches'-broom phytoplasma	Hemp witches'-broom phytoplasma	1			Acetobacter sp. DmW_125129	Acetobacter sp. DmW_125134	118
'Brassica rapa' phyllody phytoplasma	'Cajanus cajan' little leaf witches'-broom phytoplasma	1			Acetobacter sp. DmW_125123	Acetobacter sp. DmW_125134	118
Candidatus Phytoplasma phoenicium	Iranian Sesame phyllody phytoplasma	1			Acetobacter sp. DmW_125135	Acetobacter sp. DmW_125128	118
Iranian Sesame phyllody phytoplasma	Knautia arvensis	1			Acetobacter sp. DmW_125131	Acetobacter sp. DmW_125134	118
Iranian Sesame phyllody phytoplasma	Sesame phyllody phytoplasma	1			Acetobacter sp. DmW_125134	Acetobacter sp. DmW_125127	118
Hemp witches'-broom phytoplasma	Iranian Sesame phyllody phytoplasma	1			Acetobacter sp. DmW_125132	Acetobacter sp. DmW_125128	118
'Brassica rapa' phyllody phytoplasma	Iranian Sesame phyllody phytoplasma	1			Acetobacter sp. DmW_125135	Acetobacter sp. DmW_125132	118
Candidatus Phytoplasma phoenicium	Knautia arvensis	1			Rhizobium sp. SEMIA 439	Agrobacterium tumefaciens	118
Candidatus Phytoplasma phoenicium	Sesame phyllody phytoplasma	1			Aliiruegeria sabulilitoris	Pseudoruegeria sp. M32A2M	118
Candidatus Phytoplasma phoenicium	Hemp witches'-broom phytoplasma	1			Pseudomonas sp. URIL14HWK12:I11	Pseudomonas sp. URIL14HWK12:I9	118
'Brassica rapa' phyllody phytoplasma	Candidatus Phytoplasma phoenicium	1			Pseudomonas sp. URIL14HWK12:I10	Pseudomonas sp. URIL14HWK12:I9	118
Knautia arvensis	Sesame phyllody phytoplasma	1			Pseudomonas sp. URIL14HWK12:I10	Pseudomonas sp. URIL14HWK12:I11	118
Hemp witches'-broom phytoplasma	Knautia arvensis	1			Thioalkalivibrio sp. ALgr5	Thioalkalivibrio sp. ALE25	118
'Brassica rapa' phyllody phytoplasma	Knautia arvensis	1			Acinetobacter sp. YH12153	Acinetobacter sp. YH12156	118
Hemp witches'-broom phytoplasma	Sesame phyllody phytoplasma	1			Thioalkalivibrio sp. AL5	Thioalkalivibrio sp. ARh4	118
'Brassica rapa' phyllody phytoplasma	Sesame phyllody phytoplasma	1			Thioalkalivibrio sp. ARh4	Thioalkalivibrio sp. ALJ5	118
'Brassica rapa' phyllody phytoplasma	Hemp witches'-broom phytoplasma	1			Acinetobacter sp. YH12036	Acinetobacter sp. YH1901130	118
'Elaeis guineensis' stunt phytoplasma	'Melochia corchorifolia' phyllody phytoplasma	1			Acinetobacter sp. YH12094	Acinetobacter sp. YH12250	118
'Brassica napus' phytoplasma	'Elaeis guineensis' stunt phytoplasma	1			Acinetobacter lactucae	Acinetobacter pittii	118
'Elaeis guineensis' stunt phytoplasma	Papaya dieback phytoplasma	1			Thioalkalivibrio sp. ALD1	Thioalkalivibrio sp. ALJ10	118
'Brassica napus' witches'-broom phytoplasma	'Elaeis guineensis' stunt phytoplasma	1			Pseudomonas sp. FW215-R3	Pseudomonas sp. FW215-T2	118
'Elaeis guineensis' stunt phytoplasma	'Hevea brasiliensis' stem fasciation phytoplasma	1			Ruegeria sp. HKCCD7296	Ruegeria sp. HKCCD7319	118
'Elaeis guineensis' stunt phytoplasma	'Rhus chinensis' witches'-broom phytoplasma	1			Acinetobacter sp. CIP A162	Acinetobacter lwoffii	118
'Elaeis guineensis' stunt phytoplasma	'Mallotus japonicus' phytoplasma	1			Acinetobacter sp. Res13-Abat-PEC09-P3-02	Acinetobacter sp. Res13-Abat-PEC10-P4-01	118
'Elaeis guineensis' stunt phytoplasma	'Prunus salicina' yellows phytoplasma	1			Acinetobacter sp. Res13-Abat-PEC09-P3-02	Acinetobacter sp. Res13-Abat-PEC15-P4-01	118
'Elaeis guineensis' stunt phytoplasma	'Sesamum indicum' phytoplasma	1			Acinetobacter sp. Res13-Abat-PEC08-P2-01	Acinetobacter sp. Res13-Abat-PEC09-P3-02	118
'Catharanthus roseus' phytoplasma	'Elaeis guineensis' stunt phytoplasma	1			Acinetobacter sp. Res13-Abat-PEC09-P3-02	Acinetobacter baumannii	118
'Elaeis guineensis' stunt phytoplasma	Sesame phyllody phytoplasma	1			Acinetobacter sp. Res13-Abat-PEC07-P2-02	Acinetobacter sp. Res13-Abat-PEC09-P3-02	118
'Elaeis guineensis' stunt phytoplasma	Chinaberry yellows phytoplasma	1			Pseudomonas sp. B21(2017)	Pseudomonas sp. B16(2017)	118
'Broussonetia papyrifera' phytoplasma	'Elaeis guineensis' stunt phytoplasma	1			Pseudomonas sp. FW305-42	Pseudomonas sp. FW305-96	118
'Elaeis guineensis' stunt phytoplasma	'Tilia platyphyllos' phytoplasma	1			Pseudomonas sp. FW305-17	Pseudomonas sp. FW305-96	118
'Elaeis guineensis' stunt phytoplasma	Aster yellows phytoplasma	1			Pseudomonas sp. FW305-127	Pseudomonas sp. FW305-96	118
'Elaeis guineensis' stunt phytoplasma	Sugarcane yellow leaf disease phytoplasma	1			Ponticoccus sp. SC2-98	Ponticoccus sp. SC2-23	118
'Cucurbita pepo' witches'-broom phytoplasma	'Elaeis guineensis' stunt phytoplasma	1			Ponticoccus sp. SC6-11	Ponticoccus sp. SC2-98	118
'Catharanthus roseus' phyllody phytoplasma	'Elaeis guineensis' stunt phytoplasma	1			Ponticoccus sp. SC6-11	Ponticoccus sp. SC2-23	118
'Elaeis guineensis' stunt phytoplasma	'Sesamum indicum' phyllody phytoplasma	1			Ponticoccus sp. SC6-9	Ponticoccus sp. SC2-24	118
'Elaeis guineensis' stunt phytoplasma	Brassica napus	1			Ponticoccus sp. SC6-15	Ponticoccus sp. SC2-24	118
'Brassica napus' phytoplasma	'Melochia corchorifolia' phyllody phytoplasma	1			Ponticoccus sp. SC2-36	Ponticoccus sp. SC2-24	118
'Melochia corchorifolia' phyllody phytoplasma	Papaya dieback phytoplasma	1			Alexandriicola marinus	Ponticoccus sp. SC2-24	118
'Brassica napus' witches'-broom phytoplasma	'Melochia corchorifolia' phyllody phytoplasma	1			Ponticoccus sp. SC2-24	Ponticoccus sp. SC2-20	118
'Hevea brasiliensis' stem fasciation phytoplasma	'Melochia corchorifolia' phyllody phytoplasma	1			Ponticoccus sp. SC6-9	Ponticoccus sp. SC2-60	118
'Melochia corchorifolia' phyllody phytoplasma	'Rhus chinensis' witches'-broom phytoplasma	1			Ponticoccus sp. SC6-15	Ponticoccus sp. SC2-60	118
'Mallotus japonicus' phytoplasma	'Melochia corchorifolia' phyllody phytoplasma	1			Ponticoccus sp. SC2-60	Ponticoccus sp. SC2-36	118
'Melochia corchorifolia' phyllody phytoplasma	'Prunus salicina' yellows phytoplasma	1			Alexandriicola marinus	Ponticoccus sp. SC2-60	118
'Melochia corchorifolia' phyllody phytoplasma	'Sesamum indicum' phytoplasma	1			Ponticoccus sp. SC2-60	Ponticoccus sp. SC2-20	118
'Catharanthus roseus' phytoplasma	'Melochia corchorifolia' phyllody phytoplasma	1			Ponticoccus sp. SC6-69	Ponticoccus sp. SC2-98	118
'Melochia corchorifolia' phyllody phytoplasma	Sesame phyllody phytoplasma	1			Ponticoccus sp. SC6-69	Ponticoccus sp. SC2-23	118
'Melochia corchorifolia' phyllody phytoplasma	Chinaberry yellows phytoplasma	1			Ponticoccus sp. SC6-69	Ponticoccus sp. SC6-11	118
'Broussonetia papyrifera' phytoplasma	'Melochia corchorifolia' phyllody phytoplasma	1			Ponticoccus sp. SC6-31	Ponticoccus sp. SC2-98	118
'Melochia corchorifolia' phyllody phytoplasma	'Tilia platyphyllos' phytoplasma	1			Ponticoccus sp. SC6-31	Ponticoccus sp. SC2-23	118
'Melochia corchorifolia' phyllody phytoplasma	Aster yellows phytoplasma	1			Ponticoccus sp. SC6-31	Ponticoccus sp. SC6-11	118
'Melochia corchorifolia' phyllody phytoplasma	Sugarcane yellow leaf disease phytoplasma	1			Ponticoccus sp. SC6-69	Ponticoccus sp. SC6-31	118
'Cucurbita pepo' witches'-broom phytoplasma	'Melochia corchorifolia' phyllody phytoplasma	1			Ponticoccus sp. SC6-9	Ponticoccus sp. SC6-60	118
'Catharanthus roseus' phyllody phytoplasma	'Melochia corchorifolia' phyllody phytoplasma	1			Ponticoccus sp. SC6-60	Ponticoccus sp. SC6-15	118
'Melochia corchorifolia' phyllody phytoplasma	'Sesamum indicum' phyllody phytoplasma	1			Ponticoccus sp. SC6-60	Ponticoccus sp. SC2-36	118
'Melochia corchorifolia' phyllody phytoplasma	Brassica napus	1			Alexandriicola marinus	Ponticoccus sp. SC6-60	118
'Brassica napus' phytoplasma	Papaya dieback phytoplasma	1			Ponticoccus sp. SC6-60	Ponticoccus sp. SC2-20	118
'Brassica napus' phytoplasma	'Hevea brasiliensis' stem fasciation phytoplasma	1			Ponticoccus sp. SC6-38	Ponticoccus sp. SC2-24	118
'Brassica napus' phytoplasma	'Rhus chinensis' witches'-broom phytoplasma	1			Ponticoccus sp. SC6-38	Ponticoccus sp. SC2-60	118
'Brassica napus' phytoplasma	'Mallotus japonicus' phytoplasma	1			Ponticoccus sp. SC6-60	Ponticoccus sp. SC6-38	118
'Brassica napus' phytoplasma	'Prunus salicina' yellows phytoplasma	1			Ponticoccus sp. SC6-9	Ponticoccus sp. SC6-64	118
'Brassica napus' phytoplasma	'Sesamum indicum' phytoplasma	1			Ponticoccus sp. SC6-64	Ponticoccus sp. SC6-15	118
'Brassica napus' phytoplasma	'Catharanthus roseus' phytoplasma	1			Ponticoccus sp. SC6-64	Ponticoccus sp. SC2-36	118
'Brassica napus' phytoplasma	Chinaberry yellows phytoplasma	1			Alexandriicola marinus	Ponticoccus sp. SC6-64	118
'Brassica napus' phytoplasma	'Broussonetia papyrifera' phytoplasma	1			Ponticoccus sp. SC6-64	Ponticoccus sp. SC2-20	118
'Brassica napus' phytoplasma	Sugarcane yellow leaf disease phytoplasma	1			Ponticoccus sp. SC6-64	Ponticoccus sp. SC6-38	118
'Brassica napus' phytoplasma	'Cucurbita pepo' witches'-broom phytoplasma	1			Ponticoccus sp. SC6-65	Ponticoccus sp. SC2-98	118
'Brassica napus' phytoplasma	'Catharanthus roseus' phyllody phytoplasma	1			Ponticoccus sp. SC6-65	Ponticoccus sp. SC2-23	118
'Brassica napus' phytoplasma	'Sesamum indicum' phyllody phytoplasma	1			Ponticoccus sp. SC6-65	Ponticoccus sp. SC6-11	118
'Brassica napus' phytoplasma	Brassica napus	1			Ponticoccus sp. SC6-69	Ponticoccus sp. SC6-65	118
'Brassica napus' witches'-broom phytoplasma	Papaya dieback phytoplasma	1			Ponticoccus sp. SC6-65	Ponticoccus sp. SC6-31	118
'Hevea brasiliensis' stem fasciation phytoplasma	Papaya dieback phytoplasma	1			Ponticoccus sp. SC6-32	Ponticoccus sp. SC2-24	118
'Rhus chinensis' witches'-broom phytoplasma	Papaya dieback phytoplasma	1			Ponticoccus sp. SC6-32	Ponticoccus sp. SC2-60	118
'Mallotus japonicus' phytoplasma	Papaya dieback phytoplasma	1			Ponticoccus sp. SC6-60	Ponticoccus sp. SC6-32	118
'Prunus salicina' yellows phytoplasma	Papaya dieback phytoplasma	1			Ponticoccus sp. SC6-64	Ponticoccus sp. SC6-32	118
'Sesamum indicum' phytoplasma	Papaya dieback phytoplasma	1			Ponticoccus sp. SC6-49	Ponticoccus sp. SC2-24	118
'Catharanthus roseus' phytoplasma	Papaya dieback phytoplasma	1			Ponticoccus sp. SC6-49	Ponticoccus sp. SC2-60	118
Papaya dieback phytoplasma	Sesame phyllody phytoplasma	1			Ponticoccus sp. SC6-60	Ponticoccus sp. SC6-49	118
Chinaberry yellows phytoplasma	Papaya dieback phytoplasma	1			Ponticoccus sp. SC6-64	Ponticoccus sp. SC6-49	118
'Broussonetia papyrifera' phytoplasma	Papaya dieback phytoplasma	1			Ponticoccus sp. SC6-8	Ponticoccus sp. SC2-24	118
'Tilia platyphyllos' phytoplasma	Papaya dieback phytoplasma	1			Ponticoccus sp. SC6-8	Ponticoccus sp. SC2-60	118
Aster yellows phytoplasma	Papaya dieback phytoplasma	1			Ponticoccus sp. SC6-8	Ponticoccus sp. SC6-60	118
Papaya dieback phytoplasma	Sugarcane yellow leaf disease phytoplasma	1			Ponticoccus sp. SC6-8	Ponticoccus sp. SC6-64	118
'Cucurbita pepo' witches'-broom phytoplasma	Papaya dieback phytoplasma	1			Ponticoccus sp. SC6-9	Ponticoccus sp. SC6-7	118
'Catharanthus roseus' phyllody phytoplasma	Papaya dieback phytoplasma	1			Ponticoccus sp. SC6-7	Ponticoccus sp. SC6-15	118
'Sesamum indicum' phyllody phytoplasma	Papaya dieback phytoplasma	1			Ponticoccus sp. SC6-7	Ponticoccus sp. SC2-36	118
Brassica napus	Papaya dieback phytoplasma	1			Alexandriicola marinus	Ponticoccus sp. SC6-7	118
'Brassica napus' witches'-broom phytoplasma	'Hevea brasiliensis' stem fasciation phytoplasma	1			Ponticoccus sp. SC6-7	Ponticoccus sp. SC2-20	118
'Brassica napus' witches'-broom phytoplasma	'Rhus chinensis' witches'-broom phytoplasma	1			Ponticoccus sp. SC6-7	Ponticoccus sp. SC6-38	118
'Brassica napus' witches'-broom phytoplasma	'Mallotus japonicus' phytoplasma	1			Ponticoccus sp. SC6-7	Ponticoccus sp. SC6-32	118
'Brassica napus' witches'-broom phytoplasma	'Prunus salicina' yellows phytoplasma	1			Ponticoccus sp. SC6-7	Ponticoccus sp. SC6-49	118
'Brassica napus' witches'-broom phytoplasma	'Sesamum indicum' phytoplasma	1			Ponticoccus sp. SC6-8	Ponticoccus sp. SC6-7	118
'Brassica napus' witches'-broom phytoplasma	'Catharanthus roseus' phytoplasma	1			Pseudomonas sp. FW306-2-2C-A10BC	Pseudomonas sp. FW305-121	118
'Brassica napus' witches'-broom phytoplasma	Chinaberry yellows phytoplasma	1			Pseudomonas sp. FW306-2-2C-A10BC	Pseudomonas sp. FW305-62	118
'Brassica napus' witches'-broom phytoplasma	'Broussonetia papyrifera' phytoplasma	1			Pseudomonas sp. FW306-2-2C-A10BC	Pseudomonas sp. FW305-53	118
'Brassica napus' witches'-broom phytoplasma	Sugarcane yellow leaf disease phytoplasma	1			Pseudomonas frederiksbergensis	Pseudomonas sp. FW306-2-2C-A10BC	118
'Brassica napus' witches'-broom phytoplasma	'Cucurbita pepo' witches'-broom phytoplasma	1			Pseudomonas sp. FW306-2-2C-A10BC	Pseudomonas sp. FW305-67	118
'Brassica napus' witches'-broom phytoplasma	'Catharanthus roseus' phyllody phytoplasma	1			Geobacillus subterraneus	Geobacillus uzenensis	118
'Brassica napus' witches'-broom phytoplasma	'Sesamum indicum' phyllody phytoplasma	1			Halomonas sp. 156	Halomonas sp. I3	118
'Brassica napus' witches'-broom phytoplasma	Brassica napus	1			Halomonas sp. I3	Halomonas titanicae	118
'Hevea brasiliensis' stem fasciation phytoplasma	'Rhus chinensis' witches'-broom phytoplasma	1			Halomonas sp. A3H3	Halomonas titanicae	118
'Hevea brasiliensis' stem fasciation phytoplasma	'Mallotus japonicus' phytoplasma	1			Pseudomonas sp. GW456-12-10-14-TSB6	Pseudomonas sp. GW458-12-2-14-TSB1	118
'Hevea brasiliensis' stem fasciation phytoplasma	'Prunus salicina' yellows phytoplasma	1			Pseudomonas sp. MPR-R2A2	Pseudomonas sp. GW456-12-10-14-TSB6	118
'Hevea brasiliensis' stem fasciation phytoplasma	'Sesamum indicum' phytoplasma	1			Pseudomonas sp. FW306-2-2C-B10A	Pseudomonas sp. GW456-12-10-14-TSB6	118
'Catharanthus roseus' phytoplasma	'Hevea brasiliensis' stem fasciation phytoplasma	1			Pseudomonas sp. GW456-12-1-14-TSB1	Pseudomonas sp. GW458-12-2-14-TSB1	118
'Hevea brasiliensis' stem fasciation phytoplasma	Sesame phyllody phytoplasma	1			Pseudomonas sp. MPR-R2A2	Pseudomonas sp. GW456-12-1-14-TSB1	118
'Hevea brasiliensis' stem fasciation phytoplasma	Chinaberry yellows phytoplasma	1			Pseudomonas sp. FW306-2-2C-B10A	Pseudomonas sp. GW456-12-1-14-TSB1	118
'Broussonetia papyrifera' phytoplasma	'Hevea brasiliensis' stem fasciation phytoplasma	1			Pseudomonas sp. GW456-E6	Pseudomonas sp. GW456-12-10-14-TSB6	118
'Hevea brasiliensis' stem fasciation phytoplasma	'Tilia platyphyllos' phytoplasma	1			Pseudomonas sp. GW456-E6	Pseudomonas sp. GW456-12-1-14-TSB1	118
'Hevea brasiliensis' stem fasciation phytoplasma	Aster yellows phytoplasma	1			Pseudomonas sp. GW460-C3	Pseudomonas sp. GW456-12-10-14-TSB6	118
'Hevea brasiliensis' stem fasciation phytoplasma	Sugarcane yellow leaf disease phytoplasma	1			Pseudomonas sp. GW460-C3	Pseudomonas sp. GW456-12-1-14-TSB1	118
'Cucurbita pepo' witches'-broom phytoplasma	'Hevea brasiliensis' stem fasciation phytoplasma	1			Pseudomonas sp. GW460-7	Pseudomonas sp. GW456-12-10-14-TSB6	118
'Catharanthus roseus' phyllody phytoplasma	'Hevea brasiliensis' stem fasciation phytoplasma	1			Pseudomonas sp. GW460-7	Pseudomonas sp. GW456-12-1-14-TSB1	118
'Hevea brasiliensis' stem fasciation phytoplasma	'Sesamum indicum' phyllody phytoplasma	1			Pseudomonas sp. GW460-8	Pseudomonas sp. GW456-12-10-14-TSB6	118
'Hevea brasiliensis' stem fasciation phytoplasma	Brassica napus	1			Pseudomonas sp. GW460-8	Pseudomonas sp. GW456-12-1-14-TSB1	118
'Mallotus japonicus' phytoplasma	'Rhus chinensis' witches'-broom phytoplasma	1			Pseudomonas sp. GW460-12-1-14-LB3	Pseudomonas sp. GW456-12-10-14-TSB6	118
'Prunus salicina' yellows phytoplasma	'Rhus chinensis' witches'-broom phytoplasma	1			Pseudomonas sp. GW460-12-1-14-LB3	Pseudomonas sp. GW456-12-1-14-TSB1	118
'Rhus chinensis' witches'-broom phytoplasma	'Sesamum indicum' phytoplasma	1			Pseudomonas sp. GW460-E13	Pseudomonas sp. GW456-12-10-14-TSB6	118
'Catharanthus roseus' phytoplasma	'Rhus chinensis' witches'-broom phytoplasma	1			Pseudomonas sp. GW460-E13	Pseudomonas sp. GW456-12-1-14-TSB1	118
'Rhus chinensis' witches'-broom phytoplasma	Sesame phyllody phytoplasma	1			Pseudomonas sp. GW460-11-11-14-LB11	Pseudomonas sp. GW456-12-10-14-TSB6	118
'Rhus chinensis' witches'-broom phytoplasma	Chinaberry yellows phytoplasma	1			Pseudomonas sp. GW460-11-11-14-LB11	Pseudomonas sp. GW456-12-1-14-TSB1	118
'Broussonetia papyrifera' phytoplasma	'Rhus chinensis' witches'-broom phytoplasma	1			Pseudomonas sp. FW305-3-2-15-A-R2A1	Pseudomonas sp. GW456-12-10-14-TSB6	118
'Rhus chinensis' witches'-broom phytoplasma	'Tilia platyphyllos' phytoplasma	1			Pseudomonas sp. FW305-3-2-15-A-R2A1	Pseudomonas sp. GW456-12-1-14-TSB1	118
'Rhus chinensis' witches'-broom phytoplasma	Aster yellows phytoplasma	1			Neisseria sp. N95_16	Neisseria brasiliensis	118
'Rhus chinensis' witches'-broom phytoplasma	Sugarcane yellow leaf disease phytoplasma	1			Acinetobacter sp. TUM15378	Acinetobacter sp. TUM15380	118
'Cucurbita pepo' witches'-broom phytoplasma	'Rhus chinensis' witches'-broom phytoplasma	1			Acinetobacter sp. TUM15362	Acinetobacter sp. TUM15380	118
'Catharanthus roseus' phyllody phytoplasma	'Rhus chinensis' witches'-broom phytoplasma	1			Acinetobacter sp. TUM15372	Acinetobacter sp. TUM15378	118
'Rhus chinensis' witches'-broom phytoplasma	'Sesamum indicum' phyllody phytoplasma	1			Acinetobacter sp. TUM15362	Acinetobacter sp. TUM15372	118
'Rhus chinensis' witches'-broom phytoplasma	Brassica napus	1			Acinetobacter sp. TUM15378	Acinetobacter sp. TUM15383	118
'Mallotus japonicus' phytoplasma	'Prunus salicina' yellows phytoplasma	1			Acinetobacter sp. TUM15362	Acinetobacter sp. TUM15383	118
'Mallotus japonicus' phytoplasma	'Sesamum indicum' phytoplasma	1			Acinetobacter sp. TUM15371	Acinetobacter sp. TUM15378	118
'Catharanthus roseus' phytoplasma	'Mallotus japonicus' phytoplasma	1			Acinetobacter sp. TUM15362	Acinetobacter sp. TUM15371	118
'Mallotus japonicus' phytoplasma	Sesame phyllody phytoplasma	1			Acinetobacter sp. TUM15379	Acinetobacter sp. TUM15380	118
'Mallotus japonicus' phytoplasma	Chinaberry yellows phytoplasma	1			Acinetobacter sp. TUM15372	Acinetobacter sp. TUM15379	118
'Broussonetia papyrifera' phytoplasma	'Mallotus japonicus' phytoplasma	1			Acinetobacter sp. TUM15379	Acinetobacter sp. TUM15383	118
'Mallotus japonicus' phytoplasma	'Tilia platyphyllos' phytoplasma	1			Acinetobacter sp. TUM15371	Acinetobacter sp. TUM15379	118
'Mallotus japonicus' phytoplasma	Aster yellows phytoplasma	1			Pseudomonas sp. PDM21	Pseudomonas sp. PDM23	118
'Mallotus japonicus' phytoplasma	Sugarcane yellow leaf disease phytoplasma	1			Pseudomonas sp. FW306-02-H05-AA	Pseudomonas sp. FW306-2-11BA	118
'Cucurbita pepo' witches'-broom phytoplasma	'Mallotus japonicus' phytoplasma	1			Pseudomonas sp. FW306-2-11BA	Pseudomonas sp. GW456-11-11-14-LB1	118
'Catharanthus roseus' phyllody phytoplasma	'Mallotus japonicus' phytoplasma	1			Pseudomonas sp. FW306-02-F02-AB	Pseudomonas sp. FW306-2-11BA	118
'Mallotus japonicus' phytoplasma	'Sesamum indicum' phyllody phytoplasma	1			Pseudomonas sp. FW306-02-F02-AB	Pseudomonas sp. FW306-02-H05-AA	118
'Mallotus japonicus' phytoplasma	Brassica napus	1			Pseudomonas sp. FW306-2-11BA	Pseudomonas sp. FW300-N1A5	118
'Prunus salicina' yellows phytoplasma	'Sesamum indicum' phytoplasma	1			Pseudomonas sp. FW306-02-F02-AB	Pseudomonas sp. FW300-N1A5	118
'Catharanthus roseus' phytoplasma	'Prunus salicina' yellows phytoplasma	1			Pseudomonas sp. FW306-2-11AC	Pseudomonas sp. FW306-2-11BA	118
'Prunus salicina' yellows phytoplasma	Sesame phyllody phytoplasma	1			Pseudomonas sp. FW306-02-F02-AA	Pseudomonas sp. FW306-2-11BA	118
'Prunus salicina' yellows phytoplasma	Chinaberry yellows phytoplasma	1			Pseudomonas sp. FW306-02-F02-AA	Pseudomonas sp. FW306-02-F02-AB	118
'Broussonetia papyrifera' phytoplasma	'Prunus salicina' yellows phytoplasma	1			Pseudomonas sp. FW306-02-F02-AB	Pseudomonas sp. FW306-02-F04-BA	118
'Prunus salicina' yellows phytoplasma	'Tilia platyphyllos' phytoplasma	1			Pseudomonas sp. FW306-2-11BA	Pseudomonas sp. FW306-2-11AD	118
'Prunus salicina' yellows phytoplasma	Aster yellows phytoplasma	1			Pseudomonas sp. FW306-02-H05-AA	Pseudomonas sp. FW306-2-11AD	118
'Prunus salicina' yellows phytoplasma	Sugarcane yellow leaf disease phytoplasma	1			Pseudomonas sp. FW300-N1A5	Pseudomonas sp. FW306-2-11AD	118
'Cucurbita pepo' witches'-broom phytoplasma	'Prunus salicina' yellows phytoplasma	1			Pseudomonas sp. FW306-02-F02-AA	Pseudomonas sp. FW306-2-11AD	118
'Catharanthus roseus' phyllody phytoplasma	'Prunus salicina' yellows phytoplasma	1			Pseudomonas sp. FW306-02-F04-BA	Pseudomonas sp. FW306-2-11AD	118
'Prunus salicina' yellows phytoplasma	'Sesamum indicum' phyllody phytoplasma	1			Pseudomonas sp. FW306-02-F02-AB	Pseudomonas sp. FW306-02-F04-AA	118
'Prunus salicina' yellows phytoplasma	Brassica napus	1			Pseudomonas sp. FW306-02-F04-AA	Pseudomonas sp. FW306-2-11AD	118
'Catharanthus roseus' phytoplasma	'Sesamum indicum' phytoplasma	1			Pseudomonas sp. FW306-02-F08-AA	Pseudomonas sp. FW306-2-11BA	118
'Sesamum indicum' phytoplasma	Sesame phyllody phytoplasma	1			Pseudomonas sp. FW306-02-F08-AA	Pseudomonas sp. FW306-02-H05-AA	118
'Sesamum indicum' phytoplasma	Chinaberry yellows phytoplasma	1			Pseudomonas sp. FW306-02-F08-AA	Pseudomonas sp. GW456-11-11-14-LB1	118
'Broussonetia papyrifera' phytoplasma	'Sesamum indicum' phytoplasma	1			Pseudomonas sp. FW306-02-F08-AA	Pseudomonas sp. FW306-02-F02-AB	118
'Sesamum indicum' phytoplasma	'Tilia platyphyllos' phytoplasma	1			Pseudomonas sp. FW306-02-F08-AA	Pseudomonas sp. FW300-N1A5	118
'Sesamum indicum' phytoplasma	Aster yellows phytoplasma	1			Pseudomonas sp. FW306-02-F08-AA	Pseudomonas sp. FW306-2-11AC	118
'Sesamum indicum' phytoplasma	Sugarcane yellow leaf disease phytoplasma	1			Pseudomonas sp. FW306-02-F08-AA	Pseudomonas sp. FW306-02-F02-AA	118
'Cucurbita pepo' witches'-broom phytoplasma	'Sesamum indicum' phytoplasma	1			Pseudomonas sp. FW306-02-F08-AA	Pseudomonas sp. FW306-02-F04-BA	118
'Catharanthus roseus' phyllody phytoplasma	'Sesamum indicum' phytoplasma	1			Pseudomonas sp. FW306-02-F08-AA	Pseudomonas sp. FW306-2-11AD	118
'Sesamum indicum' phytoplasma	Brassica napus	1			Pseudomonas sp. FW306-02-F08-AA	Pseudomonas sp. FW306-02-F04-AA	118
'Catharanthus roseus' phytoplasma	Sesame phyllody phytoplasma	1			Pseudomonas sp. FW306-2-11BA	Pseudomonas sp. FW306-02-H05-AB	118
'Catharanthus roseus' phytoplasma	Chinaberry yellows phytoplasma	1			Pseudomonas sp. FW306-02-H05-AA	Pseudomonas sp. FW306-02-H05-AB	118
'Broussonetia papyrifera' phytoplasma	'Catharanthus roseus' phytoplasma	1			Pseudomonas sp. FW306-02-H05-AB	Pseudomonas sp. GW456-11-11-14-LB1	118
'Catharanthus roseus' phytoplasma	'Tilia platyphyllos' phytoplasma	1			Pseudomonas sp. FW306-02-F02-AB	Pseudomonas sp. FW306-02-H05-AB	118
'Catharanthus roseus' phytoplasma	Aster yellows phytoplasma	1			Pseudomonas sp. FW300-N1A5	Pseudomonas sp. FW306-02-H05-AB	118
'Catharanthus roseus' phytoplasma	Sugarcane yellow leaf disease phytoplasma	1			Pseudomonas sp. FW306-2-11AC	Pseudomonas sp. FW306-02-H05-AB	118
'Catharanthus roseus' phytoplasma	'Cucurbita pepo' witches'-broom phytoplasma	1			Pseudomonas sp. FW306-02-F02-AA	Pseudomonas sp. FW306-02-H05-AB	118
'Catharanthus roseus' phyllody phytoplasma	'Catharanthus roseus' phytoplasma	1			Pseudomonas sp. FW306-02-F04-BA	Pseudomonas sp. FW306-02-H05-AB	118
'Catharanthus roseus' phytoplasma	'Sesamum indicum' phyllody phytoplasma	1			Pseudomonas sp. FW306-2-11AD	Pseudomonas sp. FW306-02-H05-AB	118
'Catharanthus roseus' phytoplasma	Brassica napus	1			Pseudomonas sp. FW306-02-F04-AA	Pseudomonas sp. FW306-02-H05-AB	118
Chinaberry yellows phytoplasma	Sesame phyllody phytoplasma	1			Pseudomonas sp. FW306-02-F08-AA	Pseudomonas sp. FW306-02-H05-AB	118
'Broussonetia papyrifera' phytoplasma	Sesame phyllody phytoplasma	1			Pseudomonas sp. FW306-2-11AB	Pseudomonas sp. FW306-2-11BA	118
Sesame phyllody phytoplasma	Sugarcane yellow leaf disease phytoplasma	1			Pseudomonas sp. FW306-02-F08-AA	Pseudomonas sp. FW306-2-11AB	118
'Cucurbita pepo' witches'-broom phytoplasma	Sesame phyllody phytoplasma	1			Pseudomonas sp. FW306-2-11AB	Pseudomonas sp. FW306-02-H05-AB	118
'Catharanthus roseus' phyllody phytoplasma	Sesame phyllody phytoplasma	1			Pseudomonas sp. FW306-02-F02-AB	Pseudomonas sp. FW306-2-11AA	118
Brassica napus	Sesame phyllody phytoplasma	1			Pseudomonas sp. FW306-2-11AA	Pseudomonas sp. FW306-2-11AD	118
'Broussonetia papyrifera' phytoplasma	Chinaberry yellows phytoplasma	1			Pseudomonas sp. FW306-02-F08-AA	Pseudomonas sp. FW306-2-11AA	118
'Tilia platyphyllos' phytoplasma	Chinaberry yellows phytoplasma	1			Pseudomonas sp. FW306-2-11AA	Pseudomonas sp. FW306-02-H05-AB	118
Aster yellows phytoplasma	Chinaberry yellows phytoplasma	1			Pseudomonas sp. FW306-02-F08-AA	Pseudomonas sp. FW306-02-H05-BA	118
Chinaberry yellows phytoplasma	Sugarcane yellow leaf disease phytoplasma	1			Pseudomonas sp. FW306-02-H05-BA	Pseudomonas sp. FW306-02-H05-AB	118
'Cucurbita pepo' witches'-broom phytoplasma	Chinaberry yellows phytoplasma	1			Acinetobacter sp. BEC1-S18-ESBL-01	Acinetobacter pittii	118
'Catharanthus roseus' phyllody phytoplasma	Chinaberry yellows phytoplasma	1			Acinetobacter sp. CIP 64.7	Acinetobacter lwoffii	118
'Sesamum indicum' phyllody phytoplasma	Chinaberry yellows phytoplasma	1			Acidithiobacillus sp. BN09-2	Acidithiobacillus sp. VAN18-4	118
Brassica napus	Chinaberry yellows phytoplasma	1			Halomonas sp. 'Soap Lake #6'	Halomonas sp. 'Soap Lake #7'	118
'Broussonetia papyrifera' phytoplasma	'Tilia platyphyllos' phytoplasma	1			Acinetobacter nosocomialis	Acinetobacter sp. FDAARGOS_131	118
'Broussonetia papyrifera' phytoplasma	Aster yellows phytoplasma	1			Pseudomonas sp. LAMO17WK12:I3	Pseudomonas sp. URMO17WK12:I11	118
'Broussonetia papyrifera' phytoplasma	Sugarcane yellow leaf disease phytoplasma	1			Roseobacter sp. HKCCD8801	Roseobacter sp. HKCCD8192	118
'Broussonetia papyrifera' phytoplasma	'Cucurbita pepo' witches'-broom phytoplasma	1			Roseobacter sp. HKCCD8482	Roseobacter sp. HKCCD8801	118
'Broussonetia papyrifera' phytoplasma	'Catharanthus roseus' phyllody phytoplasma	1			Roseobacter sp. HKCCD8801	Roseobacter sp. HKCCD6547	118
'Broussonetia papyrifera' phytoplasma	'Sesamum indicum' phyllody phytoplasma	1			Roseobacter sp. HKCCD6132	Roseobacter sp. HKCCD8801	118
'Broussonetia papyrifera' phytoplasma	Brassica napus	1			Roseobacter sp. HKCCD8482	Roseobacter sp. HKCCD6132	118
'Tilia platyphyllos' phytoplasma	Sugarcane yellow leaf disease phytoplasma	1			Roseobacter sp. HKCCD8192	Roseobacter sp. HKCCD8832	118
'Cucurbita pepo' witches'-broom phytoplasma	'Tilia platyphyllos' phytoplasma	1			Roseobacter sp. HKCCD8801	Roseobacter sp. HKCCD8832	118
'Catharanthus roseus' phyllody phytoplasma	'Tilia platyphyllos' phytoplasma	1			Roseobacter sp. HKCCD6795	Roseobacter sp. HKCCD8192	118
'Sesamum indicum' phyllody phytoplasma	'Tilia platyphyllos' phytoplasma	1			Roseobacter sp. HKCCD8482	Roseobacter sp. HKCCD6795	118
'Tilia platyphyllos' phytoplasma	Brassica napus	1			Roseobacter sp. HKCCD6795	Roseobacter sp. HKCCD6547	118
Aster yellows phytoplasma	Sugarcane yellow leaf disease phytoplasma	1			Roseobacter sp. HKCCD6132	Roseobacter sp. HKCCD6795	118
'Cucurbita pepo' witches'-broom phytoplasma	Aster yellows phytoplasma	1			Roseobacter sp. HKCCD6795	Roseobacter sp. HKCCD8832	118
'Catharanthus roseus' phyllody phytoplasma	Aster yellows phytoplasma	1			Roseobacter sp. HKCCD8088	Roseobacter sp. HKCCD8801	118
'Sesamum indicum' phyllody phytoplasma	Aster yellows phytoplasma	1			Roseobacter sp. HKCCD8088	Roseobacter sp. HKCCD6795	118
Aster yellows phytoplasma	Brassica napus	1			Roseobacter sp. HKCCD7391	Roseobacter sp. HKCCD8801	118
'Cucurbita pepo' witches'-broom phytoplasma	Sugarcane yellow leaf disease phytoplasma	1			Roseobacter sp. HKCCD7391	Roseobacter sp. HKCCD6795	118
'Catharanthus roseus' phyllody phytoplasma	Sugarcane yellow leaf disease phytoplasma	1			Roseobacter sp. HKCCD5927	Roseobacter sp. HKCCD8801	118
'Sesamum indicum' phyllody phytoplasma	Sugarcane yellow leaf disease phytoplasma	1			Roseobacter sp. HKCCD5927	Roseobacter sp. HKCCD6795	118
Brassica napus	Sugarcane yellow leaf disease phytoplasma	1			Roseobacter sp. HKCCD9010	Roseobacter sp. HKCCD8192	118
'Catharanthus roseus' phyllody phytoplasma	'Cucurbita pepo' witches'-broom phytoplasma	1			Roseobacter sp. HKCCD8801	Roseobacter sp. HKCCD9010	118
'Cucurbita pepo' witches'-broom phytoplasma	'Sesamum indicum' phyllody phytoplasma	1			Roseobacter sp. HKCCD9010	Roseobacter sp. HKCCD8832	118
'Cucurbita pepo' witches'-broom phytoplasma	Brassica napus	1			Roseobacter sp. HKCCD6795	Roseobacter sp. HKCCD9010	118
'Catharanthus roseus' phyllody phytoplasma	'Sesamum indicum' phyllody phytoplasma	1			Roseobacter sp. HKCCD7389	Roseobacter sp. HKCCD8752	118
'Catharanthus roseus' phyllody phytoplasma	Brassica napus	1			Roseobacter sp. HKCCD8482	Roseobacter sp. HKCCD8752	118
'Sesamum indicum' phyllody phytoplasma	Brassica napus	1			Roseobacter sp. HKCCD8752	Roseobacter sp. HKCCD8769	118
Escherichia coli	Staphylococcus argenteus	1			Roseobacter sp. HKCCD8752	Roseobacter sp. HKCCD6132	118
'Matricaria chamomilla' phytoplasma	Matricaria chamomilla	1			Roseobacter sp. HKCCD5916-2	Roseobacter sp. HKCCD8801	118
'Brassica napus' witches'-broom phytoplasma	'Rumex bucephalophorus' dwarf phytoplasma	1			Roseobacter sp. HKCCD5916-2	Roseobacter sp. HKCCD6795	118
'Rumex bucephalophorus' dwarf phytoplasma	'Tilia platyphyllos' phytoplasma	1			Roseobacter sp. HKCCD5916-2	Roseobacter sp. HKCCD8752	118
'Rumex bucephalophorus' dwarf phytoplasma	Aster yellows phytoplasma	1			Roseobacter sp. HKCCD8801	Roseobacter sp. HKCCD8979	118
'Brassica napus' phytoplasma	'Rumex bucephalophorus' dwarf phytoplasma	1			Roseobacter sp. HKCCD6795	Roseobacter sp. HKCCD8979	118
'Rumex bucephalophorus' dwarf phytoplasma	Sesame phyllody phytoplasma	1			Roseobacter sp. HKCCD8418	Roseobacter sp. HKCCD8192	118
'Dodonaea viscosa' witches'-broom phytoplasma	Aster yellows phytoplasma	1			Roseobacter sp. HKCCD8801	Roseobacter sp. HKCCD8418	118
'Dodonaea viscosa' witches'-broom phytoplasma	'Prunus cerasus' phytoplasma	1			Roseobacter sp. HKCCD8418	Roseobacter sp. HKCCD8832	118
'Dodonaea viscosa' witches'-broom phytoplasma	Rhus yellows phytoplasma	1			Roseobacter sp. HKCCD6795	Roseobacter sp. HKCCD8418	118
'Dodonaea viscosa' witches'-broom phytoplasma	Primula green yellows phytoplasma	1			Roseobacter sp. HKCCD9010	Roseobacter sp. HKCCD8418	118
'Dodonaea viscosa' witches'-broom phytoplasma	Sumac witches'-broom phytoplasma	1			Roseobacter sp. HKCCD8752	Roseobacter sp. HKCCD8877	118
'Dodonaea viscosa' witches'-broom phytoplasma	Paulownia witches'-broom phytoplasma	1			Roseobacter sp. HKCCD8767	Roseobacter sp. HKCCD8769	118
'Dodonaea viscosa' witches'-broom phytoplasma	Bamboo witches'-broom phytoplasma	1			Roseobacter sp. HKCCD8767	Roseobacter sp. HKCCD8752	118
'Beta vulgaris' phytoplasma	'Dodonaea viscosa' witches'-broom phytoplasma	1			Roseobacter sp. HKCCD8767	Roseobacter sp. HKCCD8418	118
'Dodonaea viscosa' witches'-broom phytoplasma	Mulberry dwarf phytoplasma	1			Roseobacter sp. HKCCD8192	Roseobacter sp. HKCCD6575	118
'Dodonaea viscosa' witches'-broom phytoplasma	Alfalfa stunt phytoplasma	1			Roseobacter sp. HKCCD8801	Roseobacter sp. HKCCD6575	118
'Dodonaea viscosa' witches'-broom phytoplasma	Chinaberry witches'-broom phytoplasma	1			Roseobacter sp. HKCCD8832	Roseobacter sp. HKCCD6575	118
'Prunus cerasus' phytoplasma	Aster yellows phytoplasma	1			Roseobacter sp. HKCCD6795	Roseobacter sp. HKCCD6575	118
Aster yellows phytoplasma	Rhus yellows phytoplasma	1			Roseobacter sp. HKCCD9010	Roseobacter sp. HKCCD6575	118
Aster yellows phytoplasma	Primula green yellows phytoplasma	1			Roseobacter sp. HKCCD8418	Roseobacter sp. HKCCD6575	118
Aster yellows phytoplasma	Sumac witches'-broom phytoplasma	1			Roseobacter sp. HKCCD8877	Roseobacter sp. HKCCD6575	118
Aster yellows phytoplasma	Bamboo witches'-broom phytoplasma	1			Roseobacter sp. HKCCD7397	Roseobacter sp. HKCCD8801	118
'Beta vulgaris' phytoplasma	Aster yellows phytoplasma	1			Roseobacter sp. HKCCD7397	Roseobacter sp. HKCCD6795	118
Aster yellows phytoplasma	Mulberry dwarf phytoplasma	1			Roseobacter sp. HKCCD8503	Roseobacter sp. HKCCD8769	118
Alfalfa stunt phytoplasma	Aster yellows phytoplasma	1			Roseobacter sp. HKCCD8503	Roseobacter sp. HKCCD8752	118
Aster yellows phytoplasma	Chinaberry witches'-broom phytoplasma	1			Roseobacter sp. HKCCD8503	Roseobacter sp. HKCCD8767	118
'Prunus cerasus' phytoplasma	Rhus yellows phytoplasma	1			Roseobacter sp. HKCCD8822	Roseobacter sp. HKCCD8752	118
'Prunus cerasus' phytoplasma	Primula green yellows phytoplasma	1			Roseobacter sp. HKCCD8411	Roseobacter sp. HKCCD8801	118
'Prunus cerasus' phytoplasma	Sumac witches'-broom phytoplasma	1			Roseobacter sp. HKCCD8411	Roseobacter sp. HKCCD6795	118
'Prunus cerasus' phytoplasma	Paulownia witches'-broom phytoplasma	1			Roseobacter sp. HKCCD8752	Roseobacter sp. HKCCD9030	118
'Prunus cerasus' phytoplasma	Bamboo witches'-broom phytoplasma	1			Roseobacter sp. HKCCD7372	Roseobacter sp. HKCCD7389	118
'Beta vulgaris' phytoplasma	'Prunus cerasus' phytoplasma	1			Roseobacter sp. HKCCD7372	Roseobacter sp. HKCCD8482	118
'Prunus cerasus' phytoplasma	Mulberry dwarf phytoplasma	1			Roseobacter sp. HKCCD7372	Roseobacter sp. HKCCD8769	118
'Prunus cerasus' phytoplasma	Alfalfa stunt phytoplasma	1			Roseobacter sp. HKCCD7372	Roseobacter sp. HKCCD6132	118
'Prunus cerasus' phytoplasma	Chinaberry witches'-broom phytoplasma	1			Roseobacter sp. HKCCD5916-2	Roseobacter sp. HKCCD7372	118
Primula green yellows phytoplasma	Rhus yellows phytoplasma	1			Roseobacter sp. HKCCD7372	Roseobacter sp. HKCCD8877	118
Rhus yellows phytoplasma	Sumac witches'-broom phytoplasma	1			Roseobacter sp. HKCCD7372	Roseobacter sp. HKCCD8767	118
Paulownia witches'-broom phytoplasma	Rhus yellows phytoplasma	1			Roseobacter sp. HKCCD8503	Roseobacter sp. HKCCD7372	118
Bamboo witches'-broom phytoplasma	Rhus yellows phytoplasma	1			Roseobacter sp. HKCCD7372	Roseobacter sp. HKCCD8822	118
'Beta vulgaris' phytoplasma	Rhus yellows phytoplasma	1			Roseobacter sp. HKCCD7372	Roseobacter sp. HKCCD9030	118
Mulberry dwarf phytoplasma	Rhus yellows phytoplasma	1			Roseobacter sp. HKCCD8801	Roseobacter sp. HKCCD8268	118
Alfalfa stunt phytoplasma	Rhus yellows phytoplasma	1			Roseobacter sp. HKCCD6795	Roseobacter sp. HKCCD8268	118
Chinaberry witches'-broom phytoplasma	Rhus yellows phytoplasma	1			Roseobacter sp. HKCCD8752	Roseobacter sp. HKCCD8268	118
Primula green yellows phytoplasma	Sumac witches'-broom phytoplasma	1			Roseobacter sp. HKCCD7372	Roseobacter sp. HKCCD8268	118
Paulownia witches'-broom phytoplasma	Primula green yellows phytoplasma	1			Roseobacter sp. HKCCD8626	Roseobacter sp. HKCCD8192	118
Bamboo witches'-broom phytoplasma	Primula green yellows phytoplasma	1			Roseobacter sp. HKCCD8801	Roseobacter sp. HKCCD8626	118
'Beta vulgaris' phytoplasma	Primula green yellows phytoplasma	1			Roseobacter sp. HKCCD8626	Roseobacter sp. HKCCD8832	118
Mulberry dwarf phytoplasma	Primula green yellows phytoplasma	1			Roseobacter sp. HKCCD6795	Roseobacter sp. HKCCD8626	118
Alfalfa stunt phytoplasma	Primula green yellows phytoplasma	1			Roseobacter sp. HKCCD9010	Roseobacter sp. HKCCD8626	118
Chinaberry witches'-broom phytoplasma	Primula green yellows phytoplasma	1			Roseobacter sp. HKCCD8418	Roseobacter sp. HKCCD8626	118
Paulownia witches'-broom phytoplasma	Sumac witches'-broom phytoplasma	1			Roseobacter sp. HKCCD8626	Roseobacter sp. HKCCD6575	118
Bamboo witches'-broom phytoplasma	Sumac witches'-broom phytoplasma	1			Roseobacter sp. HKCCD9028	Roseobacter sp. HKCCD8752	118
'Beta vulgaris' phytoplasma	Sumac witches'-broom phytoplasma	1			Roseobacter sp. HKCCD9028	Roseobacter sp. HKCCD8418	118
Mulberry dwarf phytoplasma	Sumac witches'-broom phytoplasma	1			Roseobacter sp. HKCCD7372	Roseobacter sp. HKCCD9028	118
Alfalfa stunt phytoplasma	Sumac witches'-broom phytoplasma	1			Roseobacter sp. HKCCD7581	Roseobacter sp. HKCCD8752	118
Chinaberry witches'-broom phytoplasma	Sumac witches'-broom phytoplasma	1			Roseobacter sp. HKCCD7581	Roseobacter sp. HKCCD7372	118
Bamboo witches'-broom phytoplasma	Paulownia witches'-broom phytoplasma	1			Roseobacter sp. HKCCD9005	Roseobacter sp. HKCCD8192	118
'Beta vulgaris' phytoplasma	Paulownia witches'-broom phytoplasma	1			Roseobacter sp. HKCCD9005	Roseobacter sp. HKCCD8801	118
Mulberry dwarf phytoplasma	Paulownia witches'-broom phytoplasma	1			Roseobacter sp. HKCCD9005	Roseobacter sp. HKCCD8832	118
Alfalfa stunt phytoplasma	Paulownia witches'-broom phytoplasma	1			Roseobacter sp. HKCCD9005	Roseobacter sp. HKCCD6795	118
Chinaberry witches'-broom phytoplasma	Paulownia witches'-broom phytoplasma	1			Roseobacter sp. HKCCD9005	Roseobacter sp. HKCCD9010	118
'Beta vulgaris' phytoplasma	Bamboo witches'-broom phytoplasma	1			Roseobacter sp. HKCCD9005	Roseobacter sp. HKCCD8418	118
Bamboo witches'-broom phytoplasma	Mulberry dwarf phytoplasma	1			Roseobacter sp. HKCCD9005	Roseobacter sp. HKCCD6575	118
Alfalfa stunt phytoplasma	Bamboo witches'-broom phytoplasma	1			Roseobacter sp. HKCCD9005	Roseobacter sp. HKCCD8626	118
Bamboo witches'-broom phytoplasma	Chinaberry witches'-broom phytoplasma	1			Roseobacter sp. HKCCD5916	Roseobacter sp. HKCCD8192	118
'Beta vulgaris' phytoplasma	Mulberry dwarf phytoplasma	1			Roseobacter sp. HKCCD5916	Roseobacter sp. HKCCD8769	118
'Beta vulgaris' phytoplasma	Alfalfa stunt phytoplasma	1			Roseobacter sp. HKCCD5916	Roseobacter sp. HKCCD8832	118
'Beta vulgaris' phytoplasma	Chinaberry witches'-broom phytoplasma	1			Roseobacter sp. HKCCD5916	Roseobacter sp. HKCCD9010	118
Alfalfa stunt phytoplasma	Mulberry dwarf phytoplasma	1			Roseobacter sp. HKCCD5916	Roseobacter sp. HKCCD6265	118
Chinaberry witches'-broom phytoplasma	Mulberry dwarf phytoplasma	1			Roseobacter sp. HKCCD5916-2	Roseobacter sp. HKCCD5916	118
Alfalfa stunt phytoplasma	Chinaberry witches'-broom phytoplasma	1			Roseobacter sp. HKCCD5916	Roseobacter sp. HKCCD8418	118
Citrobacter freundii	Enterobacter roggenkampii	1			Roseobacter sp. HKCCD5916	Roseobacter sp. HKCCD9065	118
Limosilactobacillus fermentum	Serratia marcescens	1			Roseobacter sp. HKCCD8767	Roseobacter sp. HKCCD5916	118
Lactococcus lactis	Serratia marcescens	1			Roseobacter sp. HKCCD5916	Roseobacter sp. HKCCD6575	118
Serratia marcescens	Shigella flexneri	1			Roseobacter sp. HKCCD8430	Roseobacter sp. HKCCD5916	118
Lactococcus lactis	Shigella flexneri	1			Roseobacter sp. HKCCD8503	Roseobacter sp. HKCCD5916	118
Planktothrix agardhii	Planktothrix suspensa	1			Roseobacter sp. HKCCD5916	Roseobacter sp. HKCCD6301	118
Bacillus thuringiensis	Microbotryum lychnidis-dioicae	1			Roseobacter sp. HKCCD5916	Roseobacter sp. HKCCD8268	118
Bacillus cereus	Microbotryum lychnidis-dioicae	1			Roseobacter sp. HKCCD5916	Roseobacter sp. HKCCD8626	118
Microbotryum lychnidis-dioicae	Streptococcus pneumoniae	1			Roseobacter sp. HKCCD9005	Roseobacter sp. HKCCD5916	118
'Crotalaria juncea' ash yellows phytoplasma	Artemisia witches'-broom phytoplasma	1			Roseobacter sp. HKCCD8801	Roseobacter sp. HKCCD6505	118
'Phoenix sylvestris' phytoplasma	Coconut lethal yellowing phytoplasma	1			Roseobacter sp. HKCCD6795	Roseobacter sp. HKCCD6505	118
'Phoenix sylvestris' phytoplasma	'Trachycarpus fortunei' phytoplasma	1			Roseobacter sp. HKCCD8291	Roseobacter sp. HKCCD8192	118
'Phoenix sylvestris' phytoplasma	Cocos nucifera	1			Roseobacter sp. HKCCD8801	Roseobacter sp. HKCCD8291	118
'Trachycarpus fortunei' phytoplasma	Coconut lethal yellowing phytoplasma	1			Roseobacter sp. HKCCD8291	Roseobacter sp. HKCCD8832	118
'Trachycarpus fortunei' phytoplasma	Cocos nucifera	1			Roseobacter sp. HKCCD6795	Roseobacter sp. HKCCD8291	118
'Celosia argentea' flattened stem phytoplasma	Jahrom(Iran) sesame phyllody phytoplasma	1			Roseobacter sp. HKCCD9010	Roseobacter sp. HKCCD8291	118
'Celosia argentea' flattened stem phytoplasma	Alfalfa phytoplasma	1			Roseobacter sp. HKCCD8418	Roseobacter sp. HKCCD8291	118
'Celosia argentea' flattened stem phytoplasma	'Sesamum indicum' phyllody phytoplasma	1			Roseobacter sp. HKCCD8291	Roseobacter sp. HKCCD6575	118
'Celosia argentea' flattened stem phytoplasma	'Chrysanthemum x morifolium' Phytoplasma	1			Roseobacter sp. HKCCD8626	Roseobacter sp. HKCCD8291	118
'Celosia argentea' flattened stem phytoplasma	Echinacea witches'-broom phytoplasma	1			Roseobacter sp. HKCCD9005	Roseobacter sp. HKCCD8291	118
'Celosia argentea' flattened stem phytoplasma	'Parthenium hysterophorus' phytoplasma	1			Roseobacter sp. HKCCD5916	Roseobacter sp. HKCCD8291	118
'Celosia argentea' flattened stem phytoplasma	Brinjal little leaf phytoplasma	1			Roseobacter sp. HKCCD8801	Roseobacter sp. HKCCD9056	118
'Celosia argentea' flattened stem phytoplasma	'Solanum melongena' big bud phytoplasma	1			Roseobacter sp. HKCCD6795	Roseobacter sp. HKCCD9056	118
'Celosia argentea' flattened stem phytoplasma	Candidatus Phytoplasma aurantifolia	1			Roseobacter sp. HKCCD7371	Roseobacter sp. HKCCD8801	118
'Celosia argentea' flattened stem phytoplasma	Medicago sativa' phytoplasma FD02	1			Roseobacter sp. HKCCD7371	Roseobacter sp. HKCCD6795	118
'Celosia argentea' flattened stem phytoplasma	Sesame phyllody phytoplasma	1			Roseobacter sp. HKCCD7327	Roseobacter sp. HKCCD8752	118
'Celosia argentea' flattened stem phytoplasma	Alfalfa witches'-broom phytoplasma	1			Roseobacter sp. HKCCD7327	Roseobacter sp. HKCCD7372	118
'Celosia argentea' flattened stem phytoplasma	Tomato big bud phytoplasma	1			Roseobacter sp. HKCCD8264	Roseobacter sp. HKCCD8752	118
Alfalfa phytoplasma	Jahrom(Iran) sesame phyllody phytoplasma	1			Roseobacter sp. HKCCD7372	Roseobacter sp. HKCCD8264	118
'Sesamum indicum' phyllody phytoplasma	Jahrom(Iran) sesame phyllody phytoplasma	1			Roseobacter sp. HKCCD7906	Roseobacter sp. HKCCD8752	118
'Chrysanthemum x morifolium' Phytoplasma	Jahrom(Iran) sesame phyllody phytoplasma	1			Roseobacter sp. HKCCD7372	Roseobacter sp. HKCCD7906	118
Echinacea witches'-broom phytoplasma	Jahrom(Iran) sesame phyllody phytoplasma	1			Roseobacter sp. HKCCD7542	Roseobacter sp. HKCCD8192	118
'Parthenium hysterophorus' phytoplasma	Jahrom(Iran) sesame phyllody phytoplasma	1			Roseobacter sp. HKCCD7542	Roseobacter sp. HKCCD8801	118
Brinjal little leaf phytoplasma	Jahrom(Iran) sesame phyllody phytoplasma	1			Roseobacter sp. HKCCD7542	Roseobacter sp. HKCCD8832	118
'Solanum melongena' big bud phytoplasma	Jahrom(Iran) sesame phyllody phytoplasma	1			Roseobacter sp. HKCCD7542	Roseobacter sp. HKCCD6795	118
Candidatus Phytoplasma aurantifolia	Jahrom(Iran) sesame phyllody phytoplasma	1			Roseobacter sp. HKCCD7542	Roseobacter sp. HKCCD9010	118
Jahrom(Iran) sesame phyllody phytoplasma	Medicago sativa' phytoplasma FD02	1			Roseobacter sp. HKCCD7542	Roseobacter sp. HKCCD8418	118
Jahrom(Iran) sesame phyllody phytoplasma	Sesame phyllody phytoplasma	1			Roseobacter sp. HKCCD7542	Roseobacter sp. HKCCD6575	118
Alfalfa witches'-broom phytoplasma	Jahrom(Iran) sesame phyllody phytoplasma	1			Roseobacter sp. HKCCD7542	Roseobacter sp. HKCCD8626	118
Jahrom(Iran) sesame phyllody phytoplasma	Tomato big bud phytoplasma	1			Roseobacter sp. HKCCD9005	Roseobacter sp. HKCCD7542	118
'Sesamum indicum' phyllody phytoplasma	Alfalfa phytoplasma	1			Roseobacter sp. HKCCD7542	Roseobacter sp. HKCCD5916	118
'Chrysanthemum x morifolium' Phytoplasma	Alfalfa phytoplasma	1			Roseobacter sp. HKCCD7542	Roseobacter sp. HKCCD8291	118
Alfalfa phytoplasma	Echinacea witches'-broom phytoplasma	1			Roseobacter sp. HKCCD8192	Roseobacter sp. HKCCD8431	118
'Parthenium hysterophorus' phytoplasma	Alfalfa phytoplasma	1			Roseobacter sp. HKCCD8801	Roseobacter sp. HKCCD8431	118
Alfalfa phytoplasma	Brinjal little leaf phytoplasma	1			Roseobacter sp. HKCCD8832	Roseobacter sp. HKCCD8431	118
'Solanum melongena' big bud phytoplasma	Alfalfa phytoplasma	1			Roseobacter sp. HKCCD6795	Roseobacter sp. HKCCD8431	118
Alfalfa phytoplasma	Candidatus Phytoplasma aurantifolia	1			Roseobacter sp. HKCCD9010	Roseobacter sp. HKCCD8431	118
Alfalfa phytoplasma	Medicago sativa' phytoplasma FD02	1			Roseobacter sp. HKCCD8418	Roseobacter sp. HKCCD8431	118
Alfalfa phytoplasma	Sesame phyllody phytoplasma	1			Roseobacter sp. HKCCD8431	Roseobacter sp. HKCCD6575	118
Alfalfa phytoplasma	Alfalfa witches'-broom phytoplasma	1			Roseobacter sp. HKCCD8626	Roseobacter sp. HKCCD8431	118
Alfalfa phytoplasma	Tomato big bud phytoplasma	1			Roseobacter sp. HKCCD7581	Roseobacter sp. HKCCD8431	118
'Chrysanthemum x morifolium' Phytoplasma	'Sesamum indicum' phyllody phytoplasma	1			Roseobacter sp. HKCCD9005	Roseobacter sp. HKCCD8431	118
'Sesamum indicum' phyllody phytoplasma	Echinacea witches'-broom phytoplasma	1			Roseobacter sp. HKCCD5916	Roseobacter sp. HKCCD8431	118
'Parthenium hysterophorus' phytoplasma	'Sesamum indicum' phyllody phytoplasma	1			Roseobacter sp. HKCCD8291	Roseobacter sp. HKCCD8431	118
'Sesamum indicum' phyllody phytoplasma	Brinjal little leaf phytoplasma	1			Roseobacter sp. HKCCD8264	Roseobacter sp. HKCCD8431	118
'Sesamum indicum' phyllody phytoplasma	'Solanum melongena' big bud phytoplasma	1			Roseobacter sp. HKCCD7542	Roseobacter sp. HKCCD8431	118
'Sesamum indicum' phyllody phytoplasma	Candidatus Phytoplasma aurantifolia	1			Roseobacter sp. HKCCD7886	Roseobacter sp. HKCCD8752	118
'Sesamum indicum' phyllody phytoplasma	Medicago sativa' phytoplasma FD02	1			Roseobacter sp. HKCCD7372	Roseobacter sp. HKCCD7886	118
'Sesamum indicum' phyllody phytoplasma	Alfalfa witches'-broom phytoplasma	1			Roseobacter sp. HKCCD8801	Roseobacter sp. HKCCD8429	118
'Sesamum indicum' phyllody phytoplasma	Tomato big bud phytoplasma	1			Roseobacter sp. HKCCD6795	Roseobacter sp. HKCCD8429	118
'Chrysanthemum x morifolium' Phytoplasma	Echinacea witches'-broom phytoplasma	1			Roseobacter sp. HKCCD7389	Roseobacter sp. HKCCD7100-2	118
'Chrysanthemum x morifolium' Phytoplasma	'Parthenium hysterophorus' phytoplasma	1			Roseobacter sp. HKCCD8482	Roseobacter sp. HKCCD7100-2	118
'Chrysanthemum x morifolium' Phytoplasma	Brinjal little leaf phytoplasma	1			Roseobacter sp. HKCCD7100-2	Roseobacter sp. HKCCD8769	118
'Chrysanthemum x morifolium' Phytoplasma	'Solanum melongena' big bud phytoplasma	1			Roseobacter sp. HKCCD7100-2	Roseobacter sp. HKCCD6132	118
'Chrysanthemum x morifolium' Phytoplasma	Candidatus Phytoplasma aurantifolia	1			Roseobacter sp. HKCCD5916-2	Roseobacter sp. HKCCD7100-2	118
'Chrysanthemum x morifolium' Phytoplasma	Medicago sativa' phytoplasma FD02	1			Roseobacter sp. HKCCD7100-2	Roseobacter sp. HKCCD8877	118
'Chrysanthemum x morifolium' Phytoplasma	Sesame phyllody phytoplasma	1			Roseobacter sp. HKCCD8767	Roseobacter sp. HKCCD7100-2	118
'Chrysanthemum x morifolium' Phytoplasma	Alfalfa witches'-broom phytoplasma	1			Roseobacter sp. HKCCD8503	Roseobacter sp. HKCCD7100-2	118
'Chrysanthemum x morifolium' Phytoplasma	Tomato big bud phytoplasma	1			Roseobacter sp. HKCCD7100-2	Roseobacter sp. HKCCD8822	118
'Parthenium hysterophorus' phytoplasma	Echinacea witches'-broom phytoplasma	1			Roseobacter sp. HKCCD7100-2	Roseobacter sp. HKCCD9030	118
Brinjal little leaf phytoplasma	Echinacea witches'-broom phytoplasma	1			Roseobacter sp. HKCCD7100-2	Roseobacter sp. HKCCD8268	118
'Solanum melongena' big bud phytoplasma	Echinacea witches'-broom phytoplasma	1			Roseobacter sp. HKCCD7100-2	Roseobacter sp. HKCCD9028	118
Echinacea witches'-broom phytoplasma	Medicago sativa' phytoplasma FD02	1			Roseobacter sp. HKCCD7581	Roseobacter sp. HKCCD7100-2	118
Alfalfa witches'-broom phytoplasma	Echinacea witches'-broom phytoplasma	1			Roseobacter sp. HKCCD7327	Roseobacter sp. HKCCD7100-2	118
Echinacea witches'-broom phytoplasma	Tomato big bud phytoplasma	1			Roseobacter sp. HKCCD7100-2	Roseobacter sp. HKCCD8264	118
'Parthenium hysterophorus' phytoplasma	Brinjal little leaf phytoplasma	1			Roseobacter sp. HKCCD7100-2	Roseobacter sp. HKCCD7906	118
'Parthenium hysterophorus' phytoplasma	'Solanum melongena' big bud phytoplasma	1			Roseobacter sp. HKCCD7100-2	Roseobacter sp. HKCCD7886	118
'Parthenium hysterophorus' phytoplasma	Candidatus Phytoplasma aurantifolia	1			Roseobacter sp. HKCCD8654	Roseobacter sp. HKCCD8192	118
'Parthenium hysterophorus' phytoplasma	Medicago sativa' phytoplasma FD02	1			Roseobacter sp. HKCCD8801	Roseobacter sp. HKCCD8654	118
'Parthenium hysterophorus' phytoplasma	Sesame phyllody phytoplasma	1			Roseobacter sp. HKCCD8654	Roseobacter sp. HKCCD8832	118
'Parthenium hysterophorus' phytoplasma	Alfalfa witches'-broom phytoplasma	1			Roseobacter sp. HKCCD6795	Roseobacter sp. HKCCD8654	118
'Parthenium hysterophorus' phytoplasma	Tomato big bud phytoplasma	1			Roseobacter sp. HKCCD9010	Roseobacter sp. HKCCD8654	118
'Solanum melongena' big bud phytoplasma	Brinjal little leaf phytoplasma	1			Roseobacter sp. HKCCD8418	Roseobacter sp. HKCCD8654	118
Brinjal little leaf phytoplasma	Candidatus Phytoplasma aurantifolia	1			Roseobacter sp. HKCCD8654	Roseobacter sp. HKCCD6575	118
Brinjal little leaf phytoplasma	Medicago sativa' phytoplasma FD02	1			Roseobacter sp. HKCCD8626	Roseobacter sp. HKCCD8654	118
Brinjal little leaf phytoplasma	Sesame phyllody phytoplasma	1			Roseobacter sp. HKCCD9005	Roseobacter sp. HKCCD8654	118
Alfalfa witches'-broom phytoplasma	Brinjal little leaf phytoplasma	1			Roseobacter sp. HKCCD5916	Roseobacter sp. HKCCD8654	118
Brinjal little leaf phytoplasma	Tomato big bud phytoplasma	1			Roseobacter sp. HKCCD8291	Roseobacter sp. HKCCD8654	118
'Solanum melongena' big bud phytoplasma	Candidatus Phytoplasma aurantifolia	1			Roseobacter sp. HKCCD7542	Roseobacter sp. HKCCD8654	118
'Solanum melongena' big bud phytoplasma	Medicago sativa' phytoplasma FD02	1			Roseobacter sp. HKCCD8654	Roseobacter sp. HKCCD8431	118
'Solanum melongena' big bud phytoplasma	Alfalfa witches'-broom phytoplasma	1			Roseobacter sp. HKCCD8752	Roseobacter sp. HKCCD8861	118
Candidatus Phytoplasma aurantifolia	Medicago sativa' phytoplasma FD02	1			Roseobacter sp. HKCCD7372	Roseobacter sp. HKCCD8861	118
Alfalfa witches'-broom phytoplasma	Candidatus Phytoplasma aurantifolia	1			Roseobacter sp. HKCCD7100-2	Roseobacter sp. HKCCD8861	118
Medicago sativa' phytoplasma FD02	Sesame phyllody phytoplasma	1			Roseobacter sp. HKCCD8801	Roseobacter sp. HKCCD6503	118
Alfalfa witches'-broom phytoplasma	Medicago sativa' phytoplasma FD02	1			Roseobacter sp. HKCCD6795	Roseobacter sp. HKCCD6503	118
Medicago sativa' phytoplasma FD02	Tomato big bud phytoplasma	1			Roseobacter sp. HKCCD8503	Roseobacter sp. HKCCD6503	118
Alfalfa witches'-broom phytoplasma	Sesame phyllody phytoplasma	1			Roseobacter sp. HKCCD8421	Roseobacter sp. HKCCD8801	118
Alfalfa witches'-broom phytoplasma	Tomato big bud phytoplasma	1			Roseobacter sp. HKCCD8421	Roseobacter sp. HKCCD6795	118
Alfalfa witches'-broom phytoplasma	Yazd(Iran) alfalfa witches'-broom phytoplasma	1			Roseobacter sp. HKCCD8752	Roseobacter sp. HKCCD8749	118
'Solanum melongena' big bud phytoplasma	Bushehr(Iran) eggplant big bud phytoplasma	1			Roseobacter sp. HKCCD7372	Roseobacter sp. HKCCD8749	118
Darab(Iran) sesame phyllody phytoplasma	Sesame phyllody phytoplasma	1			Roseobacter sp. HKCCD7100-2	Roseobacter sp. HKCCD8749	118
Staphylococcus aureus	Streptococcus pneumoniae	1			Roseobacter sp. HKCCD8801	Roseobacter sp. HKCCD9063	118
Staphylococcus aureus	Staphylococcus schweitzeri	1			Roseobacter sp. HKCCD6795	Roseobacter sp. HKCCD9063	118
Staphylococcus argenteus	Streptococcus pneumoniae	1			Roseobacter sp. HKCCD8806	Roseobacter sp. HKCCD8192	118
Staphylococcus schweitzeri	Streptococcus pneumoniae	1			Roseobacter sp. HKCCD8482	Roseobacter sp. HKCCD8806	118
Candidatus Phytoplasma aurantifolia	Primula blue yellows phytoplasma	1			Roseobacter sp. HKCCD8806	Roseobacter sp. HKCCD6547	118
Primula blue yellows phytoplasma	Vicia faba	1			Roseobacter sp. HKCCD8806	Roseobacter sp. HKCCD6132	118
Pseudomonas otitidis	Pseudomonas sp. enrichment culture	1			Roseobacter sp. HKCCD8806	Roseobacter sp. HKCCD8832	118
Bacillus amyloliquefaciens	Pseudomonas otitidis	1			Roseobacter sp. HKCCD8806	Roseobacter sp. HKCCD8088	118
Pseudomonas otitidis	Pseudomonas putida	1			Roseobacter sp. HKCCD8806	Roseobacter sp. HKCCD7391	118
Bacillus amyloliquefaciens	Pseudomonas sp. enrichment culture	1			Roseobacter sp. HKCCD5927	Roseobacter sp. HKCCD8806	118
Bacillus amyloliquefaciens	Pseudomonas putida	1			Roseobacter sp. HKCCD8806	Roseobacter sp. HKCCD9010	118
Bacillus amyloliquefaciens	Pseudomonas aeruginosa	1			Roseobacter sp. HKCCD5916-2	Roseobacter sp. HKCCD8806	118
'Catharanthus roseus' phytoplasma	Candidatus Phytoplasma aurantifolia	1			Roseobacter sp. HKCCD8806	Roseobacter sp. HKCCD8979	118
'Catharanthus roseus' phytoplasma	Vicia faba	1			Roseobacter sp. HKCCD8806	Roseobacter sp. HKCCD8418	118
Candidatus Phytoplasma aurantifolia	Phytoplasma sp. PR07	1			Roseobacter sp. HKCCD8806	Roseobacter sp. HKCCD6575	118
'Stellaria media' phytoplasma	Aster yellows phytoplasma	1			Roseobacter sp. HKCCD7397	Roseobacter sp. HKCCD8806	118
'Stellaria media' phytoplasma	Chinese Huanglongbing disease-associated phytoplasma	1			Roseobacter sp. HKCCD8411	Roseobacter sp. HKCCD8806	118
'Stellaria media' phytoplasma	Argemone-Cactus male plant phytoplasma	1			Roseobacter sp. HKCCD8806	Roseobacter sp. HKCCD8268	118
'Ocimum canum' little leaf phytoplasma	'Stellaria media' phytoplasma	1			Roseobacter sp. HKCCD8806	Roseobacter sp. HKCCD8626	118
'Stellaria media' phytoplasma	Oriental lily hybrid cv. Simplon phytoplasma	1			Roseobacter sp. HKCCD9005	Roseobacter sp. HKCCD8806	118
'Stellaria media' phytoplasma	Sesame phyllody phytoplasma	1			Roseobacter sp. HKCCD8806	Roseobacter sp. HKCCD6505	118
'Stellaria media' phytoplasma	American aster yellows phytoplasma	1			Roseobacter sp. HKCCD8806	Roseobacter sp. HKCCD8291	118
Aster yellows phytoplasma	Chinese Huanglongbing disease-associated phytoplasma	1			Roseobacter sp. HKCCD8806	Roseobacter sp. HKCCD9056	118
Argemone-Cactus male plant phytoplasma	Aster yellows phytoplasma	1			Roseobacter sp. HKCCD7371	Roseobacter sp. HKCCD8806	118
'Ocimum canum' little leaf phytoplasma	Aster yellows phytoplasma	1			Roseobacter sp. HKCCD7542	Roseobacter sp. HKCCD8806	118
Aster yellows phytoplasma	Oriental lily hybrid cv. Simplon phytoplasma	1			Roseobacter sp. HKCCD8806	Roseobacter sp. HKCCD8431	118
American aster yellows phytoplasma	Aster yellows phytoplasma	1			Roseobacter sp. HKCCD8806	Roseobacter sp. HKCCD8429	118
Argemone-Cactus male plant phytoplasma	Chinese Huanglongbing disease-associated phytoplasma	1			Roseobacter sp. HKCCD8806	Roseobacter sp. HKCCD8654	118
'Ocimum canum' little leaf phytoplasma	Chinese Huanglongbing disease-associated phytoplasma	1			Roseobacter sp. HKCCD8806	Roseobacter sp. HKCCD6503	118
Chinese Huanglongbing disease-associated phytoplasma	Oriental lily hybrid cv. Simplon phytoplasma	1			Roseobacter sp. HKCCD8421	Roseobacter sp. HKCCD8806	118
Chinese Huanglongbing disease-associated phytoplasma	Sesame phyllody phytoplasma	1			Roseobacter sp. HKCCD8806	Roseobacter sp. HKCCD9063	118
American aster yellows phytoplasma	Chinese Huanglongbing disease-associated phytoplasma	1			Roseobacter sp. HKCCD7389	Roseobacter sp. HKCCD8304	118
'Ocimum canum' little leaf phytoplasma	Argemone-Cactus male plant phytoplasma	1			Roseobacter sp. HKCCD8482	Roseobacter sp. HKCCD8304	118
Argemone-Cactus male plant phytoplasma	Oriental lily hybrid cv. Simplon phytoplasma	1			Roseobacter sp. HKCCD8304	Roseobacter sp. HKCCD8769	118
Argemone-Cactus male plant phytoplasma	Sesame phyllody phytoplasma	1			Roseobacter sp. HKCCD8304	Roseobacter sp. HKCCD6132	118
American aster yellows phytoplasma	Argemone-Cactus male plant phytoplasma	1			Roseobacter sp. HKCCD5916-2	Roseobacter sp. HKCCD8304	118
'Ocimum canum' little leaf phytoplasma	Oriental lily hybrid cv. Simplon phytoplasma	1			Roseobacter sp. HKCCD8304	Roseobacter sp. HKCCD8877	118
'Ocimum canum' little leaf phytoplasma	Sesame phyllody phytoplasma	1			Roseobacter sp. HKCCD8767	Roseobacter sp. HKCCD8304	118
'Ocimum canum' little leaf phytoplasma	American aster yellows phytoplasma	1			Roseobacter sp. HKCCD8503	Roseobacter sp. HKCCD8304	118
Oriental lily hybrid cv. Simplon phytoplasma	Sesame phyllody phytoplasma	1			Roseobacter sp. HKCCD8822	Roseobacter sp. HKCCD8304	118
American aster yellows phytoplasma	Oriental lily hybrid cv. Simplon phytoplasma	1			Roseobacter sp. HKCCD8304	Roseobacter sp. HKCCD9030	118
American aster yellows phytoplasma	Sesame phyllody phytoplasma	1			Roseobacter sp. HKCCD8304	Roseobacter sp. HKCCD8268	118
Candidatus Phytoplasma solani	Grapevine yellows phytoplasma	1			Roseobacter sp. HKCCD9028	Roseobacter sp. HKCCD8304	118
'Convolvulus glomeratus' witches'-broom phytoplasma	'Orosius albicinctus' phytoplasma	1			Roseobacter sp. HKCCD7581	Roseobacter sp. HKCCD8304	118
Bacillus cytotoxicus	Bacillus gaemokensis	1			Roseobacter sp. HKCCD7327	Roseobacter sp. HKCCD8304	118
Bacillus cytotoxicus	Bacillus manliponensis	1			Roseobacter sp. HKCCD8264	Roseobacter sp. HKCCD8304	118
Bacillus cytotoxicus	Bacillus pseudomycoides	1			Roseobacter sp. HKCCD7906	Roseobacter sp. HKCCD8304	118
Bacillus cytotoxicus	Bacillus subtilis	1			Roseobacter sp. HKCCD7886	Roseobacter sp. HKCCD8304	118
Bacillus anthracis	Bacillus cytotoxicus	1			Roseobacter sp. HKCCD8304	Roseobacter sp. HKCCD8861	118
Bacillus cytotoxicus	Bacillus thuringiensis	1			Roseobacter sp. HKCCD8304	Roseobacter sp. HKCCD8749	118
Bacillus cytotoxicus	Bacillus sp. enrichment culture	1			Roseobacter sp. HKCCD8417	Roseobacter sp. HKCCD8192	118
Bacillus cytotoxicus	Bacillus toyonensis	1			Roseobacter sp. HKCCD8417	Roseobacter sp. HKCCD8801	118
Bacillus gaemokensis	Bacillus manliponensis	1			Roseobacter sp. HKCCD8417	Roseobacter sp. HKCCD8832	118
Bacillus gaemokensis	Bacillus subtilis	1			Roseobacter sp. HKCCD8417	Roseobacter sp. HKCCD6795	118
Bacillus anthracis	Bacillus gaemokensis	1			Roseobacter sp. HKCCD8417	Roseobacter sp. HKCCD9010	118
Bacillus gaemokensis	Bacillus sp. enrichment culture	1			Roseobacter sp. HKCCD8417	Roseobacter sp. HKCCD8418	118
Bacillus gaemokensis	Bacillus toyonensis	1			Roseobacter sp. HKCCD8417	Roseobacter sp. HKCCD6575	118
Bacillus manliponensis	Bacillus pseudomycoides	1			Roseobacter sp. HKCCD8417	Roseobacter sp. HKCCD9030	118
Bacillus manliponensis	Bacillus subtilis	1			Roseobacter sp. HKCCD8417	Roseobacter sp. HKCCD8268	118
Bacillus anthracis	Bacillus manliponensis	1			Roseobacter sp. HKCCD8417	Roseobacter sp. HKCCD8626	118
Bacillus cereus	Bacillus manliponensis	1			Roseobacter sp. HKCCD9005	Roseobacter sp. HKCCD8417	118
Bacillus manliponensis	Bacillus thuringiensis	1			Roseobacter sp. HKCCD8417	Roseobacter sp. HKCCD5916	118
Bacillus manliponensis	Bacillus sp. enrichment culture	1			Roseobacter sp. HKCCD8417	Roseobacter sp. HKCCD8291	118
Bacillus manliponensis	Bacillus toyonensis	1			Roseobacter sp. HKCCD7542	Roseobacter sp. HKCCD8417	118
Bacillus pseudomycoides	Bacillus sp. enrichment culture	1			Roseobacter sp. HKCCD8417	Roseobacter sp. HKCCD8431	118
'Trifolium hybridum' phytoplasma	Clover phyllody phytoplasma	1			Roseobacter sp. HKCCD8417	Roseobacter sp. HKCCD8654	118
'Crepis biennis' yellows phytoplasma	Clover phyllody phytoplasma	1			Roseobacter sp. HKCCD8417	Roseobacter sp. HKCCD8806	118
Clover phyllody phytoplasma	Grapevine yellows phytoplasma	1			Roseobacter sp. HKCCD8752	Roseobacter sp. HKCCD7121	118
Clover phyllody phytoplasma	Gaillardia phyllody phytoplasma	1			Roseobacter sp. HKCCD7372	Roseobacter sp. HKCCD7121	118
Clover phyllody phytoplasma	Soybean veinal necrosis phytoplasma	1			Roseobacter sp. HKCCD7100-2	Roseobacter sp. HKCCD7121	118
Clover phyllody phytoplasma	Clover yellow edge phytoplasma	1			Roseobacter sp. HKCCD8304	Roseobacter sp. HKCCD7121	118
'Trifolium hybridum' phytoplasma	Czech Echinacea purpurea phytoplasma	1			Roseobacter sp. HKCCD6541	Roseobacter sp. HKCCD8801	118
'Crepis biennis' yellows phytoplasma	'Trifolium hybridum' phytoplasma	1			Roseobacter sp. HKCCD6541	Roseobacter sp. HKCCD6795	118
'Trifolium hybridum' phytoplasma	Grapevine yellows phytoplasma	1			Roseobacter sp. HKCCD6541	Roseobacter sp. HKCCD8806	118
'Trifolium hybridum' phytoplasma	Gaillardia phyllody phytoplasma	1			Roseobacter sp. HKCCD5928	Roseobacter sp. HKCCD8192	118
'Trifolium hybridum' phytoplasma	Soybean veinal necrosis phytoplasma	1			Roseobacter sp. HKCCD8482	Roseobacter sp. HKCCD5928	118
'Trifolium hybridum' phytoplasma	Clover yellow edge phytoplasma	1			Roseobacter sp. HKCCD5928	Roseobacter sp. HKCCD6547	118
'Crepis biennis' yellows phytoplasma	Czech Echinacea purpurea phytoplasma	1			Roseobacter sp. HKCCD5928	Roseobacter sp. HKCCD6132	118
Czech Echinacea purpurea phytoplasma	Grapevine yellows phytoplasma	1			Roseobacter sp. HKCCD5928	Roseobacter sp. HKCCD8832	118
Czech Echinacea purpurea phytoplasma	Gaillardia phyllody phytoplasma	1			Roseobacter sp. HKCCD5928	Roseobacter sp. HKCCD8088	118
Czech Echinacea purpurea phytoplasma	Soybean veinal necrosis phytoplasma	1			Roseobacter sp. HKCCD5928	Roseobacter sp. HKCCD7391	118
Clover yellow edge phytoplasma	Czech Echinacea purpurea phytoplasma	1			Roseobacter sp. HKCCD5927	Roseobacter sp. HKCCD5928	118
'Crepis biennis' yellows phytoplasma	Grapevine yellows phytoplasma	1			Roseobacter sp. HKCCD5928	Roseobacter sp. HKCCD9010	118
'Crepis biennis' yellows phytoplasma	Gaillardia phyllody phytoplasma	1			Roseobacter sp. HKCCD5916-2	Roseobacter sp. HKCCD5928	118
'Crepis biennis' yellows phytoplasma	Soybean veinal necrosis phytoplasma	1			Roseobacter sp. HKCCD5928	Roseobacter sp. HKCCD8979	118
'Crepis biennis' yellows phytoplasma	Clover yellow edge phytoplasma	1			Roseobacter sp. HKCCD5928	Roseobacter sp. HKCCD8418	118
Gaillardia phyllody phytoplasma	Grapevine yellows phytoplasma	1			Roseobacter sp. HKCCD5928	Roseobacter sp. HKCCD6575	118
Grapevine yellows phytoplasma	Soybean veinal necrosis phytoplasma	1			Roseobacter sp. HKCCD7397	Roseobacter sp. HKCCD5928	118
Clover yellow edge phytoplasma	Grapevine yellows phytoplasma	1			Roseobacter sp. HKCCD8411	Roseobacter sp. HKCCD5928	118
Gaillardia phyllody phytoplasma	Soybean veinal necrosis phytoplasma	1			Roseobacter sp. HKCCD5928	Roseobacter sp. HKCCD8268	118
Clover yellow edge phytoplasma	Gaillardia phyllody phytoplasma	1			Roseobacter sp. HKCCD5928	Roseobacter sp. HKCCD8626	118
Clover yellow edge phytoplasma	Soybean veinal necrosis phytoplasma	1			Roseobacter sp. HKCCD9005	Roseobacter sp. HKCCD5928	118
'Carduus crispus' phytoplasma	'Tripleurospermum inodorum' phytoplasma	1			Roseobacter sp. HKCCD5928	Roseobacter sp. HKCCD6505	118
'Carduus crispus' phytoplasma	Cirsium multiple inflorescence phytoplasma	1			Roseobacter sp. HKCCD5928	Roseobacter sp. HKCCD8291	118
'Carduus crispus' phytoplasma	'Cirsium arvense' phytoplasma	1			Roseobacter sp. HKCCD5928	Roseobacter sp. HKCCD9056	118
'Carduus crispus' phytoplasma	'Taraxacum sp.' phytoplasma	1			Roseobacter sp. HKCCD7371	Roseobacter sp. HKCCD5928	118
'Tripleurospermum inodorum' phytoplasma	Cirsium multiple inflorescence phytoplasma	1			Roseobacter sp. HKCCD7542	Roseobacter sp. HKCCD5928	118
'Cirsium arvense' phytoplasma	'Tripleurospermum inodorum' phytoplasma	1			Roseobacter sp. HKCCD5928	Roseobacter sp. HKCCD8431	118
'Taraxacum sp.' phytoplasma	'Tripleurospermum inodorum' phytoplasma	1			Roseobacter sp. HKCCD5928	Roseobacter sp. HKCCD8429	118
'Cirsium arvense' phytoplasma	Cirsium multiple inflorescence phytoplasma	1			Roseobacter sp. HKCCD5928	Roseobacter sp. HKCCD8654	118
'Taraxacum sp.' phytoplasma	Cirsium multiple inflorescence phytoplasma	1			Roseobacter sp. HKCCD5928	Roseobacter sp. HKCCD6503	118
'Cirsium arvense' phytoplasma	'Taraxacum sp.' phytoplasma	1			Roseobacter sp. HKCCD8421	Roseobacter sp. HKCCD5928	118
Thermoanaerobacter indiensis	Thermoanaerobacter thermohydrosulfuricus	1			Roseobacter sp. HKCCD5928	Roseobacter sp. HKCCD9063	118
'Brassica oleracea var. capitata' witches'-broom phytoplasma	Candidatus Phytoplasma trifolii	1			Roseobacter sp. HKCCD8417	Roseobacter sp. HKCCD5928	118
'Hishimonus phycitis' 16SrVI phytoplasma	Candidatus Phytoplasma trifolii	1			Roseobacter sp. HKCCD6541	Roseobacter sp. HKCCD5928	118
'Datura stramonium' witches'-broom phytoplasma	Candidatus Phytoplasma trifolii	1			Roseobacter sp. HKCCD5916	Roseobacter sp. HKCCD8484	118
'Apium graveolens' white leaf phytoplasma	Candidatus Phytoplasma trifolii	1			Roseobacter sp. HKCCD8507	Roseobacter sp. HKCCD8769	118
'Lens culinaris' witches'-broom phytoplasma	Candidatus Phytoplasma trifolii	1			Roseobacter sp. HKCCD8752	Roseobacter sp. HKCCD8507	118
Brinjal little leaf phytoplasma	Candidatus Phytoplasma trifolii	1			Roseobacter sp. HKCCD8767	Roseobacter sp. HKCCD8507	118
'Brassica oleracea var. capitata' witches'-broom phytoplasma	'Hishimonus phycitis' 16SrVI phytoplasma	1			Roseobacter sp. HKCCD8503	Roseobacter sp. HKCCD8507	118
'Brassica oleracea var. capitata' witches'-broom phytoplasma	'Datura stramonium' witches'-broom phytoplasma	1			Roseobacter sp. HKCCD7372	Roseobacter sp. HKCCD8507	118
'Apium graveolens' white leaf phytoplasma	'Brassica oleracea var. capitata' witches'-broom phytoplasma	1			Roseobacter sp. HKCCD8507	Roseobacter sp. HKCCD5916	118
'Brassica oleracea var. capitata' witches'-broom phytoplasma	'Lens culinaris' witches'-broom phytoplasma	1			Roseobacter sp. HKCCD8507	Roseobacter sp. HKCCD8429	118
'Brassica oleracea var. capitata' witches'-broom phytoplasma	Brinjal little leaf phytoplasma	1			Roseobacter sp. HKCCD7100-2	Roseobacter sp. HKCCD8507	118
'Datura stramonium' witches'-broom phytoplasma	'Hishimonus phycitis' 16SrVI phytoplasma	1			Roseobacter sp. HKCCD8304	Roseobacter sp. HKCCD8507	118
'Apium graveolens' white leaf phytoplasma	'Hishimonus phycitis' 16SrVI phytoplasma	1			Roseobacter sp. HKCCD8195	Roseobacter sp. HKCCD8752	118
'Hishimonus phycitis' 16SrVI phytoplasma	'Lens culinaris' witches'-broom phytoplasma	1			Roseobacter sp. HKCCD8195	Roseobacter sp. HKCCD7372	118
'Hishimonus phycitis' 16SrVI phytoplasma	Brinjal little leaf phytoplasma	1			Roseobacter sp. HKCCD8195	Roseobacter sp. HKCCD7100-2	118
'Apium graveolens' white leaf phytoplasma	'Datura stramonium' witches'-broom phytoplasma	1			Roseobacter sp. HKCCD8195	Roseobacter sp. HKCCD8304	118
'Datura stramonium' witches'-broom phytoplasma	'Lens culinaris' witches'-broom phytoplasma	1			Roseobacter sp. HKCCD9117-2	Roseobacter sp. HKCCD8192	118
'Apium graveolens' white leaf phytoplasma	'Lens culinaris' witches'-broom phytoplasma	1			Roseobacter sp. HKCCD8752	Roseobacter sp. HKCCD9117-2	118
'Apium graveolens' white leaf phytoplasma	Brinjal little leaf phytoplasma	1			Roseobacter sp. HKCCD7372	Roseobacter sp. HKCCD9117-2	118
'Lens culinaris' witches'-broom phytoplasma	Brinjal little leaf phytoplasma	1			Roseobacter sp. HKCCD7100-2	Roseobacter sp. HKCCD9117-2	118
Streptomyces anthocyanicus	Streptomyces violaceoruber	1			Roseobacter sp. HKCCD8304	Roseobacter sp. HKCCD9117-2	118
Streptomyces anthocyanicus	Streptomyces caesius	1			Roseobacter sp. HKCCD8769	Roseobacter sp. HKCCD6578	118
Streptomyces anthocyanicus	Streptomyces tricolor	1			Roseobacter sp. HKCCD8752	Roseobacter sp. HKCCD6578	118
Streptomyces anthocyanicus	Streptomyces cyanocolor	1			Roseobacter sp. HKCCD8767	Roseobacter sp. HKCCD6578	118
Streptomyces albidoflavus	Streptomyces anthocyanicus	1			Roseobacter sp. HKCCD8503	Roseobacter sp. HKCCD6578	118
Streptomyces caesius	Streptomyces violaceoruber	1			Roseobacter sp. HKCCD7372	Roseobacter sp. HKCCD6578	118
Streptomyces tricolor	Streptomyces violaceoruber	1			Roseobacter sp. HKCCD5916	Roseobacter sp. HKCCD6578	118
Streptomyces cyanocolor	Streptomyces violaceoruber	1			Roseobacter sp. HKCCD7100-2	Roseobacter sp. HKCCD6578	118
Streptomyces lividans	Streptomyces violaceoruber	1			Roseobacter sp. HKCCD8304	Roseobacter sp. HKCCD6578	118
Streptomyces albidoflavus	Streptomyces violaceoruber	1			Roseobacter sp. HKCCD6541	Roseobacter sp. HKCCD6578	118
Streptomyces caesius	Streptomyces tricolor	1			Roseobacter sp. HKCCD8507	Roseobacter sp. HKCCD6578	118
Streptomyces caesius	Streptomyces cyanocolor	1			Roseobacter sp. HKCCD8659	Roseobacter sp. HKCCD8752	118
Streptomyces caesius	Streptomyces lividans	1			Roseobacter sp. HKCCD8659	Roseobacter sp. HKCCD7372	118
Streptomyces albidoflavus	Streptomyces caesius	1			Roseobacter sp. HKCCD8659	Roseobacter sp. HKCCD7100-2	118
Streptomyces cyanocolor	Streptomyces tricolor	1			Roseobacter sp. HKCCD8659	Roseobacter sp. HKCCD8304	118
Streptomyces lividans	Streptomyces tricolor	1			Roseobacter sp. HKCCD7389	Roseobacter sp. HKCCD9152	118
Streptomyces albidoflavus	Streptomyces tricolor	1			Roseobacter sp. HKCCD8482	Roseobacter sp. HKCCD9152	118
Streptomyces cyanocolor	Streptomyces lividans	1			Roseobacter sp. HKCCD9152	Roseobacter sp. HKCCD8769	118
Streptomyces albidoflavus	Streptomyces cyanocolor	1			Roseobacter sp. HKCCD9152	Roseobacter sp. HKCCD6132	118
Alfalfa witches'-broom phytoplasma	Red tassel witches'-broom phytoplasma	1			Roseobacter sp. HKCCD5916-2	Roseobacter sp. HKCCD9152	118
Diplotaxis virescence phytoplasma	Gladiolus witches'-broom phytoplasma	1			Roseobacter sp. HKCCD9152	Roseobacter sp. HKCCD8877	118
Gladiolus witches'-broom phytoplasma	Plum little leaf phytoplasma	1			Roseobacter sp. HKCCD8767	Roseobacter sp. HKCCD9152	118
'Rehmannia glutinosa' phytoplasma	Gladiolus witches'-broom phytoplasma	1			Roseobacter sp. HKCCD8503	Roseobacter sp. HKCCD9152	118
'Polygonum aviculare' phytoplasma	Gladiolus witches'-broom phytoplasma	1			Roseobacter sp. HKCCD8822	Roseobacter sp. HKCCD9152	118
'Acalypha indica' phytoplasma	Gladiolus witches'-broom phytoplasma	1			Roseobacter sp. HKCCD9152	Roseobacter sp. HKCCD9030	118
Diplotaxis virescence phytoplasma	Plum little leaf phytoplasma	1			Roseobacter sp. HKCCD9152	Roseobacter sp. HKCCD8268	118
'Rehmannia glutinosa' phytoplasma	Diplotaxis virescence phytoplasma	1			Roseobacter sp. HKCCD9028	Roseobacter sp. HKCCD9152	118
'Polygonum aviculare' phytoplasma	Diplotaxis virescence phytoplasma	1			Roseobacter sp. HKCCD7581	Roseobacter sp. HKCCD9152	118
'Acalypha indica' phytoplasma	Diplotaxis virescence phytoplasma	1			Roseobacter sp. HKCCD7327	Roseobacter sp. HKCCD9152	118
'Rehmannia glutinosa' phytoplasma	Plum little leaf phytoplasma	1			Roseobacter sp. HKCCD8264	Roseobacter sp. HKCCD9152	118
'Polygonum aviculare' phytoplasma	Plum little leaf phytoplasma	1			Roseobacter sp. HKCCD7906	Roseobacter sp. HKCCD9152	118
'Acalypha indica' phytoplasma	Plum little leaf phytoplasma	1			Roseobacter sp. HKCCD7886	Roseobacter sp. HKCCD9152	118
'Polygonum aviculare' phytoplasma	'Rehmannia glutinosa' phytoplasma	1			Roseobacter sp. HKCCD9152	Roseobacter sp. HKCCD8861	118
'Acalypha indica' phytoplasma	'Rehmannia glutinosa' phytoplasma	1			Roseobacter sp. HKCCD9152	Roseobacter sp. HKCCD8749	118
'Acalypha indica' phytoplasma	'Polygonum aviculare' phytoplasma	1			Roseobacter sp. HKCCD9152	Roseobacter sp. HKCCD7121	118
Cocos nucifera	Texas Phoenix palm phytoplasma	1			Roseobacter sp. HKCCD9152	Roseobacter sp. HKCCD8507	118
Lethal yellowing phytoplasma	Texas Phoenix palm phytoplasma	1			Roseobacter sp. HKCCD8195	Roseobacter sp. HKCCD9152	118
'Pritchardia pacifica' lethal yellowing phytoplasma	Texas Phoenix palm phytoplasma	1			Roseobacter sp. HKCCD9152	Roseobacter sp. HKCCD9117-2	118
Phoenix reclinata	Texas Phoenix palm phytoplasma	1			Roseobacter sp. HKCCD9152	Roseobacter sp. HKCCD6578	118
Coconut lethal yellowing phytoplasma	Texas Phoenix palm phytoplasma	1			Roseobacter sp. HKCCD8659	Roseobacter sp. HKCCD9152	118
Palm lethal yellowing phytoplasma	Texas Phoenix palm phytoplasma	1			Roseobacter sp. HKCCD8733	Roseobacter sp. HKCCD8752	118
'Pritchardia pacifica' lethal yellowing phytoplasma	Cocos nucifera	1			Roseobacter sp. HKCCD7372	Roseobacter sp. HKCCD8733	118
Cocos nucifera	Phoenix reclinata	1			Roseobacter sp. HKCCD7100-2	Roseobacter sp. HKCCD8733	118
Cocos nucifera	Palm lethal yellowing phytoplasma	1			Roseobacter sp. HKCCD8733	Roseobacter sp. HKCCD8304	118
'Pritchardia pacifica' lethal yellowing phytoplasma	Lethal yellowing phytoplasma	1			Roseobacter sp. HKCCD8733	Roseobacter sp. HKCCD9152	118
Lethal yellowing phytoplasma	Phoenix reclinata	1			Roseobacter sp. HKCCD7382	Roseobacter sp. HKCCD8801	118
Lethal yellowing phytoplasma	Palm lethal yellowing phytoplasma	1			Roseobacter sp. HKCCD7382	Roseobacter sp. HKCCD6795	118
'Pritchardia pacifica' lethal yellowing phytoplasma	Phoenix reclinata	1			Roseobacter sp. HKCCD8752	Roseobacter sp. HKCCD7382	118
'Pritchardia pacifica' lethal yellowing phytoplasma	Coconut lethal yellowing phytoplasma	1			Roseobacter sp. HKCCD5916-2	Roseobacter sp. HKCCD7382	118
'Pritchardia pacifica' lethal yellowing phytoplasma	Palm lethal yellowing phytoplasma	1			Roseobacter sp. HKCCD7372	Roseobacter sp. HKCCD7382	118
Coconut lethal yellowing phytoplasma	Phoenix reclinata	1			Roseobacter sp. HKCCD7382	Roseobacter sp. HKCCD5916	118
Palm lethal yellowing phytoplasma	Phoenix reclinata	1			Roseobacter sp. HKCCD7100-2	Roseobacter sp. HKCCD7382	118
Coconut lethal yellowing phytoplasma	Palm lethal yellowing phytoplasma	1			Roseobacter sp. HKCCD7382	Roseobacter sp. HKCCD8806	118
Pseudomonas plecoglossicida	Pseudomonas wayambapalatensis	1			Roseobacter sp. HKCCD8304	Roseobacter sp. HKCCD7382	118
Pseudomonas taiwanensis	Pseudomonas wayambapalatensis	1			Roseobacter sp. HKCCD7382	Roseobacter sp. HKCCD5928	118
Pseudomonas putida	Pseudomonas wayambapalatensis	1			Roseobacter sp. HKCCD9152	Roseobacter sp. HKCCD7382	118
Aster yellows phytoplasma	Periwinkle virescence phytoplasma	1			Roseobacter sp. HKCCD8284	Roseobacter sp. HKCCD8192	118
'Hishimonus phycitis' 16SrVI phytoplasma	Aster yellows phytoplasma	1			Roseobacter sp. HKCCD8801	Roseobacter sp. HKCCD8284	118
'Hishimonus phycitis' 16SrVI phytoplasma	Periwinkle virescence phytoplasma	1			Roseobacter sp. HKCCD8284	Roseobacter sp. HKCCD8832	118
Chrysanthemum virescence phytoplasma	Tephrosia witches'-broom phytoplasma	1			Roseobacter sp. HKCCD6795	Roseobacter sp. HKCCD8284	118
Chrysanthemum virescence phytoplasma	Crotalaria witches'-broom phytoplasma	1			Roseobacter sp. HKCCD9010	Roseobacter sp. HKCCD8284	118
Candidatus Phytoplasma aurantifolia	Chrysanthemum virescence phytoplasma	1			Roseobacter sp. HKCCD8418	Roseobacter sp. HKCCD8284	118
Chrysanthemum virescence phytoplasma	Ipomoea batatas	1			Roseobacter sp. HKCCD8284	Roseobacter sp. HKCCD6575	118
Chrysanthemum virescence phytoplasma	Tomato big bud phytoplasma	1			Roseobacter sp. HKCCD8626	Roseobacter sp. HKCCD8284	118
Chrysanthemum virescence phytoplasma	Peanut witches'-broom phytoplasma	1			Roseobacter sp. HKCCD9005	Roseobacter sp. HKCCD8284	118
Crotalaria witches'-broom phytoplasma	Tephrosia witches'-broom phytoplasma	1			Roseobacter sp. HKCCD5916	Roseobacter sp. HKCCD8284	118
Candidatus Phytoplasma aurantifolia	Tephrosia witches'-broom phytoplasma	1			Roseobacter sp. HKCCD8284	Roseobacter sp. HKCCD8291	118
Ipomoea batatas	Tephrosia witches'-broom phytoplasma	1			Roseobacter sp. HKCCD7327	Roseobacter sp. HKCCD8284	118
Tephrosia witches'-broom phytoplasma	Tomato big bud phytoplasma	1			Roseobacter sp. HKCCD7542	Roseobacter sp. HKCCD8284	118
Peanut witches'-broom phytoplasma	Tephrosia witches'-broom phytoplasma	1			Roseobacter sp. HKCCD8284	Roseobacter sp. HKCCD8431	118
Crotalaria witches'-broom phytoplasma	Ipomoea batatas	1			Roseobacter sp. HKCCD8284	Roseobacter sp. HKCCD8654	118
Crotalaria witches'-broom phytoplasma	Tomato big bud phytoplasma	1			Roseobacter sp. HKCCD8806	Roseobacter sp. HKCCD8284	118
Crotalaria witches'-broom phytoplasma	Peanut witches'-broom phytoplasma	1			Roseobacter sp. HKCCD8417	Roseobacter sp. HKCCD8284	118
Candidatus Phytoplasma aurantifolia	Ipomoea batatas	1			Roseobacter sp. HKCCD5928	Roseobacter sp. HKCCD8284	118
Candidatus Phytoplasma aurantifolia	Peanut witches'-broom phytoplasma	1			Roseobacter sp. HKCCD8499	Roseobacter sp. HKCCD8769	118
Ipomoea batatas	Tomato big bud phytoplasma	1			Roseobacter sp. HKCCD8499	Roseobacter sp. HKCCD8832	118
Ipomoea batatas	Peanut witches'-broom phytoplasma	1			Roseobacter sp. HKCCD8752	Roseobacter sp. HKCCD8499	118
'Vigna unguiculata' virescence phytoplasma	Candidatus Phytoplasma trifolii	1			Roseobacter sp. HKCCD8767	Roseobacter sp. HKCCD8499	118
Candidatus Phytoplasma solani	Candidatus Phytoplasma trifolii	1			Roseobacter sp. HKCCD8503	Roseobacter sp. HKCCD8499	118
'Solanum melongena' big bud phytoplasma	Candidatus Phytoplasma trifolii	1			Roseobacter sp. HKCCD7372	Roseobacter sp. HKCCD8499	118
Candidatus Phytoplasma trifolii	Gahrom periwinkle phyllody phytoplasma	1			Roseobacter sp. HKCCD5916	Roseobacter sp. HKCCD8499	118
Behshahr(Iran) periwinkle phyllody phytoplasma	Candidatus Phytoplasma trifolii	1			Roseobacter sp. HKCCD7100-2	Roseobacter sp. HKCCD8499	118
'Vigna unguiculata' virescence phytoplasma	Tomato big bud phytoplasma	1			Roseobacter sp. HKCCD8304	Roseobacter sp. HKCCD8499	118
Gahrom periwinkle phyllody phytoplasma	Tomato big bud phytoplasma	1			Roseobacter sp. HKCCD8507	Roseobacter sp. HKCCD8499	118
Behshahr(Iran) periwinkle phyllody phytoplasma	Tomato big bud phytoplasma	1			Roseobacter sp. HKCCD8499	Roseobacter sp. HKCCD6578	118
'Vigna unguiculata' virescence phytoplasma	Candidatus Phytoplasma solani	1			Roseobacter sp. HKCCD9152	Roseobacter sp. HKCCD8499	118
'Solanum melongena' big bud phytoplasma	'Vigna unguiculata' virescence phytoplasma	1			Roseobacter sp. HKCCD9055	Roseobacter sp. HKCCD5916	118
'Vigna unguiculata' virescence phytoplasma	Gahrom periwinkle phyllody phytoplasma	1			Roseobacter sp. HKCCD7924	Roseobacter sp. HKCCD8752	118
'Vigna unguiculata' virescence phytoplasma	Behshahr(Iran) periwinkle phyllody phytoplasma	1			Roseobacter sp. HKCCD7372	Roseobacter sp. HKCCD7924	118
'Solanum melongena' big bud phytoplasma	Candidatus Phytoplasma solani	1			Roseobacter sp. HKCCD7100-2	Roseobacter sp. HKCCD7924	118
Candidatus Phytoplasma solani	Gahrom periwinkle phyllody phytoplasma	1			Roseobacter sp. HKCCD7924	Roseobacter sp. HKCCD8304	118
Behshahr(Iran) periwinkle phyllody phytoplasma	Candidatus Phytoplasma solani	1			Roseobacter sp. HKCCD7924	Roseobacter sp. HKCCD9152	118
'Solanum melongena' big bud phytoplasma	Gahrom periwinkle phyllody phytoplasma	1			Roseobacter sp. HKCCD8801	Roseobacter sp. HKCCD8768	118
'Solanum melongena' big bud phytoplasma	Behshahr(Iran) periwinkle phyllody phytoplasma	1			Roseobacter sp. HKCCD8482	Roseobacter sp. HKCCD8768	118
Behshahr(Iran) periwinkle phyllody phytoplasma	Gahrom periwinkle phyllody phytoplasma	1			Roseobacter sp. HKCCD6132	Roseobacter sp. HKCCD8768	118
Cyanobacterium aponinum	Synechococcus elongatus	1			Roseobacter sp. HKCCD6795	Roseobacter sp. HKCCD8768	118
Candidatus Phytoplasma trifolii	Juyom(Iran)periwinkle phyllody phytoplasma	1			Roseobacter sp. HKCCD8752	Roseobacter sp. HKCCD8768	118
Candidatus Phytoplasma trifolii	Sesame phyllody phytoplasma	1			Roseobacter sp. HKCCD7372	Roseobacter sp. HKCCD8768	118
Bushehr sesame phyllody phytoplasma	Candidatus Phytoplasma trifolii	1			Roseobacter sp. HKCCD7100-2	Roseobacter sp. HKCCD8768	118
Juyom(Iran)periwinkle phyllody phytoplasma	Sesame phyllody phytoplasma	1			Roseobacter sp. HKCCD8806	Roseobacter sp. HKCCD8768	118
Bushehr sesame phyllody phytoplasma	Juyom(Iran)periwinkle phyllody phytoplasma	1			Roseobacter sp. HKCCD8304	Roseobacter sp. HKCCD8768	118
Bushehr sesame phyllody phytoplasma	Sesame phyllody phytoplasma	1			Roseobacter sp. HKCCD5928	Roseobacter sp. HKCCD8768	118
Agromyces cerinus	Agromyces hippuratus	1			Roseobacter sp. HKCCD9152	Roseobacter sp. HKCCD8768	118
Candidatus Phytoplasma aurantifolia	Lime witches'-broom phytoplasma	1			Roseobacter sp. HKCCD8419	Roseobacter sp. HKCCD8801	118
'Hishimonus phycitis' 16SrVI phytoplasma	Lime witches'-broom phytoplasma	1			Roseobacter sp. HKCCD8419	Roseobacter sp. HKCCD6795	118
'Lectuca sativa' flattened stem phytoplasma	Catharanthus phyllody phytoplasma	1			Roseobacter sp. HKCCD8806	Roseobacter sp. HKCCD8419	118
Brinjal little leaf phytoplasma	Catharanthus phyllody phytoplasma	1			Roseobacter sp. HKCCD5928	Roseobacter sp. HKCCD8419	118
'Lectuca sativa' flattened stem phytoplasma	Brinjal little leaf phytoplasma	1			Roseobacter sp. HKCCD8413	Roseobacter sp. HKCCD8192	118
Acinetobacter calcoaceticus	Salmonella enterica	1			Roseobacter sp. HKCCD7632	Roseobacter sp. HKCCD8413	118
'Toona sinensis' phytoplasma	Sesame phyllody phytoplasma	1			Roseobacter sp. HKCCD8482	Roseobacter sp. HKCCD8413	118
Candidatus Phytoplasma solani	Phytoplasma sp. BN-Op37	1			Roseobacter sp. HKCCD8413	Roseobacter sp. HKCCD8769	118
Candidatus Phytoplasma solani	Iranian potato purple top phytoplasma	1			Roseobacter sp. HKCCD6132	Roseobacter sp. HKCCD8413	118
'Convolvulus arvensis' stolbur phytoplasma	Candidatus Phytoplasma solani	1			Roseobacter sp. HKCCD8413	Roseobacter sp. HKCCD8832	118
Iranian potato purple top phytoplasma	Phytoplasma sp. BN-Op37	1			Roseobacter sp. HKCCD9010	Roseobacter sp. HKCCD8413	118
'Convolvulus arvensis' stolbur phytoplasma	Phytoplasma sp. BN-Op37	1			Roseobacter sp. HKCCD5916-2	Roseobacter sp. HKCCD8413	118
'Convolvulus arvensis' stolbur phytoplasma	Iranian potato purple top phytoplasma	1			Roseobacter sp. HKCCD8413	Roseobacter sp. HKCCD8418	118
'Vigna unguiculata' flat stem phytoplasma	Sugarcane phytoplasma (uncharacterized)	1			Roseobacter sp. HKCCD8767	Roseobacter sp. HKCCD8413	118
Candidatus Phytoplasma cynodontis	Sugarcane phytoplasma (uncharacterized)	1			Roseobacter sp. HKCCD8413	Roseobacter sp. HKCCD6575	118
'Vigna unguiculata' flat stem phytoplasma	Candidatus Phytoplasma cynodontis	1			Roseobacter sp. HKCCD8503	Roseobacter sp. HKCCD8413	118
Arecanut yellow leaf disease phytoplasma	Indian Sesame phyllody phytoplasma	1			Roseobacter sp. HKCCD8413	Roseobacter sp. HKCCD8268	118
Bacillus cereus	Paenibacillus polymyxa	1			Roseobacter sp. HKCCD8413	Roseobacter sp. HKCCD8626	118
Chlamydia abortus	Salmonella enterica	1			Roseobacter sp. HKCCD9005	Roseobacter sp. HKCCD8413	118
Acinetobacter baumannii	Chlamydia abortus	1			Roseobacter sp. HKCCD8413	Roseobacter sp. HKCCD8291	118
Burkholderia mallei	Burkholderia pseudomallei	1			Roseobacter sp. HKCCD8628	Roseobacter sp. HKCCD8413	118
Burkholderia cepacia	Saccharomyces cerevisiae	1			Roseobacter sp. HKCCD7542	Roseobacter sp. HKCCD8413	118
Burkholderia lata	Saccharomyces cerevisiae	1			Roseobacter sp. HKCCD8413	Roseobacter sp. HKCCD8431	118
Burkholderia arboris	Saccharomyces cerevisiae	1			Roseobacter sp. HKCCD8413	Roseobacter sp. HKCCD8654	118
Burkholderia cenocepacia	Saccharomyces cerevisiae	1			Roseobacter sp. HKCCD8417	Roseobacter sp. HKCCD8413	118
Burkholderia contaminans	Saccharomyces cerevisiae	1			Roseobacter sp. HKCCD8507	Roseobacter sp. HKCCD8413	118
Burkholderia arboris	Burkholderia cepacia	1			Roseobacter sp. HKCCD8413	Roseobacter sp. HKCCD6578	118
Burkholderia arboris	Burkholderia lata	1			Roseobacter sp. HKCCD7382	Roseobacter sp. HKCCD8413	118
Burkholderia cenocepacia	Burkholderia lata	1			Roseobacter sp. HKCCD8413	Roseobacter sp. HKCCD8284	118
Burkholderia arboris	Burkholderia cenocepacia	1			Roseobacter sp. HKCCD8499	Roseobacter sp. HKCCD8413	118
Burkholderia arboris	Burkholderia contaminans	1			Roseobacter sp. HKCCD8413	Roseobacter sp. HKCCD8768	118
Bacillus siamensis	Staphylococcus carnosus	1			Roseobacter sp. HKCCD8269	Roseobacter sp. HKCCD8752	118
Bacillus subtilis	Staphylococcus carnosus	1			Roseobacter sp. HKCCD7372	Roseobacter sp. HKCCD8269	118
Staphylococcus carnosus	Streptomyces exfoliatus	1			Roseobacter sp. HKCCD7100-2	Roseobacter sp. HKCCD8269	118
Paenibacillus mucilaginosus	Staphylococcus carnosus	1			Roseobacter sp. HKCCD8269	Roseobacter sp. HKCCD8304	118
Bacillus licheniformis	Staphylococcus carnosus	1			Roseobacter sp. HKCCD9152	Roseobacter sp. HKCCD8269	118
Bacillus velezensis	Staphylococcus carnosus	1			Roseobacter sp. HKCCD5914	Roseobacter sp. HKCCD5916	118
Bacillus siamensis	Streptomyces exfoliatus	1			Roseobacter sp. HKCCD5916	Roseobacter sp. HKCCD5862	118
Bacillus siamensis	Paenibacillus mucilaginosus	1			Roseobacter sp. HKCCD6502	Roseobacter sp. HKCCD8192	118
Bacillus licheniformis	Bacillus siamensis	1			Roseobacter sp. HKCCD8482	Roseobacter sp. HKCCD6502	118
Bacillus amyloliquefaciens	Streptomyces exfoliatus	1			Roseobacter sp. HKCCD6502	Roseobacter sp. HKCCD6547	118
Bacillus subtilis	Streptomyces exfoliatus	1			Roseobacter sp. HKCCD6502	Roseobacter sp. HKCCD6132	118
Paenibacillus mucilaginosus	Streptomyces exfoliatus	1			Roseobacter sp. HKCCD6502	Roseobacter sp. HKCCD8832	118
Bacillus licheniformis	Streptomyces exfoliatus	1			Roseobacter sp. HKCCD6502	Roseobacter sp. HKCCD8088	118
Bacillus velezensis	Streptomyces exfoliatus	1			Roseobacter sp. HKCCD6502	Roseobacter sp. HKCCD7391	118
Pseudomonas azotoformans	Pseudomonas sp. enrichment culture	1			Roseobacter sp. HKCCD5927	Roseobacter sp. HKCCD6502	118
Pseudomonas sp. enrichment culture	gamma proteobacterium enrichment culture	1			Roseobacter sp. HKCCD6502	Roseobacter sp. HKCCD9010	118
Pectobacterium carotovorum	Pseudomonas sp. enrichment culture	1			Roseobacter sp. HKCCD5916-2	Roseobacter sp. HKCCD6502	118
Pseudomonas gessardii	Pseudomonas sp. enrichment culture	1			Roseobacter sp. HKCCD6502	Roseobacter sp. HKCCD8979	118
Pseudomonas grimontii	Pseudomonas sp. enrichment culture	1			Roseobacter sp. HKCCD6502	Roseobacter sp. HKCCD8418	118
Pseudomonas lactis	Pseudomonas sp. enrichment culture	1			Roseobacter sp. HKCCD6502	Roseobacter sp. HKCCD6575	118
Pseudomonas sp. enrichment culture	Pseudomonas syncyanea	1			Roseobacter sp. HKCCD7397	Roseobacter sp. HKCCD6502	118
Pseudomonas sp. enrichment culture	Rhodococcus cercidiphylli	1			Roseobacter sp. HKCCD8411	Roseobacter sp. HKCCD6502	118
Pseudomonas fluorescens	gamma proteobacterium enrichment culture	1			Roseobacter sp. HKCCD6502	Roseobacter sp. HKCCD8268	118
Pectobacterium carotovorum	Pseudomonas fluorescens	1			Roseobacter sp. HKCCD6502	Roseobacter sp. HKCCD8626	118
Pseudomonas fluorescens	Pseudomonas syncyanea	1			Roseobacter sp. HKCCD9005	Roseobacter sp. HKCCD6502	118
Pseudomonas fluorescens	Rhodococcus cercidiphylli	1			Roseobacter sp. HKCCD6502	Roseobacter sp. HKCCD6505	118
Pseudomonas azotoformans	gamma proteobacterium enrichment culture	1			Roseobacter sp. HKCCD6502	Roseobacter sp. HKCCD8291	118
Pectobacterium carotovorum	Pseudomonas azotoformans	1			Roseobacter sp. HKCCD6502	Roseobacter sp. HKCCD9056	118
Pseudomonas azotoformans	Pseudomonas grimontii	1			Roseobacter sp. HKCCD7371	Roseobacter sp. HKCCD6502	118
Pseudomonas azotoformans	Pseudomonas syncyanea	1			Roseobacter sp. HKCCD7542	Roseobacter sp. HKCCD6502	118
Pseudomonas azotoformans	Rhodococcus cercidiphylli	1			Roseobacter sp. HKCCD6502	Roseobacter sp. HKCCD8431	118
Pectobacterium carotovorum	gamma proteobacterium enrichment culture	1			Roseobacter sp. HKCCD6502	Roseobacter sp. HKCCD8429	118
Pseudomonas gessardii	gamma proteobacterium enrichment culture	1			Roseobacter sp. HKCCD6502	Roseobacter sp. HKCCD8654	118
Pseudomonas grimontii	gamma proteobacterium enrichment culture	1			Roseobacter sp. HKCCD6502	Roseobacter sp. HKCCD6503	118
Pseudomonas lactis	gamma proteobacterium enrichment culture	1			Roseobacter sp. HKCCD8421	Roseobacter sp. HKCCD6502	118
Pseudomonas syncyanea	gamma proteobacterium enrichment culture	1			Roseobacter sp. HKCCD6502	Roseobacter sp. HKCCD9063	118
Rhodococcus cercidiphylli	gamma proteobacterium enrichment culture	1			Roseobacter sp. HKCCD8417	Roseobacter sp. HKCCD6502	118
Pectobacterium carotovorum	Pseudomonas reactans	1			Roseobacter sp. HKCCD6541	Roseobacter sp. HKCCD6502	118
Pectobacterium carotovorum	Pseudomonas gessardii	1			Roseobacter sp. HKCCD7382	Roseobacter sp. HKCCD6502	118
Pectobacterium carotovorum	Pseudomonas grimontii	1			Roseobacter sp. HKCCD6502	Roseobacter sp. HKCCD8284	118
Pectobacterium carotovorum	Pseudomonas lactis	1			Roseobacter sp. HKCCD6502	Roseobacter sp. HKCCD8768	118
Pectobacterium carotovorum	Pseudomonas syncyanea	1			Roseobacter sp. HKCCD6502	Roseobacter sp. HKCCD8419	118
Pectobacterium carotovorum	Rhodococcus cercidiphylli	1			Roseobacter sp. HKCCD8192	Roseobacter sp. HKCCD9025	118
Pseudomonas grimontii	Pseudomonas reactans	1			Roseobacter sp. HKCCD8482	Roseobacter sp. HKCCD9025	118
Pseudomonas reactans	Pseudomonas syncyanea	1			Roseobacter sp. HKCCD9025	Roseobacter sp. HKCCD6547	118
Pseudomonas reactans	Rhodococcus cercidiphylli	1			Roseobacter sp. HKCCD6132	Roseobacter sp. HKCCD9025	118
Pseudomonas gessardii	Pseudomonas grimontii	1			Roseobacter sp. HKCCD8832	Roseobacter sp. HKCCD9025	118
Pseudomonas gessardii	Pseudomonas lactis	1			Roseobacter sp. HKCCD8088	Roseobacter sp. HKCCD9025	118
Pseudomonas gessardii	Pseudomonas syncyanea	1			Roseobacter sp. HKCCD7391	Roseobacter sp. HKCCD9025	118
Pseudomonas gessardii	Rhodococcus cercidiphylli	1			Roseobacter sp. HKCCD5927	Roseobacter sp. HKCCD9025	118
Pseudomonas grimontii	Pseudomonas lactis	1			Roseobacter sp. HKCCD9010	Roseobacter sp. HKCCD9025	118
Pseudomonas grimontii	Pseudomonas syncyanea	1			Roseobacter sp. HKCCD5916-2	Roseobacter sp. HKCCD9025	118
Pseudomonas grimontii	Rhodococcus cercidiphylli	1			Roseobacter sp. HKCCD8979	Roseobacter sp. HKCCD9025	118
Pseudomonas lactis	Pseudomonas syncyanea	1			Roseobacter sp. HKCCD8418	Roseobacter sp. HKCCD9025	118
Pseudomonas lactis	Rhodococcus cercidiphylli	1			Roseobacter sp. HKCCD6575	Roseobacter sp. HKCCD9025	118
Pseudomonas syncyanea	Rhodococcus cercidiphylli	1			Roseobacter sp. HKCCD7397	Roseobacter sp. HKCCD9025	118
Caballeronia zhejiangensis	Candidatus Burkholderia verschuerenii	1			Roseobacter sp. HKCCD8411	Roseobacter sp. HKCCD9025	118
Alcaligenes faecalis	Alcaligenes sp. enrichment culture	1			Roseobacter sp. HKCCD8268	Roseobacter sp. HKCCD9025	118
Coconut lethal yellowing phytoplasma	Phytoplasma sp. AN29	1			Roseobacter sp. HKCCD8626	Roseobacter sp. HKCCD9025	118
Lethal yellowing phytoplasma	Phytoplasma sp. AN29	1			Roseobacter sp. HKCCD9005	Roseobacter sp. HKCCD9025	118
Cocos nucifera	Phytoplasma sp. AN29	1			Roseobacter sp. HKCCD6505	Roseobacter sp. HKCCD9025	118
Ralstonia pickettii	synthetic construct	1			Roseobacter sp. HKCCD8291	Roseobacter sp. HKCCD9025	118
Bacillus sp. enrichment culture	Bacillus stratosphericus	1			Roseobacter sp. HKCCD9056	Roseobacter sp. HKCCD9025	118
Chlamydia psittaci	Clostridioides difficile	1			Roseobacter sp. HKCCD7371	Roseobacter sp. HKCCD9025	118
Ehrlichia canis	Ehrlichia ovina	1			Roseobacter sp. HKCCD7542	Roseobacter sp. HKCCD9025	118
Enterococcus durans	Pediococcus sp. enrichment culture clone 10	1			Roseobacter sp. HKCCD8431	Roseobacter sp. HKCCD9025	118
Enterococcus durans	Pediococcus sp. enrichment culture clone HY15	1			Roseobacter sp. HKCCD8429	Roseobacter sp. HKCCD9025	118
Enterococcus durans	Pediococcus sp. enrichment culture clone 50	1			Roseobacter sp. HKCCD8654	Roseobacter sp. HKCCD9025	118
Enterococcus durans	Pediococcus sp. enrichment culture clone 4	1			Roseobacter sp. HKCCD6503	Roseobacter sp. HKCCD9025	118
Pediococcus sp. enrichment culture clone 10	Pediococcus sp. enrichment culture clone HY15	1			Roseobacter sp. HKCCD8421	Roseobacter sp. HKCCD9025	118
Pediococcus pentosaceus	Pediococcus sp. enrichment culture clone 10	1			Roseobacter sp. HKCCD9063	Roseobacter sp. HKCCD9025	118
Pediococcus sp. enrichment culture clone 10	Pediococcus sp. enrichment culture clone 50	1			Roseobacter sp. HKCCD8417	Roseobacter sp. HKCCD9025	118
Pediococcus sp. enrichment culture clone 10	Pediococcus sp. enrichment culture clone 4	1			Roseobacter sp. HKCCD6541	Roseobacter sp. HKCCD9025	118
Pediococcus pentosaceus	Pediococcus sp. enrichment culture clone HY15	1			Roseobacter sp. HKCCD7382	Roseobacter sp. HKCCD9025	118
Pediococcus sp. enrichment culture clone 50	Pediococcus sp. enrichment culture clone HY15	1			Roseobacter sp. HKCCD8284	Roseobacter sp. HKCCD9025	118
Pediococcus sp. enrichment culture clone 4	Pediococcus sp. enrichment culture clone HY15	1			Roseobacter sp. HKCCD8768	Roseobacter sp. HKCCD9025	118
Pediococcus pentosaceus	Pediococcus sp. enrichment culture clone 50	1			Roseobacter sp. HKCCD8419	Roseobacter sp. HKCCD9025	118
Pediococcus pentosaceus	Pediococcus sp. enrichment culture clone 4	1			Roseobacter sp. HKCCD8432	Roseobacter sp. HKCCD8801	118
Pediococcus sp. enrichment culture clone 4	Pediococcus sp. enrichment culture clone 50	1			Roseobacter sp. HKCCD8432	Roseobacter sp. HKCCD6795	118
Streptomyces pratens	Streptomyces pratensis	1			Roseobacter sp. HKCCD8432	Roseobacter sp. HKCCD8806	118
Streptomyces flavovirens	Streptomyces pratens	1			Roseobacter sp. HKCCD8432	Roseobacter sp. HKCCD5928	118
Streptomyces cyaneofuscatus	Streptomyces pratens	1			Roseobacter sp. HKCCD8432	Roseobacter sp. HKCCD6502	118
Streptomyces anulatus	Streptomyces pratens	1			Roseobacter sp. HKCCD8432	Roseobacter sp. HKCCD9025	118
Streptomyces flaveus	Streptomyces pratens	1			Roseobacter sp. HKCCD8752	Roseobacter sp. HKCCD8191	118
Streptomyces olivaceus	Streptomyces pratens	1			Roseobacter sp. HKCCD7372	Roseobacter sp. HKCCD8191	118
Streptomyces europaeiscabiei	Streptomyces pratens	1			Roseobacter sp. HKCCD7100-2	Roseobacter sp. HKCCD8191	118
Streptomyces pratens	Streptomyces scabiei	1			Roseobacter sp. HKCCD8304	Roseobacter sp. HKCCD8191	118
Streptomyces fulvoviridis	Streptomyces pratens	1			Roseobacter sp. HKCCD9152	Roseobacter sp. HKCCD8191	118
Streptomyces pratens	[Kitasatospora] papulosa	1			Roseobacter sp. HKCCD8504-2	Roseobacter sp. HKCCD8752	118
Peterkaempfera griseoplana	Streptomyces pratens	1			Roseobacter sp. HKCCD8504-2	Roseobacter sp. HKCCD7372	118
Streptomyces pratens	Streptomyces tricolor	1			Roseobacter sp. HKCCD8504-2	Roseobacter sp. HKCCD7100-2	118
Streptomyces badius	Streptomyces pratens	1			Roseobacter sp. HKCCD8504-2	Roseobacter sp. HKCCD8304	118
Streptomyces griseus	Streptomyces pratens	1			Roseobacter sp. HKCCD8504-2	Roseobacter sp. HKCCD9152	118
Streptomyces flavovirens	Streptomyces pratensis	1			Roseobacter sp. HKCCD8193	Roseobacter sp. HKCCD8192	118
Streptomyces cyaneofuscatus	Streptomyces pratensis	1			Roseobacter sp. HKCCD8801	Roseobacter sp. HKCCD8193	118
Streptomyces flaveus	Streptomyces pratensis	1			Roseobacter sp. HKCCD8193	Roseobacter sp. HKCCD8832	118
Streptomyces olivaceus	Streptomyces pratensis	1			Roseobacter sp. HKCCD6795	Roseobacter sp. HKCCD8193	118
Streptomyces europaeiscabiei	Streptomyces pratensis	1			Roseobacter sp. HKCCD9010	Roseobacter sp. HKCCD8193	118
Streptomyces pratensis	Streptomyces scabiei	1			Roseobacter sp. HKCCD8418	Roseobacter sp. HKCCD8193	118
Streptomyces fulvoviridis	Streptomyces pratensis	1			Roseobacter sp. HKCCD8193	Roseobacter sp. HKCCD6575	118
Streptomyces pratensis	[Kitasatospora] papulosa	1			Roseobacter sp. HKCCD8626	Roseobacter sp. HKCCD8193	118
Streptomyces pratensis	Streptomyces tricolor	1			Roseobacter sp. HKCCD9005	Roseobacter sp. HKCCD8193	118
Streptomyces badius	Streptomyces pratensis	1			Roseobacter sp. HKCCD5916	Roseobacter sp. HKCCD8193	118
Streptomyces griseus	Streptomyces pratensis	1			Roseobacter sp. HKCCD8193	Roseobacter sp. HKCCD8291	118
Streptomyces cyaneofuscatus	Streptomyces flavovirens	1			Roseobacter sp. HKCCD7542	Roseobacter sp. HKCCD8193	118
Streptomyces flavovirens	Streptomyces olivaceus	1			Roseobacter sp. HKCCD8193	Roseobacter sp. HKCCD8431	118
Streptomyces europaeiscabiei	Streptomyces flavovirens	1			Roseobacter sp. HKCCD8193	Roseobacter sp. HKCCD8654	118
Streptomyces flavovirens	Streptomyces scabiei	1			Roseobacter sp. HKCCD8806	Roseobacter sp. HKCCD8193	118
Streptomyces flavovirens	Streptomyces fulvoviridis	1			Roseobacter sp. HKCCD8417	Roseobacter sp. HKCCD8193	118
Streptomyces flavovirens	[Kitasatospora] papulosa	1			Roseobacter sp. HKCCD5928	Roseobacter sp. HKCCD8193	118
Streptomyces flavovirens	Streptomyces tricolor	1			Roseobacter sp. HKCCD8733	Roseobacter sp. HKCCD8193	118
Streptomyces badius	Streptomyces flavovirens	1			Roseobacter sp. HKCCD8193	Roseobacter sp. HKCCD8284	118
Streptomyces flavovirens	Streptomyces griseus	1			Roseobacter sp. HKCCD8413	Roseobacter sp. HKCCD8193	118
Streptomyces cyaneofuscatus	Streptomyces flaveus	1			Roseobacter sp. HKCCD6502	Roseobacter sp. HKCCD8193	118
Streptomyces cyaneofuscatus	Streptomyces olivaceus	1			Roseobacter sp. HKCCD8193	Roseobacter sp. HKCCD9025	118
Streptomyces cyaneofuscatus	Streptomyces europaeiscabiei	1			Roseobacter sp. HKCCD8831	Roseobacter sp. HKCCD8192	118
Streptomyces cyaneofuscatus	Streptomyces scabiei	1			Roseobacter sp. HKCCD8831	Roseobacter sp. HKCCD8801	118
Streptomyces cyaneofuscatus	Streptomyces fulvoviridis	1			Roseobacter sp. HKCCD8831	Roseobacter sp. HKCCD8832	118
Streptomyces cyaneofuscatus	[Kitasatospora] papulosa	1			Roseobacter sp. HKCCD6795	Roseobacter sp. HKCCD8831	118
Peterkaempfera griseoplana	Streptomyces cyaneofuscatus	1			Roseobacter sp. HKCCD8831	Roseobacter sp. HKCCD9010	118
Streptomyces cyaneofuscatus	Streptomyces tricolor	1			Roseobacter sp. HKCCD8831	Roseobacter sp. HKCCD8418	118
Streptomyces badius	Streptomyces cyaneofuscatus	1			Roseobacter sp. HKCCD8831	Roseobacter sp. HKCCD6575	118
Streptomyces anulatus	Streptomyces flaveus	1			Roseobacter sp. HKCCD8831	Roseobacter sp. HKCCD8626	118
Streptomyces anulatus	Streptomyces olivaceus	1			Roseobacter sp. HKCCD9005	Roseobacter sp. HKCCD8831	118
Streptomyces anulatus	Streptomyces europaeiscabiei	1			Roseobacter sp. HKCCD5916	Roseobacter sp. HKCCD8831	118
Streptomyces anulatus	Streptomyces scabiei	1			Roseobacter sp. HKCCD8831	Roseobacter sp. HKCCD8291	118
Streptomyces anulatus	Streptomyces fulvoviridis	1			Roseobacter sp. HKCCD7542	Roseobacter sp. HKCCD8831	118
Streptomyces anulatus	[Kitasatospora] papulosa	1			Roseobacter sp. HKCCD8831	Roseobacter sp. HKCCD8431	118
Streptomyces anulatus	Streptomyces badius	1			Roseobacter sp. HKCCD8831	Roseobacter sp. HKCCD8654	118
Streptomyces flaveus	Streptomyces olivaceus	1			Roseobacter sp. HKCCD8806	Roseobacter sp. HKCCD8831	118
Streptomyces europaeiscabiei	Streptomyces flaveus	1			Roseobacter sp. HKCCD8417	Roseobacter sp. HKCCD8831	118
Streptomyces flaveus	Streptomyces scabiei	1			Roseobacter sp. HKCCD5928	Roseobacter sp. HKCCD8831	118
Streptomyces flaveus	Streptomyces fulvoviridis	1			Roseobacter sp. HKCCD8831	Roseobacter sp. HKCCD8284	118
Streptomyces flaveus	[Kitasatospora] papulosa	1			Roseobacter sp. HKCCD8831	Roseobacter sp. HKCCD8413	118
Peterkaempfera griseoplana	Streptomyces flaveus	1			Roseobacter sp. HKCCD6502	Roseobacter sp. HKCCD8831	118
Streptomyces flaveus	Streptomyces tricolor	1			Roseobacter sp. HKCCD8831	Roseobacter sp. HKCCD9025	118
Streptomyces badius	Streptomyces flaveus	1			Roseobacter sp. HKCCD8504-2	Roseobacter sp. HKCCD8831	118
Streptomyces europaeiscabiei	Streptomyces olivaceus	1			Roseobacter sp. HKCCD8831	Roseobacter sp. HKCCD8193	118
Streptomyces olivaceus	Streptomyces scabiei	1			Roseobacter sp. HKCCD8801	Roseobacter sp. HKCCD8474	118
Streptomyces fulvoviridis	Streptomyces olivaceus	1			Roseobacter sp. HKCCD6795	Roseobacter sp. HKCCD8474	118
Streptomyces olivaceus	[Kitasatospora] papulosa	1			Roseobacter sp. HKCCD8806	Roseobacter sp. HKCCD8474	118
Peterkaempfera griseoplana	Streptomyces olivaceus	1			Roseobacter sp. HKCCD5928	Roseobacter sp. HKCCD8474	118
Streptomyces olivaceus	Streptomyces tricolor	1			Roseobacter sp. HKCCD8507	Roseobacter sp. HKCCD8474	118
Streptomyces badius	Streptomyces olivaceus	1			Roseobacter sp. HKCCD6502	Roseobacter sp. HKCCD8474	118
Streptomyces griseus	Streptomyces olivaceus	1			Roseobacter sp. HKCCD8474	Roseobacter sp. HKCCD9025	118
[truncated: 369,971+ more rows]
